# Supplementary material for: Tobacco smoke exposure is a driver of altered oxidative stress response and immunity in head and neck cancer
Source: J Transl Med. 2025 Apr 5;23:403. doi: 10.1186/s12967-025-06258-z (PMC11971752; doi:10.1186/s12967-025-06258-z)
Supplement: Supplementary file 2 — Additional file2 [file 12967_2025_6258_MOESM2_ESM.xlsx]

## Sheet: Supp Table I
Supplemental Table I
sample	TCGA-BA-5556	TCGA-CQ-5325	TCGA-CR-7394	TCGA-CN-4733	TCGA-CN-6017	TCGA-CV-6942	TCGA-MT-A67F	TCGA-CR-7376	TCGA-CV-A6JZ	TCGA-F7-A624	TCGA-H7-8501	TCGA-DQ-5625	TCGA-CN-4734	TCGA-CV-7427	TCGA-DQ-5630	TCGA-CQ-5334	TCGA-CN-5369	TCGA-CQ-7063	TCGA-CQ-6219	TCGA-D6-6825	TCGA-CQ-5331	TCGA-CR-7373	TCGA-CV-6436	TCGA-CQ-7068	TCGA-T2-A6WX	TCGA-UF-A7JT	TCGA-D6-A6EN	TCGA-BA-5152	TCGA-CR-7395	TCGA-BA-A6DB	TCGA-CN-6996	TCGA-CR-7392	TCGA-CR-7391	TCGA-CR-6471	TCGA-CN-4736	TCGA-CN-6013	TCGA-CV-A6K0	TCGA-CV-A45T	TCGA-D6-A6EM	TCGA-BA-5557	TCGA-CN-5359	TCGA-CX-7085	TCGA-CN-4728	TCGA-CV-7254	TCGA-CV-5971	TCGA-CN-6019	TCGA-CN-4740	TCGA-HD-A6HZ	TCGA-CQ-6222
Heatmap order	1	2	3	4	5	6	7	8	9	10	11	12	13	14	15	16	17	18	19	20	21	22	23	24	25	26	27	28	29	30	31	32	33	34	35	36	37	38	39	40	41	42	43	44	45	46	47	48	49
Immune cluster	1	1	1	1	1	1	1	1	1	1	1	1	1	1	1	1	1	1	1	1	1	1	1	1	1	1	1	2	2	2	2	2	2	2	2	2	2	2	2	2	2	2	2	2	2	2	2	2	2
Hot vs cold	Hot	Hot	Hot	Hot	Hot	Hot	Hot	Hot	Hot	Hot	Hot	Hot	Hot	Hot	Hot	Hot	Hot	Hot	Hot	Hot	Hot	Hot	Hot	Hot	Hot	Hot	Hot	Hot	Hot	Hot	Hot	Hot	Hot	Hot	Hot	Hot	Hot	Hot	Hot	Hot	Hot	Hot	Hot	Hot	Hot	Hot	Hot	Hot	Hot
Smoking history	4	4	2	1	3	1	1	3	2	1	2	2	N.D.	3	3	3	2	3	2	4	3	3	3	1	1	1	N.D.	1	3	1	1	3	3	2	4	1	1	4	1	1	2	3	N.D.	4	2	4	4	1	3
Tcells	4844.62	5613.24	6068.31	6281.54	5416.25	4165.07	6286.26	5599.75	4468.38	4750.89	5310.77	4017.35	3349.76	3197.87	2342.25	3511.59	2919.61	3556.66	3374.53	4349.75	3020.29	2924.53	3583.79	4410.83	4769.97	4202.11	4825.96	2949.2	4401.45	5143.17	3440.48	4444.44	4640.76	4501.99	2412.8	4125.93	3361.66	5818.79	3058.32	837.168	4213.65	4930.32	3011.09	3837.16	3555.84	2375.56	1229.41	2306.95	3404.06
CD8	4229.14	4701.52	4911.77	5153.29	5394.27	4372.68	5103.72	3930.94	4775.58	5732	5291.41	4351.62	2723.93	2090.17	2629.54	4488.98	2871	3453.46	2555.88	3035.06	2799.38	2547.69	4413.6	5137.03	5457.4	4627.01	5179.98	1547.83	3500.62	3294.66	2367.57	2373.02	2603.43	2885.21	3148.07	3839.9	1775.7	3702.6	4017.86	588.225	1414.59	3368.91	823.401	1306.1	1602.27	1532.38	692.731	664.265	2759.63
Cytotoxic	5707.51	6410.64	5932.02	6155.65	7117.33	6227.24	7351.4	6285.69	5608.4	7292.63	6959.23	6483.13	5838.26	5560.97	6751.18	5751.39	5670	5329.32	5956.57	4728.39	5427.82	4805.53	7085.83	6721.01	7326.79	6161.28	7418.87	4269.61	6078.66	6051	4459.88	3565.52	4226.65	2954.01	6327.23	5364.3	3679.37	5664.24	7201.76	755.426	2986.58	3366.54	1581.89	3872.7	4166.29	2066.37	2907.44	3173.23	4962.99
aDC	8832.72	8093.57	8550.1	8111.05	7988.28	7494.39	7735.68	7966.51	7178.79	7106.84	7810.91	5814.1	8476.65	8246.85	7641.32	7866.23	8262.28	8104.51	7154.56	7639.91	8654.44	8297.47	6586.09	8594.14	8256.21	8016.67	7116.19	8171.62	7534.29	5978.56	8505.83	7669.09	6441.72	5878.92	8103.12	8138.03	5860.53	7262.04	7319.68	4666.94	6561.91	7413.67	6170.8	3674.5	4844.75	1602.71	5501.25	7338.44	6469.03
Tgd	-1137.59	1589.12	-869.784	-905.195	-2017.78	-2225.54	-1815.81	-2587.51	-944.056	-132.053	69.8014	-663.837	-1583.94	-3148.81	-3172.59	-2709.71	-2762.4	-3192.11	-3898.84	-3040.45	-3117.57	-2765.8	-2493.57	-3663.58	-4255.21	-5181.61	-3987.99	-4084.72	-3766.68	-3912.5	-4197.41	-4648	-4045.51	-3389.33	-3918.14	-4361.53	-4497.11	-3617.47	-4434.9	-4686.31	-2526.96	-5595.75	-4075.36	-5235.44	-5588.64	-5244.3	-4686.51	-4480.89	-4549.13
Th1	3735.24	4057.67	2393.98	4467.33	3805.59	3725.18	4772.34	3644.66	3235.35	3629.86	4611.02	3915.69	2109.24	2540.59	2708.16	3385.47	3323.67	4741.82	2470.1	2737.44	4366.11	4572.06	2974.34	5256.06	5027.19	6025.4	5193.01	2415.64	3489.75	1280.44	4003.81	3269.74	1341.38	1048.67	2940.63	3506.1	1314.59	5156.16	3313.7	3749.82	1801.06	3460.28	674.006	907.251	665.539	-905.72	885.108	1862.78	1207.38
NK	-954.176	-1447.7	-3256.29	-3621.7	-2906.11	-1696.99	-1983.71	-4351.78	-3662.41	-788.298	-1688.05	-3382.84	-3723.66	-3517.47	-3548.89	-5519	-2045.33	-3120.09	-5156.47	-4612.8	-3101.28	-3021.46	-1417.65	-1735.38	-2700.19	-2656.7	-3825.4	-4359.32	-3190.05	-4484.45	-5089.48	-5443.36	-5191.24	-4715.19	-4433.76	-3793.43	-5459.77	-3924.48	-4730.47	-4526.5	-4525.11	-4207.55	-7228.59	-5447.48	-6068.05	-7127.76	-6391.57	-6128.68	-4171.24
Bcells	4422.37	6723.92	6086.75	6577.34	6643.2	6973.1	3575.12	4083.82	3082.6	5171.45	2280.76	221.949	1831.75	2015.66	2219.88	1337.13	5024.32	2551.86	1628.48	2948.97	4988.53	2367.19	878.551	1278.52	3812.88	3306.87	2321.11	3530.97	5327.45	4575.44	4475.43	6221.52	4210.65	4201.61	938.162	3422.79	2595.01	6867.27	4649.41	-887.898	3323.93	6887.98	2806.81	7480.12	3705.44	2127.47	2695.1	4901.68	1536.11
Neutrophils	-871.363	103.976	1769.5	-1156.26	-1316.13	-367.045	1900.12	-1207.98	-2126.83	-2600.12	-1165.44	-2494.18	-278.618	395.044	-1692.67	-1203.54	1943.73	-574.931	-1558.59	718.364	129.097	-2038.66	801.171	-1967.85	-2710.75	-141.037	-1711.13	-635.151	560.99	-1811.12	-308.168	-131.681	455.647	-1978.09	-3405.51	-2387.36	-3903.8	-1755.93	-1705.13	5540.22	4643.74	5084.75	-2988.84	-2953.63	-2926.35	-2539.44	1033.83	-20.4571	-1538.47
DC	-432.351	2199.1	-363.049	4197.6	2463.07	2245.26	2508.35	3335.39	930.744	-374.616	846.183	-3031.23	-301.617	-1106.21	-2268.8	488.159	-332.485	-1243.27	-2232.24	107.499	-1749.12	-757.311	-2164.49	-2771.54	-2569.87	-504.782	-2109.38	2501.66	2271.86	2091.75	3528.97	2696.15	2872.36	369.15	940.725	2802.02	1235.62	420.829	2533.35	2897.25	2443.25	594.298	5148.41	4265.35	2430.42	2370.43	2435.28	5000.8	2944.92
Macrophages	3514.52	6304.82	5508.86	5190	6186.64	5549.64	5196.8	7859.01	6271.78	5481.76	5362.06	3396.91	4371.43	4233.92	5265.49	4450.95	5858.61	4743.29	5484.93	5183.86	4489.08	3529.29	1984.28	3643.38	3841.58	6051.2	2874.91	4014.1	5222.03	4820.25	5771.58	6071.74	5619.89	4661.84	6343.48	5913.33	3882.36	4870.72	3293.41	7639.7	6198.98	6508.39	7833.8	5802.21	5490.48	7406.71	7263.84	5273.04	7284.42
Mast	-1352.72	2366.27	663.439	4156.15	190.675	3325.54	4453.45	4366.8	-3933.25	-5008.97	-4399.76	-4101.69	75.9844	-2716.11	-1825.41	-1752.18	-3702.06	1126.21	-722.276	1384.95	-3033.6	-3390.85	-2026.14	-3516.92	-4350.74	-5305.11	-2630.7	-660.225	467.106	2484.99	2152.68	3203.29	3170.9	-1448.49	-850.986	-1584.33	-1715.62	-727.286	-1467.07	-1722.46	-1853.19	1973.56	-432.212	2394.76	4590.72	1089.62	1030.84	-666.43	-3127.59
iDC	2391.95	3823.13	4176.41	4879.82	5319.05	209.748	1625.34	4300.75	3851.72	1360.31	-323.521	2973.6	1695.15	3019.93	3494.08	1709.53	2201.43	3060.79	3533.22	3627.99	-28.0905	-315.573	-1092.35	-330.926	-188.769	-1139.57	620.585	3267.81	1947.59	4446.53	3478.48	1643.71	4027.3	3480.97	2410.53	2560.8	4906.18	1976.9	252.86	2814.2	2421.47	3565.18	5593.69	5354.41	4805.49	4482.95	5112.29	3847.09	4649.51
Treg	7.49585	7.24774	7.88723	8.8677	8.11965	7.28286	7.40965	7.91475	7.07212	4.86455	6.43314	6.70278	6.8053	6.66881	6.81048	7.0726	6.47883	7.55284	6.71194	7.61115	6.88422	7.66966	6.12167	7.16842	6.33751	6.55762	6.10992	8.19368	7.96869	7.49667	8.36965	7.63772	7.43424	7.51415	7.01022	7.75183	7.32533	7.25485	6.29704	6.42904	7.86895	7.73541	8.06677	6.69519	6.7627	7.33821	6.72809	6.43681	6.98729
[truncated: 263 more columns]

## Sheet: Supp Table II
Supplemental Table II
Genes	Nrf2 Target	# Cell Lines_ Sig_Up	# Cell Lines_ Sig_Down	Geomean Sig_Up	Geomean_Sig_down	UMSCC47 FC	UDSCC2 FC	SCC152 FC	154 FC	UMSCC47 FDR 1= sig and up -1= sig and down	UDSCC2 FDR 1= sig and up -1= sig and down	SCC 152 FDR 1= sig and up -1= sig and down	SCC 154 FDR 1= sig and up -1= sig and down	UMSCC47 FDR	UDSCC2 FDR	SCC152 FDR	154 FDR
AKR1C1	1	4	0	9.33992		3.55419	33.6631	16.268	3.90971	1	1	1	1	0.000130098	1.25888e-06	8.99005e-06	3.02e-07
OSGIN1	1	4	0	6.96217		13.4299	12.1471	5.45114	2.64208	1	1	1	1	5.39745e-05	0.000207764	3.21224e-05	1.43955e-05
AKR1C3	1	4	0	6.21717		2.33854	15.5755	5.4436	7.53523	1	1	1	1	0.000312251	1.01735e-05	0.0002877	1e-08
SLC7A11	1	4	0	5.39295		3.38963	1.31664	59.8039	3.16926	1	1	1	1	0.000232708	0.00362865	8.99005e-06	1.53074e-06
TXNRD1	1	4	0	4.58479		4.21692	6.04672	4.41335	3.92641	1	1	1	1	2.26257e-08	1.30217e-05	3.21224e-05	1.02e-08
GCLM	1	4	0	4.50119		4.65878	8.09576	2.93431	3.70916	1	1	1	1	3.76965e-05	4.13065e-06	0.000415105	1.59e-08
STC2	1	4	0	3.99139		2.51612	2.1108	16.8602	2.83435	1	1	1	1	3.76965e-05	0.000139587	6.26111e-05	3.01e-07
GCLC	1	4	0	3.68177		3.31275	5.92879	4.17403	2.24139	1	1	1	1	3.76965e-05	7.40147e-07	1.0218e-05	2.38169e-06
SRXN1	1	4	0	3.33258		2.94121	6.90002	3.11849	1.94895	1	1	1	1	6.54353e-05	1.55067e-05	7.41267e-06	1.42517e-06
GPX2	1	4	0	3.10619		1.42496	4.95761	3.98833	3.30406	1	1	1	1	0.0397296	3.5156e-05	6.46354e-05	2.92091e-05
NQO1	1	4	0	2.78932		1.68147	2.74701	6.792	1.92951	1	1	1	1	5.63164e-05	3.82883e-05	1.23915e-05	1.34e-07
SQSTM1	1	4	0	2.59271		1.99025	3.77032	2.78158	2.16491	1	1	1	1	0.000110184	6.9038e-05	1.00717e-05	1.45e-07
UGT1A6	1	4	0	2.50798		1.37446	2.0208	5.15495	2.76323	1	1	1	1	0.00745605	4.7249e-05	7.41267e-06	3.21e-07
ME1	1	4	0	2.36762		1.23815	3.78758	4.07144	1.64574	1	1	1	1	0.000390668	6.3264e-06	8.20784e-05	0.000653687
MAFG	1	4	0	2.27669		3.18678	2.91436	1.74146	1.66115	1	1	1	1	5.63164e-05	5.2093e-05	0.00048873	5.73354e-05
FTL	1	4	0	2.08337		2.04478	3.51931	1.3346	1.9616	1	1	1	1	5.63164e-05	1.17334e-05	0.025586	1.75e-07
EPHX1	1	4	0	2.01778		1.1718	2.53875	3.47012	1.60574	1	1	1	1	0.0719308	7.93379e-05	1.35288e-05	8.30041e-05
PGD	1	4	0	1.97595		1.53307	3.06052	1.63259	1.99009	1	1	1	1	0.00212623	7.15913e-05	0.000224442	5.33e-07
FTH1	1	4	0	1.97527		1.63008	2.48303	2.26832	1.65809	1	1	1	1	0.000312251	0.000419237	0.000282521	1.67733e-05
UNKL	1	4	0	1.90441		3.67467	2.38048	1.26302	1.19055	1	1	1	1	0.00015561	0.000371137	0.018242	0.0225979
ABHD4	1	4	0	1.87702		2.11189	1.91129	1.75456	1.75272	1	1	1	1	0.000194163	0.00130539	0.01101	1.68e-07
CHAC1	1	4	0	1.85234		2.82911	1.68486	1.91286	1.29119	1	1	1	1	0.00253052	0.00871185	0.0114148	0.00144545
NUMBL	1	4	0	1.74519		1.65673	2.38368	1.30122	1.80518	1	1	1	1	0.00214373	7.31659e-05	0.073058	6.84491e-06
AIFM2	1	4	0	1.70248		1.57576	1.59799	1.8309	1.82222	1	1	1	1	0.00251956	0.000449417	0.00101772	1.92926e-06
ALDH3A2	1	4	0	1.68578		1.2879	1.40877	3.02253	1.47269	1	1	1	1	0.00282572	0.000233634	1.15237e-05	5.73e-07
G6PD	1	4	0	1.64189		1.48507	2.19712	1.53386	1.4521	1	1	1	1	0.0115497	0.000550171	0.000593895	5.77822e-05
GSR	1	4	0	1.63927		1.21981	2.11435	1.52167	1.83999	1	1	1	1	0.00251444	2.01821e-05	0.00061543	1.3178e-06
TKT	1	4	0	1.63293		1.23484	1.85818	1.98124	1.564	1	1	1	1	0.00252873	0.000263455	0.000178014	7.70292e-05
FZD7	1	4	0	1.53055		1.56847	1.61234	1.27096	1.70737	1	1	1	1	0.00503587	0.000385753	0.0581406	4.6146e-06
GLA	1	4	0	1.47017		1.12782	2.36788	1.22797	1.42456	1	1	1	1	0.0537059	5.04302e-05	0.0129105	7.52543e-05
TALDO1	1	4	0	1.46598		1.23479	1.82653	1.27811	1.60223	1	1	1	1	0.00814435	9.89288e-05	0.0108719	6.50365e-06
FECH	1	4	0	1.43683		1.09293	1.4386	1.77934	1.52346	1	1	1	1	0.0762226	5.09755e-05	0.000652495	3.67e-07
B4GALNT1	1	4	0	1.41922		1.34766	1.69048	1.16887	1.52353	1	1	1	1	0.0574267	0.00968654	0.0231242	0.000341235
HTATIP2	1	4	0	1.34823		1.17965	1.37112	1.46514	1.39429	1	1	1	1	0.0125945	0.00167825	0.00456507	5.39827e-06
MTHFD2	1	4	0	1.34543		1.16508	1.63088	1.33144	1.29523	1	1	1	1	0.0478839	0.000826242	0.0165077	8.74773e-05
ASNS	1	4	0	1.31053		1.32806	1.35713	1.36866	1.19579	1	1	1	1	0.0238224	0.000120665	0.0137977	0.00315976
CYP4F11	1	3	0	6.62899		1.70083	8.89056	19.2642	-1.10053	1	1	1	0	0.00113342	2.25483e-05	0.000606907	0.764002
AKR1B10	1	3	0	5.2173		-1.00929	4.9668	4.21636	6.78148	0	1	1	1	0.962287	0.000883356	0.000948557	1.96839e-06
UGDH	1	3	0	2.91222		1.92711	4.65932	1.06999	2.75071	1	1	0	1	0.000357498	4.13065e-06	0.264723	3.37e-08
LRP8	1	3	0	2.26195		1.083	5.39112	1.52237	1.41011	0	1	1	1	0.305533	4.13065e-06	0.00111634	4.86118e-06
CBR3	1	3	0	2.12755		1.09494	1.8283	2.73432	1.92639	0	1	1	1	0.732675	0.00197219	0.000399437	0.000212859
STYK1	1	3	0	2.02938		2.05423	1.17859	2.98284	1.36399	1	0	1	1	0.00346269	0.548269	0.00148339	0.000782767
PANX2	1	3	0	2.01356		1.50673	2.36315	1.56411	2.20869	0	1	1	1	0.114915	0.00676903	0.0014291	5.13927e-05
SLC48A1	1	3	0	1.92758		1.05428	3.28231	1.77478	1.22946	0	1	1	1	0.327209	0.000138163	0.00048873	4.30604e-05
MPP3	1	3	0	1.77659		1.2922	2.78698	1.55702	-1.04601	1	1	1	0	0.0918531	6.41853e-05	0.042504	0.480909
PIR	1	3	0	1.77089		1.07003	2.01472	1.87831	1.46754	0	1	1	1	0.137279	4.76746e-05	0.000285217	5.08917e-06
ACKR3	1	3	0	1.71857		1.29476	1.31405	2.98335	-1.13491	1	1	1	0	0.00700703	0.0564613	0.0169006	0.600331
UCHL1	1	3	0	1.59903		1.13218	1.60877	1.41359	1.79785	0	1	1	1	0.108052	0.000335167	0.0159357	3.26e-07
PTGR1	1	3	0	1.55517		1.6492	1.64401	1.10597	1.38727	1	1	0	1	0.000423167	0.00034972	0.167302	1.74055e-05
PRR5	1	3	0	1.5425		-1.06054	1.90788	1.49357	1.28796	0	1	1	1	0.474987	0.00298946	0.0138293	0.0250252
NLN	1	3	0	1.52928		-1.07028	1.42616	1.31415	1.9083	0	1	1	1	0.179282	0.00319891	0.00415722	5.10388e-06
ASF1A	1	3	0	1.34835		1.2714	1.47725	1.06701	1.30517	1	1	0	1	0.00836377	0.00399527	0.531239	0.000609965
ZNF143	1	3	1	1.31793	-1.21574	-1.21574	1.62657	1.20294	1.16992	-1	1	1	1	0.0122816	0.000192707	0.0136288	0.0010443
ABCB6	1	3	0	1.28056		-1.03608	1.21663	1.39953	1.23327	0	1	1	1	0.793956	0.000305488	0.00941595	0.00117822
TSKU	1	3	0	1.26626		1.16014	1.13589	1.42544	1.22777	1	0	1	1	0.016165	0.113039	0.00319874	0.00205743
SPART	1	3	0	1.24914		1.01972	1.13295	1.29922	1.32414	0	1	1	1	0.656888	0.00913325	0.0429316	8.18159e-06
CYP4F3	1	2	0	18.6855		1.46525	37.5134	9.30728	-1.10719	0	1	1	0	0.128726	0.0357119	0.0130172	0.351002
IGFBP3	1	2	1	1.73383	-1.23162	-1.23162	2.35043	-1.05378	1.27899	-1	1	0	1	0.0653439	1.84865e-05	0.112349	0.000302326
L3HYPDH	1	2	0	1.65753		1.16825	2.35172	1.43314	1.04774	1	1	0	0	0.098487	0.000326632	0.129182	0.483702
SLC1A4	1	2	1	1.53485	-1.91007	1.46272	1.08416	-1.91007	1.61054	1	0	-1	1	0.0111572	0.201357	0.000917821	0.0006484
CBR1	1	2	0	1.4115		1.04707	1.38496	1.03596	1.43854	0	1	0	1	0.164882	0.000301006	0.640233	4.24037e-05
PCSK9	1	2	2	1.40754	-1.22136	-1.19941	-1.24371	1.53824	1.28795	-1	-1	1	1	0.0736718	0.0278385	0.00040936	0.0210607
GPR135	1	2	1	1.37154	-1.44392	1.17343	1.60311	1.57238	-1.44392	1	1	0	-1	0.0610702	0.0217511	0.142846	0.0281367
SLC6A6	1	2	2	1.33124	-1.27434	-1.20936	1.62176	-1.34282	1.09277	-1	1	-1	1	0.0198561	0.00019707	0.01079	0.0577172
PFN2	1	2	0	1.18669		-1.01201	1.00663	1.25489	1.1222	0	0	1	1	0.738365	0.9346	0.0278251	0.00205024
IDE	1	2	0	1.17212		-1.00173	1.20815	-1.02068	1.13717	0	1	0	1	0.978876	0.000509501	0.772315	0.0110112
RABL3	1	2	0	1.12868		-1.09646	1.12561	1.00628	1.13177	0	1	0	1	0.138057	0.0816281	0.892017	0.00711354
ABCC2	1	1	0	8.54123		1.08115	8.54123		-1.10786	0	1	0	0	0.577976	0.000915333	N.D.	0.382794
MAP2	1	1	1	8.3043	-2.23267	-1.08272	8.3043	-2.23267	1.02157	0	1	-1	0	0.739308	6.00736e-06	0.000696779	0.925422
WNT11	1	1	0	3.12739		-1.10369	3.12739		6.15829	0	1	0	0	0.702743	0.0288737	N.D.	0.137757
AKR1B1	1	1	1	2.12377	-1.32826	1.04097	1.07095	-1.32826	2.12377	0	0	-1	1	0.563822	0.166242	0.00149048	4.47e-09
GPNMB	1	1	1	1.7353	-1.4809	-1.26424	-1.4809	1.7353		0	-1	1	0	0.172606	0.00783661	0.00214684	N.D.
REEP1	1	1	2	1.54664	-1.4106	1.09588	-1.39334	-1.42807	1.54664	0	-1	-1	1	0.430666	0.0052235	0.00422972	0.0228391
SCARA3	1	1	1	1.5028	-1.68235	-1.11084	-1.68235	1.09807	1.5028	0	-1	0	1	0.211508	0.00223672	0.504538	0.013261
TPD52L1	1	1	1	1.42993	-1.06139	-1.06139	1.03738	1.42993	1.1477	-1	0	1	0	0.0816983	0.42924	0.00154872	0.276071
RPL22L1	1	1	1	1.41197	-1.33308	-1.33308	1.41197	1.01591	1.08838	-1	1	0	0	0.00303013	0.0235898	0.959393	0.269085
HPDL	1	1	1	1.33137	-1.81903	-1.81903	1.33137	1.04912	-1.10868	-1	1	0	0	0.00144125	0.00646091	0.519363	0.12532
NFE2L2	1	1	0	1.3029		1.3029	-1.07655	1.01068	-1.02157	1	0	0	0	0.0060311	0.207555	0.883479	0.556439
ACTL8	1	1	1	1.29911	-43.1807	-1.24748	1.29911		-43.1807	0	1	0	-1	0.172202	0.00109694	N.D.	5.11722e-06
OSTF1	1	1	1	1.15788	-1.4983	-1.01333	-1.4983	1.07618	1.15788	0	-1	0	1	0.835228	0.000586473	0.371363	0.00518089
NAP1L1	1	1	2	1.10619	-1.11225	-1.02443	-1.06037	-1.16666	1.10619	0	-1	-1	1	0.417543	0.0163993	0.0464985	0.00258003
IMPACT	1	0	4		-1.30326	-1.24034	-1.73426	-1.19215	-1.12497	-1	-1	-1	-1	0.0234463	0.000540271	0.0497603	0.000905196
PARL	1	0	4		-1.15274	-1.06848	-1.36436	-1.08542	-1.11591	-1	-1	-1	-1	0.00725454	0.00283676	0.0539611	0.0218254
PTPRZ1	1	0	3		-1.73311	-1.43116	-2.16765	-1.67804		-1	-1	-1	0	0.00267068	7.15956e-05	0.000111518	N.D.
HSPB3	1	0	2		-3.04987	1.519	-1.32508	-7.01971		0	-1	-1	0	0.248098	0.0501428	0.010615	N.D.
SHISA2	1	0	2		-2.8296	-1.05085		-4.44934	-1.79951	0	0	-1	-1	0.867193	N.D.	1.1069e-05	0.000104936
SREBF1	1	0	2		-1.70721	-1.45651	-2.00107	-1.10272	1.07721	-1	-1	0	0	0.0500418	6.08881e-05	0.211211	0.124781
PALLD	1	0	2		-1.44535	1.00167	1.10777	-1.5584	-1.34051	0	0	-1	-1	0.987176	0.220919	0.00567857	0.000497027
PNPLA4	1	0	2		-1.40273	-1.01978	-1.58866	-1.23857	1.00455	0	-1	-1	0	0.721081	0.00117973	0.0437425	0.959603
BCL2L11	1	0	2		-1.31634	1.28285	-1.22757	-1.0449	-1.41154	0	-1	0	-1	0.149194	0.0286189	0.775812	0.00118812
MELTF	1	0	2		-1.29594	-1.11121	-1.35732	1.14437	-1.23733	0	-1	0	-1	0.161481	0.0129899	0.15161	2.55701e-05
NT5DC1	1	0	1		-1.59608	-1.01278	-1.59608	-1.1094	-1.17865	0	-1	0	0	0.900479	0.00284651	0.127204	0.115838
MRAP2	1	0	1		-1.5202	1.0344	-1.5202	-1.1169		0	-1	0	0	0.784022	0.0331471	0.463004	N.D.
TMEM18	1	0	1		-1.28968	-1.13447	-1.28968	-1.00267	1.09113	0	-1	0	0	0.163367	0.0138564	0.983073	0.120496
UGT1A1	1	0	0			12.2287			1.06029	0	0	0	0	0.193156	N.D.	N.D.	0.896742
UGT1A4	1	0	0			5.35286		2.88725	1.0304	0	0	0	0	0.458486	N.D.	0.144628	0.955059
UGT1A5	1	0	0			2.05147			-1.36649	0	0	0	0	0.186804	N.D.	N.D.	0.3702
KCNQ2	1	0	0			1.84675				0	0	0	0	0.65297	N.D.	N.D.	N.D.
UGT1A3	1	0	0			1.27049	1.93709	1.43129	1.10365	0	0	0	0	0.616508	0.213203	0.397649	0.67241
NRG4	1	0	0			1.15341	-1.06709			0	0	0	0	0.366358	0.51928	N.D.	N.D.
PCSK6	1	0	0			-1.01253	-1.04276	-1.63317	-1.01111	0	0	0	0	0.811588	0.637972	0.102463	0.842259
HRK	1	0	0			-1.03154	-1.13391		1.0544	0	0	0	0	0.74078	0.32728	N.D.	0.484499
SYK	1	0	0			-1.23187	1.02556	1.02192	-1.07265	0	0	0	0	0.176307	0.594866	0.641873	0.186132
ODF3L1	1	0	0			-1.70425		-17.0611		0	0	0	0	0.45888	N.D.	0.26245	N.D.

## Sheet: Supp Table III
Supplemental Table III
Genes	Nrf2 Target	# Cell Lines_ Sig_Up*	# Cell Lines_ Sig_Down*	Geomean Sig_Up	Geomean_Sig_down	UM47 FC	UDSCC2 FC	SCC152 FC	154 ABS FC	UM47 ABS FC	UDSCC2 ABS FC	SCC152 ABS FC	154 ABS FC	Genes	UM47 FC>1.3 & sig	UDSCC2 FC>1.3 & sig	SCC152 FC >1.3 & sig	SCC154 FC>1.3 & sig	UM47 F<-1.3 & sig	UDSCC2 FC<-1.3 & sig	SCC152 FC <-1.3 & sig	SCC154 FC<-1.3 & sig	UM47 FC>1.3	UDSCC2 FC>1.3	SCC152 FC >1.3	SCC154 FC>1.3	UM47 F<-1.3	UDSCC2 FC<-1.3	SCC152 FC <-1.3	SCC154 FC<-1.3	UM47 FDR 1= sig and up -1= sig and down	UDSCC2 FDR 1= sig and up -1= sig and down	SCC 152 FDR 1= sig and up -1= sig and down	SCC 154 FDR 1= sig and up -1= sig and down	Nrf2 Target	Genes	UM47 Sig and ABS FC>1.3	UDSCC2 Sig and ABS FC>1.3	SCC152 Sig and ABS FC >1.3	SCC154 Sig and ABS FC>1.3	UM47 FDR	UDSCC2 FDR	SCC152 FDR	154 FDR
HMOX1	0	4	0	138.684		414.529	362.938	67.9528	36.1836	414.529	362.938	67.9528	36.1836	HMOX1	1	1	1	1	0	0	0	0	1	1	1	1	0	0	0	0	1	1	1	1	0	HMOX1	1	1	1	1	3.76965e-05	1.25888e-06	1.1069e-05	1.39e-08
AKR1C2	0	4	0	13.2479		8.11506	61.279	16.463	3.76251	8.11506	61.279	16.463	3.76251	AKR1C2	1	1	1	1	0	0	0	0	1	1	1	1	0	0	0	0	1	1	1	1	0	AKR1C2	1	1	1	1	0.000150824	8.5541e-07	5.90052e-07	2.37e-07
CYP1A1	0	4	0	12.5145		20.0028	29.0888	28.6477	1.47145	20.0028	29.0888	28.6477	1.47145	CYP1A1	1	1	1	1	0	0	0	0	1	1	1	1	0	0	0	0	1	1	1	1	0	CYP1A1	1	1	1	1	5.63164e-05	0.0396694	7.41267e-06	0.0519384
CYP1B1	0	4	0	4.60798		6.94677	3.91262	9.37793	1.76883	6.94677	3.91262	9.37793	1.76883	CYP1B1	1	1	1	1	0	0	0	0	1	1	1	1	0	0	0	0	1	1	1	1	0	CYP1B1	1	1	1	1	3.76965e-05	7.40147e-07	8.58566e-06	6.14e-07
FOSL1	0	4	0	3.22329		1.75376	12.2085	2.89775	1.73983	1.75376	12.2085	2.89775	1.73983	FOSL1	1	1	1	1	0	0	0	0	1	1	1	1	0	0	0	0	1	1	1	1	0	FOSL1	1	1	1	1	0.000506247	1.84865e-05	0.00146181	1.04869e-05
PRDM1	0	4	0	3.01754		1.61721	5.49716	5.36328	1.73892	1.61721	5.49716	5.36328	1.73892	PRDM1	1	1	1	1	0	0	0	0	1	1	1	1	0	0	0	0	1	1	1	1	0	PRDM1	1	1	1	1	0.00159386	3.05826e-05	4.78265e-05	0.000214522
TRIM16	0	4	0	2.88507		1.59773	4.2722	5.34559	1.89877	1.59773	4.2722	5.34559	1.89877	TRIM16	1	1	1	1	0	0	0	0	1	1	1	1	0	0	0	0	1	1	1	1	0	TRIM16	1	1	1	1	6.54353e-05	6.3264e-06	9.7316e-06	1.86e-07
GPAT3	0	4	0	2.84307		2.41487	5.96723	2.76453	1.64007	2.41487	5.96723	2.76453	1.64007	GPAT3	1	1	1	1	0	0	0	0	1	1	1	1	0	0	0	0	1	1	1	1	0	GPAT3	1	1	1	1	0.000375053	4.61128e-05	3.21224e-05	9.93656e-05
HBEGF	0	4	0	2.83298		1.49638	4.88134	4.79862	1.83771	1.49638	4.88134	4.79862	1.83771	HBEGF	1	1	1	1	0	0	0	0	1	1	1	1	0	0	0	0	1	1	1	1	0	HBEGF	1	1	1	1	0.00182442	0.000180217	0.000202276	0.000541754
GDF15	0	4	0	2.82182		1.65844	1.52378	18.8236	1.33288	1.65844	1.52378	18.8236	1.33288	GDF15	1	1	1	1	0	0	0	0	1	1	1	1	0	0	0	0	1	1	1	1	0	GDF15	1	1	1	1	0.00778387	0.0591341	3.49551e-05	0.000804637
SPRY4	0	4	0	2.77764		1.48001	6.45565	2.95386	2.10915	1.48001	6.45565	2.95386	2.10915	SPRY4	1	1	1	1	0	0	0	0	1	1	1	1	0	0	0	0	1	1	1	1	0	SPRY4	1	1	1	1	0.0222646	0.00117607	0.00205092	0.000267596
DUSP5	0	4	0	2.62131		1.43467	5.62905	3.08438	1.89548	1.43467	5.62905	3.08438	1.89548	DUSP5	1	1	1	1	0	0	0	0	1	1	1	1	0	0	0	0	1	1	1	1	0	DUSP5	1	1	1	1	0.0342796	8.51785e-05	0.000991853	2.08e-07
HSPA1B	0	4	0	2.24575		5.50673	1.52357	1.89416	1.60057	5.50673	1.52357	1.89416	1.60057	HSPA1B	1	1	1	1	0	0	0	0	1	1	1	1	0	0	0	0	1	1	1	1	0	HSPA1B	1	1	1	1	0.000166931	0.000673161	0.00101772	1.23521e-05
GDA	0	4	0	2.1855		1.27228	2.2347	1.8394	4.36235	1.27228	2.2347	1.8394	4.36235	GDA	1	1	1	1	0	0	0	0	1	1	1	1	0	0	0	0	1	1	1	1	0	GDA	0	1	1	1	0.00518407	0.000179719	1.1069e-05	0.000193941
TIPARP	0	4	0	2.1793		2.01349	2.38021	2.14389	2.19534	2.01349	2.38021	2.14389	2.19534	TIPARP	1	1	1	1	0	0	0	0	1	1	1	1	0	0	0	0	1	1	1	1	0	TIPARP	1	1	1	1	6.54353e-05	1.30217e-05	8.46365e-05	1.57e-07
HSPA1A	0	4	0	2.14581		5.34565	1.52826	1.64825	1.57449	5.34565	1.52826	1.64825	1.57449	HSPA1A	1	1	1	1	0	0	0	0	1	1	1	1	0	0	0	0	1	1	1	1	0	HSPA1A	1	1	1	1	6.54353e-05	0.00263003	0.00274727	1.55234e-05
CDKN1A	0	4	0	2.08403		1.70762	2.6567	1.72317	2.41298	1.70762	2.6567	1.72317	2.41298	CDKN1A	1	1	1	1	0	0	0	0	1	1	1	1	0	0	0	0	1	1	1	1	0	CDKN1A	1	1	1	1	0.00141109	0.000114609	0.00104621	6.23e-08
IL6R	0	4	0	2.04864		1.51643	2.72602	2.74758	1.55081	1.51643	2.72602	2.74758	1.55081	IL6R	1	1	1	1	0	0	0	0	1	1	1	1	0	0	0	0	1	1	1	1	0	IL6R	1	1	1	1	0.00261721	0.00032493	0.000263497	0.00118269
IER3	0	4	0	2.04718		1.66734	3.27318	2.47505	1.30032	1.66734	3.27318	2.47505	1.30032	IER3	1	1	1	1	0	0	0	0	1	1	1	1	0	0	0	0	1	1	1	1	0	IER3	1	1	1	1	0.000888371	5.2093e-05	0.000221638	0.00011524
VEGFA	0	4	0	1.92504		1.50746	2.48954	2.73217	1.33932	1.50746	2.48954	2.73217	1.33932	VEGFA	1	1	1	1	0	0	0	0	1	1	1	1	0	0	0	0	1	1	1	1	0	VEGFA	1	1	1	1	0.000228936	6.76979e-05	0.000606907	0.000117614
RAP1GAP	0	4	0	1.91353		1.61696	2.05263	1.85838	2.17368	1.61696	2.05263	1.85838	2.17368	RAP1GAP	1	1	1	1	0	0	0	0	1	1	1	1	0	0	0	0	1	1	1	1	0	RAP1GAP	1	1	1	1	0.0155334	0.0453178	0.00147859	0.00015903
ABHD3	0	4	0	1.88001		1.6056	2.21652	2.47475	1.41839	1.6056	2.21652	2.47475	1.41839	ABHD3	1	1	1	1	0	0	0	0	1	1	1	1	0	0	0	0	1	1	1	1	0	ABHD3	1	1	1	1	0.000615861	0.000489911	0.0015357	0.000135247
ERRFI1	0	4	0	1.87198		1.25719	4.52218	1.53769	1.40472	1.25719	4.52218	1.53769	1.40472	ERRFI1	1	1	1	1	0	0	0	0	1	1	1	1	0	0	0	0	1	1	1	1	0	ERRFI1	0	1	1	1	0.0149464	3.29789e-05	0.00532087	2.35905e-05
CLU	0	4	0	1.82762		1.35072	1.35908	3.22804	1.88276	1.35072	1.35908	3.22804	1.88276	CLU	1	1	1	1	0	0	0	0	1	1	1	1	0	0	0	0	1	1	1	1	0	CLU	1	1	1	1	0.000888371	0.0531444	0.00173311	3.13159e-06
PIM1	0	4	0	1.79685		1.95851	2.18676	1.2746	1.90961	1.95851	2.18676	1.2746	1.90961	PIM1	1	1	1	1	0	0	0	0	1	1	1	1	0	0	0	0	1	1	1	1	0	PIM1	1	1	0	1	0.000399432	0.000147552	0.0670678	3.82e-07
TRIB3	0	4	0	1.7592		1.73811	1.72486	2.13655	1.49526	1.73811	1.72486	2.13655	1.49526	TRIB3	1	1	1	1	0	0	0	0	1	1	1	1	0	0	0	0	1	1	1	1	0	TRIB3	1	1	1	1	0.0013287	0.00114817	3.55717e-05	9.18089e-05
MOB3C	0	4	0	1.74628		1.76775	2.02801	1.69985	1.52599	1.76775	2.02801	1.69985	1.52599	MOB3C	1	1	1	1	0	0	0	0	1	1	1	1	0	0	0	0	1	1	1	1	0	MOB3C	1	1	1	1	0.000625315	0.00015603	0.00117495	1.07077e-05
OVOL1	0	4	0	1.73448		1.39663	3.34539	1.46715	1.3203	1.39663	3.34539	1.46715	1.3203	OVOL1	1	1	1	1	0	0	0	0	1	1	1	1	0	0	0	0	1	1	1	1	0	OVOL1	1	1	1	1	0.00676248	7.33044e-05	0.00217658	0.000434444
AKIRIN2	0	4	0	1.73054		2.11714	1.64778	1.29414	1.98653	2.11714	1.64778	1.29414	1.98653	AKIRIN2	1	1	1	1	0	0	0	0	1	1	1	1	0	0	0	0	1	1	1	1	0	AKIRIN2	1	1	0	1	0.00253956	0.00602216	0.021193	6.57265e-06
FAM110C	0	4	0	1.67222		1.74207	2.32083	1.27246	1.51992	1.74207	2.32083	1.27246	1.51992	FAM110C	1	1	1	1	0	0	0	0	1	1	1	1	0	0	0	0	1	1	1	1	0	FAM110C	1	1	0	1	0.00122981	0.0005558	0.0491474	5.61256e-05
IER5	0	4	0	1.67205		1.34612	1.96081	2.2571	1.31198	1.34612	1.96081	2.2571	1.31198	IER5	1	1	1	1	0	0	0	0	1	1	1	1	0	0	0	0	1	1	1	1	0	IER5	1	1	1	1	0.00100256	9.86765e-05	0.000768487	4.58418e-06
ATG16L1	0	4	0	1.66417		1.25871	2.43981	1.46651	1.70304	1.25871	2.43981	1.46651	1.70304	ATG16L1	1	1	1	1	0	0	0	0	1	1	1	1	0	0	0	0	1	1	1	1	0	ATG16L1	0	1	1	1	0.00271217	1.85729e-05	0.000332211	4.38464e-06
PPP1R15A	0	4	0	1.63576		2.48426	1.3648	1.585	1.33223	2.48426	1.3648	1.585	1.33223	PPP1R15A	1	1	1	1	0	0	0	0	1	1	1	1	0	0	0	0	1	1	1	1	0	PPP1R15A	1	1	1	1	0.0002116	0.00164438	0.00632681	9.88935e-06
ATF3	0	4	0	1.57316		1.6945	1.52508	1.4727	1.60933	1.6945	1.52508	1.4727	1.60933	ATF3	1	1	1	1	0	0	0	0	1	1	1	1	0	0	0	0	1	1	1	1	0	ATF3	1	1	1	1	0.000427184	0.000736996	0.00709853	4.2e-08
TPRA1	0	4	0	1.55628		1.56848	1.35222	1.63508	1.69157	1.56848	1.35222	1.63508	1.69157	TPRA1	1	1	1	1	0	0	0	0	1	1	1	1	0	0	0	0	1	1	1	1	0	TPRA1	1	1	1	1	0.00270455	0.00238893	0.00106107	1.24135e-05
ARHGAP27	0	4	0	1.54426		1.29172	1.41754	1.81132	1.71466	1.29172	1.41754	1.81132	1.71466	ARHGAP27	1	1	1	1	0	0	0	0	1	1	1	1	0	0	0	0	1	1	1	1	0	ARHGAP27	0	1	1	1	0.0267035	0.00823695	0.00302483	6.87731e-06
SLC3A2	0	4	0	1.52263		1.29945	1.48981	1.80477	1.53839	1.29945	1.48981	1.80477	1.53839	SLC3A2	1	1	1	1	0	0	0	0	1	1	1	1	0	0	0	0	1	1	1	1	0	SLC3A2	0	1	1	1	0.00256269	0.00110792	0.000429404	6.80972e-06
MICB	0	4	0	1.51454		1.35887	1.34402	1.70527	1.68948	1.35887	1.34402	1.70527	1.68948	MICB	1	1	1	1	0	0	0	0	1	1	1	1	0	0	0	0	1	1	1	1	0	MICB	1	1	1	1	0.0013674	0.0262629	0.00121913	7.3508e-06
PIM3	0	4	0	1.50773		1.33649	1.74524	1.56875	1.41227	1.33649	1.74524	1.56875	1.41227	PIM3	1	1	1	1	0	0	0	0	1	1	1	1	0	0	0	0	1	1	1	1	0	PIM3	1	1	1	1	0.0103848	0.00116377	0.00197396	2.72275e-05
SLC20A1	0	4	0	1.48858		1.91377	1.49886	1.29119	1.32571	1.91377	1.49886	1.29119	1.32571	SLC20A1	1	1	1	1	0	0	0	0	1	1	1	1	0	0	0	0	1	1	1	1	0	SLC20A1	1	1	0	1	6.54353e-05	0.000102624	0.00376074	8.99351e-06
SGTB	0	4	0	1.43765		1.27801	1.34405	1.35648	1.83339	1.27801	1.34405	1.35648	1.83339	SGTB	1	1	1	1	0	0	0	0	1	1	1	1	0	0	0	0	1	1	1	1	0	SGTB	0	1	1	1	0.00221261	0.044891	0.0249559	1.94853e-05
ULK1	0	4	0	1.38558		1.62634	1.29613	1.32479	1.31985	1.62634	1.29613	1.32479	1.31985	ULK1	1	1	1	1	0	0	0	0	1	1	1	1	0	0	0	0	1	1	1	1	0	ULK1	1	0	1	1	0.00251956	0.0408269	0.06833	0.00072344
MPZL3	0	4	0	1.37908		1.30796	1.41316	1.53178	1.27752	1.30796	1.41316	1.53178	1.27752	MPZL3	1	1	1	1	0	0	0	0	1	1	1	1	0	0	0	0	1	1	1	1	0	MPZL3	1	1	1	0	0.0111337	0.00364047	0.00768373	0.0028122
XBP1	0	4	0	1.3297		1.30909	1.26586	1.31997	1.4292	1.30909	1.26586	1.31997	1.4292	XBP1	1	1	1	1	0	0	0	0	1	1	1	1	0	0	0	0	1	1	1	1	0	XBP1	1	0	1	1	0.000949228	0.00165667	0.00246693	5.95324e-06
CLIP2	0	4	0	1.32862		1.25658	1.41119	1.27445	1.3788	1.25658	1.41119	1.27445	1.3788	CLIP2	1	1	1	1	0	0	0	0	1	1	1	1	0	0	0	0	1	1	1	1	0	CLIP2	0	1	0	1	0.00557438	0.00601855	0.0186015	6.54925e-05
EIF4A2	0	4	0	1.29647		1.26646	1.36518	1.273	1.28365	1.26646	1.36518	1.273	1.28365	EIF4A2	1	1	1	1	0	0	0	0	1	1	1	1	0	0	0	0	1	1	1	1	0	EIF4A2	0	1	0	0	0.0094258	0.00450643	0.0328411	4.36924e-05
HSPA6	0	3	0	10.0078		45.7511	-1.09886	3.9204	5.58837	45.7511	1.09886	3.9204	5.58837	HSPA6	1	0	1	1	0	0	0	0	1	0	1	1	0	0	0	0	1	0	1	1	0	HSPA6	1	0	1	1	0.000166931	0.663384	0.00090979	4.36924e-05
SNAI1	0	3	0	7.63862		4.15816	19.5239	5.49007	-1.15376	4.15816	19.5239	5.49007	1.15376	SNAI1	1	1	1	0	0	0	0	0	1	1	1	0	0	0	0	0	1	1	1	0	0	SNAI1	1	1	1	0	0.0173248	0.0877225	0.00480953	0.483242
ESAM	0	3	0	5.43849		2.21673		24.1085	3.00989	2.21673	0	24.1085	3.00989	ESAM	1	0	1	1	0	0	0	0	1	0	1	1	0	0	0	0	1	0	1	1	0	ESAM	1	0	1	1	0.0529796	N.D.	0.0972105	3.02207e-06
SLC12A8	0	3	0	4.74263		1.01034	1.69175	33.4688	1.88401	1.01034	1.69175	33.4688	1.88401	SLC12A8	0	1	1	1	0	0	0	0	0	1	1	1	0	0	0	0	0	1	1	1	0	SLC12A8	0	1	1	1	0.864319	0.000273011	0.0463516	1.04987e-05
ARC	0	3	0	4.33093		2.57212	8.0692	3.91401		2.57212	8.0692	3.91401	0	ARC	1	1	1	0	0	0	0	0	1	1	1	0	0	0	0	0	1	1	1	0	0	ARC	1	1	1	0	0.047826	0.01086	0.00648106	N.D.
ARTN	0	3	0	3.77255		1.94507	9.96295	-1.00818	2.77064	1.94507	9.96295	1.00818	2.77064	ARTN	1	1	0	1	0	0	0	0	1	1	0	1	0	0	0	0	1	1	0	1	0	ARTN	1	1	0	1	0.00501915	5.47596e-05	0.956943	2.44132e-05
AREG	0	3	1	3.26549	-1.26266	-1.26266	12.6862	1.59643	1.71936	1.26266	12.6862	1.59643	1.71936	AREG	0	1	1	1	-1	0	0	0	0	1	1	1	1	0	0	0	-1	1	1	1	0	AREG	0	1	1	1	0.00235149	4.13065e-06	0.0127086	0.000352727
SERPINE1	0	3	1	3.00421	-3.38906	1.64074	2.41278	-3.38906	6.84908	1.64074	2.41278	3.38906	6.84908	SERPINE1	1	1	0	1	0	0	-1	0	1	1	0	1	0	0	1	0	1	1	-1	1	0	SERPINE1	1	1	-1	1	0.0220429	0.0266419	0.000300184	2.62873e-06
SH3BP5	0	3	0	2.99408		1.42592	2.83802	1.35511	6.97914	1.42592	2.83802	1.35511	6.97914	SH3BP5	0	1	1	1	0	0	0	0	1	1	1	1	0	0	0	0	0	1	1	1	0	SH3BP5	0	1	1	1	0.155461	0.000357522	0.033487	1.11727e-06
ADAP2	0	3	0	2.8233		1.22193	3.68995	2.69247	2.26516	1.22193	3.68995	2.69247	2.26516	ADAP2	0	1	1	1	0	0	0	0	0	1	1	1	0	0	0	0	0	1	1	1	0	ADAP2	0	1	1	1	0.507241	0.000754479	0.0293721	0.000342279
FOSB	0	3	0	2.5123		2.37765	2.2269	2.99479	1.26842	2.37765	2.2269	2.99479	1.26842	FOSB	1	1	1	0	0	0	0	0	1	1	1	1	0	0	0	0	1	1	1	0	0	FOSB	1	1	1	0	0.00309521	0.00113389	0.00150285	0.104014
MMP17	0	3	0	2.50193		1.64558		5.14103	1.85122	1.64558	0	5.14103	1.85122	MMP17	1	0	1	1	0	0	0	0	1	0	1	1	0	0	0	0	1	0	1	1	0	MMP17	1	0	1	1	0.0263938	N.D.	0.0305185	0.000611947
EGR1	0	3	0	2.37951		1.29542	3.29943	2.62879	1.55334	1.29542	3.29943	2.62879	1.55334	EGR1	0	1	1	1	0	0	0	0	1	1	1	1	0	0	0	0	0	1	1	1	0	EGR1	0	1	1	1	0.122224	0.000319575	0.00115019	0.0012816
BIN1	0	3	0	2.34393		1.00327	3.42533	1.91206	1.96622	1.00327	3.42533	1.91206	1.96622	BIN1	0	1	1	1	0	0	0	0	0	1	1	1	0	0	0	0	0	1	1	1	0	BIN1	0	1	1	1	0.964778	0.000827571	0.0248382	2.38984e-06
CLCF1	0	3	0	2.31431		2.20197	2.99076	3.83029	1.13726	2.20197	2.99076	3.83029	1.13726	CLCF1	1	1	1	0	0	0	0	0	1	1	1	0	0	0	0	0	1	1	1	1	0	CLCF1	1	1	1	0	0.00330248	0.000901021	0.0337568	0.0635382
TGFA	0	3	0	2.31381		1.0404	3.20409	1.68703	2.2917	1.0404	3.20409	1.68703	2.2917	TGFA	0	1	1	1	0	0	0	0	0	1	1	1	0	0	0	0	0	1	1	1	0	TGFA	0	1	1	1	0.503658	0.000279162	0.00346	8.12e-07
NFE2L3	0	3	1	2.28343	-1.28366	-1.28366	5.79928	1.26637	1.62118	1.28366	5.79928	1.26637	1.62118	NFE2L3	0	1	1	1	-1	0	0	0	0	1	1	1	1	0	0	0	-1	1	1	1	0	NFE2L3	0	1	0	1	0.00412767	0.000460882	0.0689204	2.54851e-05
MAFF	0	3	0	2.27948		1.20541	5.79981	2.14071	1.80399	1.20541	5.79981	2.14071	1.80399	MAFF	0	1	1	1	0	0	0	0	0	1	1	1	0	0	0	0	1	1	1	1	0	MAFF	0	1	1	1	0.0835318	0.00018022	0.0194309	3.49925e-06
AHRR	0	3	0	2.26563		2.80018	1.38659	1.54262	2.69229	2.80018	1.38659	1.54262	2.69229	AHRR	1	0	1	1	0	0	0	0	1	1	1	1	0	0	0	0	1	0	1	1	0	AHRR	1	0	1	1	0.000101741	0.132045	0.0342858	2.86014e-05
ABTB2	0	3	0	2.24837		1.07374	3.91386	1.89739	1.53053	1.07374	3.91386	1.89739	1.53053	ABTB2	0	1	1	1	0	0	0	0	0	1	1	1	0	0	0	0	0	1	1	1	0	ABTB2	0	1	1	1	0.608222	0.00555725	0.00450322	0.00346202
FOS	0	3	0	2.22954		1.37389	2.11333	3.81702	1.08191	1.37389	2.11333	3.81702	1.08191	FOS	1	1	1	0	0	0	0	0	1	1	1	0	0	0	0	0	1	1	1	0	0	FOS	1	1	1	0	0.0634555	0.000940862	0.000241569	0.41319
ZFP36	0	3	0	2.18273	-1.09239	1.70631	3.09697	1.96791	-1.09239	1.70631	3.09697	1.96791	1.09239	ZFP36	1	1	1	0	0	0	0	0	1	1	1	0	0	0	0	0	1	1	1	-1	0	ZFP36	1	1	1	0	0.00736627	4.61128e-05	0.00372692	0.0662777
RNF24	0	3	0	2.18094		1.74544	1.95993	3.0324	-1.02176	1.74544	1.95993	3.0324	1.02176	RNF24	1	1	1	0	0	0	0	0	1	1	1	0	0	0	0	0	1	1	1	0	0	RNF24	1	1	1	0	0.000710966	0.000428084	0.00209071	0.727346
CLDN4	0	3	0	2.11548		1.38875	-1.02178	2.55177	2.67153	1.38875	1.02178	2.55177	2.67153	CLDN4	1	0	1	1	0	0	0	0	1	0	1	1	0	0	0	0	1	0	1	1	0	CLDN4	1	0	1	1	0.00100703	0.933118	0.000299378	6.94e-08
KDM7A	0	3	0	2.11461		1.61988	4.37873	1.3331	-1.07356	1.61988	4.37873	1.3331	1.07356	KDM7A	1	1	1	0	0	0	0	0	1	1	1	0	0	0	0	0	1	1	1	0	0	KDM7A	1	1	1	0	6.54353e-05	3.05826e-05	0.0248044	0.416939
NDRG1	0	3	0	2.10776		1.25816	5.83191	-1.02584	1.2762	1.25816	5.83191	1.02584	1.2762	NDRG1	1	1	0	1	0	0	0	0	1	1	0	1	0	0	0	0	1	1	0	1	0	NDRG1	0	1	0	0	0.00463947	4.13065e-06	0.773916	7.34333e-05
PPP2R2C	0	3	0	2.10388		1.26369	2.76734	2.66294		1.26369	2.76734	2.66294	0	PPP2R2C	1	1	1	0	0	0	0	0	1	1	1	0	0	0	0	0	1	1	1	0	0	PPP2R2C	0	1	1	0	0.0351311	0.000239474	0.0052241	N.D.
MAP1B	0	3	0	2.09553		2.13832	2.43939	1.76412		2.13832	2.43939	1.76412	0	MAP1B	1	1	1	0	0	0	0	0	1	1	1	0	0	0	0	0	1	1	1	0	0	MAP1B	1	1	1	0	0.0105241	9.86765e-05	0.0083583	N.D.
NCF2	0	3	0	2.05004	-1.17906	-1.17906	1.25959	3.60183	1.89904	1.17906	1.25959	3.60183	1.89904	NCF2	0	1	1	1	0	0	0	0	0	1	1	1	0	0	0	0	-1	1	1	1	0	NCF2	0	0	1	1	0.023033	0.00888094	7.32698e-05	4.25659e-05
LIPH	0	3	0	2.03114		1.41001		3.23098	1.83935	1.41001	0	3.23098	1.83935	LIPH	1	0	1	1	0	0	0	0	1	0	1	1	0	0	0	0	1	0	1	1	0	LIPH	1	0	1	1	0.00877835	N.D.	0.000192911	4.22723e-06
CDCP1	0	3	0	2.02282		-1.00707	2.2487	1.86821	1.97022	1.00707	2.2487	1.86821	1.97022	CDCP1	0	1	1	1	0	0	0	0	0	1	1	1	0	0	0	0	0	1	1	1	0	CDCP1	0	1	1	1	0.855203	1.92947e-05	0.000464567	2.03e-07
CPT1A	0	3	0	2.01805		1.08532	1.91306	1.53834	2.79263	1.08532	1.91306	1.53834	2.79263	CPT1A	0	1	1	1	0	0	0	0	0	1	1	1	0	0	0	0	0	1	1	1	0	CPT1A	0	1	1	1	0.21847	9.23668e-05	0.000650524	1.57475e-06
CLIP4	0	3	0	2.00639		-1.01425	1.85924	2.56547	1.69334	1.01425	1.85924	2.56547	1.69334	CLIP4	0	1	1	1	0	0	0	0	0	1	1	1	0	0	0	0	0	1	1	1	0	CLIP4	0	1	1	1	0.665441	6.16489e-05	0.00049372	3.74e-07
LIPG	0	3	0	1.99808		1.27663	3.69211		1.69237	1.27663	3.69211	0	1.69237	LIPG	1	1	0	1	0	0	0	0	1	1	0	1	0	0	0	0	1	1	0	1	0	LIPG	0	1	0	1	0.00802091	0.00282134	N.D.	3.91834e-05
RGS20	0	3	0	1.9646		1.11573	2.06037	2.60608	2.48657	1.11573	2.06037	2.60608	2.48657	RGS20	0	1	1	1	0	0	0	0	0	1	1	1	0	0	0	0	1	1	1	1	0	RGS20	0	1	1	1	0.0159113	0.0014616	0.00994027	2.21862e-05
IL27RA	0	3	0	1.96012		1.03189	1.60642	1.83152	2.55962	1.03189	1.60642	1.83152	2.55962	IL27RA	0	1	1	1	0	0	0	0	0	1	1	1	0	0	0	0	0	1	1	1	0	IL27RA	0	1	1	1	0.617516	0.00547623	9.03773e-05	1.74055e-05
ZBTB46	0	3	0	1.95571		1.73356	3.05606	1.87358	1.41193	1.73356	3.05606	1.87358	1.41193	ZBTB46	1	1	0	1	0	0	0	0	1	1	1	1	0	0	0	0	1	1	0	1	0	ZBTB46	1	1	0	1	0.0260347	0.000554162	0.111211	0.00536142
GRHL3	0	3	0	1.93975		1.03286	1.86345	2.44972	1.59883	1.03286	1.86345	2.44972	1.59883	GRHL3	0	1	1	1	0	0	0	0	0	1	1	1	0	0	0	0	0	1	1	1	0	GRHL3	0	1	1	1	0.743285	0.00190553	9.7967e-05	0.000140619
TNFRSF21	0	3	0	1.93791		-1.00589	1.25145	2.40475	2.41833	1.00589	1.25145	2.40475	2.41833	TNFRSF21	0	1	1	1	0	0	0	0	0	1	1	1	0	0	0	0	0	1	1	1	0	TNFRSF21	0	0	1	1	0.861639	0.000791493	0.000221638	9.47e-08
RGCC	0	3	0	1.91617		1.67248	2.97866	1.2822	1.41227	1.67248	2.97866	1.2822	1.41227	RGCC	1	1	0	1	0	0	0	0	1	1	1	1	0	0	0	0	1	1	0	1	0	RGCC	1	1	0	1	0.028923	0.000640548	0.432473	0.000379826
DKK1	0	3	1	1.90635	-2.59096	-2.59096	3.11156	1.75191	1.27091	2.59096	3.11156	1.75191	1.27091	DKK1	0	1	1	1	-1	0	0	0	0	1	1	1	1	0	0	0	-1	1	1	1	0	DKK1	-1	1	1	0	8.60845e-05	0.00014774	0.0811371	7.62712e-05
WWC1	0	3	0	1.90235	-1.21548	-1.21548	2.4825	1.64726	1.68353	1.21548	2.4825	1.64726	1.68353	WWC1	0	1	1	1	0	0	0	0	0	1	1	1	0	0	0	0	-1	1	1	1	0	WWC1	0	1	1	1	0.00883793	0.000621515	0.000361048	4.9e-07
DEDD2	0	3	0	1.88526		2.33412	1.59727	1.07564	1.79727	2.33412	1.59727	1.07564	1.79727	DEDD2	1	1	0	1	0	0	0	0	1	1	0	1	0	0	0	0	1	1	0	1	0	DEDD2	1	1	0	1	0.000166931	0.000238337	0.347368	1.13846e-05
MAPRE3	0	3	1	1.88394	-1.41732	1.3109	-1.41732	1.68158	3.03328	1.3109	1.41732	1.68158	3.03328	MAPRE3	1	0	1	1	0	-1	0	0	1	0	1	1	0	1	0	0	1	-1	1	1	0	MAPRE3	1	-1	1	1	0.0683917	0.0282265	0.000841933	1.10416e-06
CEMIP2	0	3	0	1.87897	-1.24496	1.57135	1.89607	-1.24496	2.22655	1.57135	1.89607	1.24496	2.22655	CEMIP2	1	1	0	1	0	0	0	0	1	1	0	1	0	0	0	0	1	1	-1	1	0	CEMIP2	1	1	0	1	0.00497876	0.0114498	0.00823037	1.39e-07
FAM124A	0	3	0	1.87688		1.12913	1.76504	2.14536	1.74603	1.12913	1.76504	2.14536	1.74603	FAM124A	0	1	1	1	0	0	0	0	0	1	1	1	0	0	0	0	0	1	1	1	0	FAM124A	0	1	1	1	0.619294	0.00230365	0.0253663	0.0194422
FZD9	0	3	0	1.87394		1.6492	2.36791	1.33019	2.08924	1.6492	2.36791	1.33019	2.08924	FZD9	0	1	1	1	0	0	0	0	1	1	1	1	0	0	0	0	0	1	1	1	0	FZD9	0	1	1	1	0.43108	0.00355559	0.0397505	0.00794883
DNMBP	0	3	0	1.86884		1.94804	1.90526	1.7586	1.08264	1.94804	1.90526	1.7586	1.08264	DNMBP	1	1	1	0	0	0	0	0	1	1	1	0	0	0	0	0	1	1	1	0	0	DNMBP	1	1	1	0	8.60845e-05	4.7249e-05	0.000468219	0.24729
PLK3	0	3	0	1.86426		-1.07564	2.48252	1.61241	1.61865	1.07564	2.48252	1.61241	1.61865	PLK3	0	1	1	1	0	0	0	0	0	1	1	1	0	0	0	0	0	1	1	1	0	PLK3	0	1	1	1	0.519555	0.00041043	0.0106785	0.000134919
GJA3	0	3	1	1.86141	-1.39184	1.30019	1.49462	-1.39184	3.31887	1.30019	1.49462	1.39184	3.31887	GJA3	1	1	0	1	0	0	-1	0	1	1	0	1	0	0	1	0	1	1	-1	1	0	GJA3	1	1	-1	1	0.0482029	0.0198009	0.0321058	1.60238e-05
SFN	0	3	0	1.85275	-1.09252	-1.09252	3.77792	1.27136	1.32411	1.09252	3.77792	1.27136	1.32411	SFN	0	1	1	1	0	0	0	0	0	1	1	1	0	0	0	0	-1	1	1	1	0	SFN	0	1	0	1	0.0854172	1.9028e-05	0.0289151	5.80245e-05
SYNM	0	3	1	1.83778	-1.30525	1.77467	2.28143	1.53304	-1.30525	1.77467	2.28143	1.53304	1.30525	SYNM	1	1	1	0	0	0	0	-1	1	1	1	0	0	0	0	1	1	1	1	-1	0	SYNM	1	1	1	-1	0.000506788	0.000141285	0.00325943	0.000121498
ZSCAN31	0	3	0	1.82078		1.03668	1.61764	1.8748	1.99037	1.03668	1.61764	1.8748	1.99037	ZSCAN31	0	1	1	1	0	0	0	0	0	1	1	1	0	0	0	0	0	1	1	1	0	ZSCAN31	0	1	1	1	0.870854	0.000208899	0.00806634	0.000488513
AFAP1L1	0	3	0	1.81225		1.01797	1.50633	3.02094	1.30796	1.01797	1.50633	3.02094	1.30796	AFAP1L1	0	1	1	1	0	0	0	0	0	1	1	1	0	0	0	0	0	1	1	1	0	AFAP1L1	0	1	1	1	0.819387	0.0035151	0.00492446	0.0105759
TBC1D30	0	3	1	1.78375	-1.42102	-1.42102	2.00842	2.16913	1.30275	1.42102	2.00842	2.16913	1.30275	TBC1D30	0	1	1	1	-1	0	0	0	0	1	1	1	1	0	0	0	-1	1	1	1	0	TBC1D30	-1	1	1	1	0.0138519	0.000165397	0.000598649	0.0365284
HHEX	0	3	0	1.77986		1.49861	1.64705	2.28434		1.49861	1.64705	2.28434	0	HHEX	1	1	1	0	0	0	0	0	1	1	1	0	0	0	0	0	1	1	1	0	0	HHEX	1	1	1	0	0.0147536	0.00187457	0.00055297	N.D.
RELB	0	3	0	1.77817	-1.15222	-1.15222	2.14127	1.63098	1.60989	1.15222	2.14127	1.63098	1.60989	RELB	0	1	1	1	0	0	0	0	0	1	1	1	0	0	0	0	-1	1	1	1	0	RELB	0	1	1	1	0.0524907	0.00175431	0.00565342	4.00144e-05
CEBPB	0	3	0	1.77758		1.10099	1.4568	2.23588	1.7244	1.10099	1.4568	2.23588	1.7244	CEBPB	0	1	1	1	0	0	0	0	0	1	1	1	0	0	0	0	0	1	1	1	0	CEBPB	0	1	1	1	0.107063	0.000340486	0.000727635	6.6518e-05
FADS3	0	3	0	1.7728		1.0706	1.80846	1.33861	2.30153	1.0706	1.80846	1.33861	2.30153	FADS3	0	1	1	1	0	0	0	0	0	1	1	1	0	0	0	0	0	1	1	1	0	FADS3	0	1	1	1	0.376273	0.0004306	0.0123167	7.46276e-06
IER2	0	3	0	1.77154		1.35956	2.26545	1.80512	-1.0701	1.35956	2.26545	1.80512	1.0701	IER2	1	1	1	0	0	0	0	0	1	1	1	0	0	0	0	0	1	1	1	0	0	IER2	1	1	1	0	0.0350913	0.000155649	0.000223829	0.13247
SLC7A5	0	3	0	1.77001		1.2837	1.45401	4.34461	1.21037	1.2837	1.45401	4.34461	1.21037	SLC7A5	1	1	1	0	0	0	0	0	1	1	1	0	0	0	0	0	1	1	1	1	0	SLC7A5	0	1	1	0	0.0184961	0.000588684	6.65059e-06	0.000553945
HSPH1	0	3	0	1.7667		1.8349	1.74558	1.04628	1.72161	1.8349	1.74558	1.04628	1.72161	HSPH1	1	1	0	1	0	0	0	0	1	1	0	1	0	0	0	0	1	1	0	1	0	HSPH1	1	1	0	1	0.000232708	5.2093e-05	0.192713	1.95671e-05
ZFAND2A	0	3	0	1.76385		2.78755	1.40041	1.09717	1.40575	2.78755	1.40041	1.09717	1.40575	ZFAND2A	1	1	0	1	0	0	0	0	1	1	0	1	0	0	0	0	1	1	0	1	0	ZFAND2A	1	1	0	1	0.00166415	0.00060639	0.448061	3.06767e-05
GPR146	0	3	0	1.76106		2.21894		1.55239	1.58554	2.21894	0	1.55239	1.58554	GPR146	1	0	1	1	0	0	0	0	1	0	1	1	0	0	0	0	1	0	1	1	0	GPR146	1	0	1	1	0.0838727	N.D.	0.0748501	0.053094
TNFRSF10A	0	3	0	1.76054		1.07805	1.9076	1.50007	1.90696	1.07805	1.9076	1.50007	1.90696	TNFRSF10A	0	1	1	1	0	0	0	0	0	1	1	1	0	0	0	0	0	1	1	1	0	TNFRSF10A	0	1	1	1	0.312412	0.000155811	0.0141766	4.67691e-06
MYC	0	3	0	1.75036		-1.03299	1.61378	2.21366	1.50116	1.03299	1.61378	2.21366	1.50116	MYC	0	1	1	1	0	0	0	0	0	1	1	1	0	0	0	0	0	1	1	1	0	MYC	0	1	1	1	0.558797	0.000221328	0.000168273	1.38127e-06
BCAR3	0	3	0	1.7484		-1.00021	1.63313	2.36971	1.38105	1.00021	1.63313	2.36971	1.38105	BCAR3	0	1	1	1	0	0	0	0	0	1	1	1	0	0	0	0	0	1	1	1	0	BCAR3	0	1	1	1	0.998305	0.00661134	0.000516893	1.26394e-06
ETV4	0	3	0	1.74609		-1.03106	2.35783	1.54404	1.46228	1.03106	2.35783	1.54404	1.46228	ETV4	0	1	1	1	0	0	0	0	0	1	1	1	0	0	0	0	0	1	1	1	0	ETV4	0	1	1	1	0.799916	0.0001702	0.000466348	0.0214274
MAP3K14	0	3	0	1.74379	-1.20737	1.4738	1.81243	1.98508	-1.20737	1.4738	1.81243	1.98508	1.20737	MAP3K14	1	1	1	0	0	0	0	0	1	1	1	0	0	0	0	0	1	1	1	-1	0	MAP3K14	1	1	1	0	0.0261299	0.0147737	0.00455556	0.0338597
SLC2A1	0	3	0	1.73002		1.06023	2.48133	1.4504	1.43873	1.06023	2.48133	1.4504	1.43873	SLC2A1	0	1	1	1	0	0	0	0	0	1	1	1	0	0	0	0	0	1	1	1	0	SLC2A1	0	1	1	1	0.125405	6.41853e-05	0.00248753	7.02702e-05
GABARAPL1	0	3	0	1.72284		1.76035	1.03272	1.55357	1.86985	1.76035	1.03272	1.55357	1.86985	GABARAPL1	1	0	1	1	0	0	0	0	1	0	1	1	0	0	0	0	1	0	1	1	0	GABARAPL1	1	0	1	1	0.00174084	0.63664	6.46354e-05	1.39e-07
BDNF	0	3	1	1.71479	-1.6045	-1.6045	2.40773	1.3601	1.53975	1.6045	2.40773	1.3601	1.53975	BDNF	0	1	1	1	-1	0	0	0	0	1	1	1	1	0	0	0	-1	1	1	1	0	BDNF	-1	1	1	1	0.0077582	0.00421947	0.0267416	3.75e-08
SELENOI	0	3	0	1.70064		1.00116	2.145	1.35511	1.69214	1.00116	2.145	1.35511	1.69214	SELENOI	0	1	1	1	0	0	0	0	0	1	1	1	0	0	0	0	0	1	1	1	0	SELENOI	0	1	1	1	0.985022	0.000206997	0.00158717	2.48557e-06
DGKD	0	3	0	1.69952		1.17489	2.95967	1.62471	1.47671	1.17489	2.95967	1.62471	1.47671	DGKD	0	1	1	1	0	0	0	0	0	1	1	1	0	0	0	0	1	1	1	1	0	DGKD	0	1	1	1	0.00492864	0.000105132	0.00146181	2.37295e-06
ABCG2	0	3	0	1.69701		1.27705		1.78303	2.14628	1.27705	0	1.78303	2.14628	ABCG2	1	0	1	1	0	0	0	0	1	0	1	1	0	0	0	0	1	0	1	1	0	ABCG2	0	0	1	1	0.00723009	N.D.	0.0193283	4.9e-07
IGF2BP3	0	3	1	1.68673	-1.4287	1.2607	1.5641	-1.4287	2.43364	1.2607	1.5641	1.4287	2.43364	IGF2BP3	1	1	0	1	0	0	-1	0	1	1	0	1	0	0	1	0	1	1	-1	1	0	IGF2BP3	0	1	-1	1	0.00473879	0.000728925	0.00762483	2.54294e-05
COA6	0	3	0	1.68533		-1.01486	2.00051	1.76282	1.35739	1.01486	2.00051	1.76282	1.35739	COA6	0	1	1	1	0	0	0	0	0	1	1	1	0	0	0	0	0	1	1	1	0	COA6	0	1	1	1	0.88154	0.000505395	0.0157345	0.0336671
RAB15	0	3	0	1.66769		1.11221	2.04539	1.88672	1.80213	1.11221	2.04539	1.88672	1.80213	RAB15	0	1	1	1	0	0	0	0	0	1	1	1	0	0	0	0	1	1	1	1	0	RAB15	0	1	1	1	0.0811143	0.000921313	0.000727635	3.40447e-05
SPSB1	0	3	0	1.66329		2.34257	1.06086	1.28715	1.52608	2.34257	1.06086	1.28715	1.52608	SPSB1	1	0	1	1	0	0	0	0	1	0	1	1	0	0	0	0	1	0	1	1	0	SPSB1	1	0	0	1	0.000170176	0.440091	0.0133866	2.37727e-05
DNAJB9	0	3	0	1.6617		1.94642	1.31076	1.14132	1.79843	1.94642	1.31076	1.14132	1.79843	DNAJB9	1	1	0	1	0	0	0	0	1	1	0	1	0	0	0	0	1	1	0	1	0	DNAJB9	1	1	0	1	0.00285185	0.0166085	0.17479	3.95027e-06
KLHL21	0	3	0	1.66101		1.62504	1.6793	1.10926	1.67928	1.62504	1.6793	1.10926	1.67928	KLHL21	1	1	0	1	0	0	0	0	1	1	0	1	0	0	0	0	1	1	0	1	0	KLHL21	1	1	0	1	0.00240066	0.00158862	0.201158	7.93e-09
TMEM51	0	3	0	1.65352		1.25152	2.18175	1.65571	-1.09566	1.25152	2.18175	1.65571	1.09566	TMEM51	1	1	1	0	0	0	0	0	1	1	1	0	0	0	0	0	1	1	1	0	0	TMEM51	0	1	1	0	0.0353986	0.00238893	0.000696779	0.13117
RAP1GAP2	0	3	0	1.65014		1.09429	1.43974	1.67007	1.86873	1.09429	1.43974	1.67007	1.86873	RAP1GAP2	0	1	1	1	0	0	0	0	0	1	1	1	0	0	0	0	0	1	1	1	0	RAP1GAP2	0	1	1	1	0.184754	0.00337298	0.000569811	6.81e-07
HSP90AA1	0	3	0	1.64178		1.60495	2.12711	1.10748	1.29626	1.60495	2.12711	1.10748	1.29626	HSP90AA1	1	1	0	1	0	0	0	0	1	1	0	1	0	0	0	0	1	1	0	1	0	HSP90AA1	1	1	0	0	0.00127773	0.00050978	0.580872	0.00245924
MXD1	0	3	0	1.64043	-1.19469	1.885	1.43877	1.62769	-1.19469	1.885	1.43877	1.62769	1.19469	MXD1	1	1	1	0	0	0	0	0	1	1	1	0	0	0	0	0	1	1	1	-1	0	MXD1	1	1	1	0	0.000166931	0.0010805	0.000652495	0.00113115
BANP	0	3	0	1.63731		2.26682	1.33723	1.09233	1.44801	2.26682	1.33723	1.09233	1.44801	BANP	1	1	0	1	0	0	0	0	1	1	0	1	0	0	0	0	1	1	0	1	0	BANP	1	1	0	1	0.000625315	0.0106504	0.498661	0.000191621
F3	0	3	0	1.63002		1.04841	2.47169	1.94208	1.40273	1.04841	2.47169	1.94208	1.40273	F3	0	1	1	1	0	0	0	0	0	1	1	1	0	0	0	0	1	1	1	1	0	F3	0	1	1	1	0.0846719	0.000105798	0.000429614	5.73e-07
NPIPA8	0	3	1	1.62597	-1.40214	1.52038	1.63678	1.72743	-1.40214	1.52038	1.63678	1.72743	1.40214	NPIPA8	1	1	1	0	0	0	0	-1	1	1	1	0	0	0	0	1	1	1	1	-1	0	NPIPA8	1	1	1	-1	0.054921	0.0168257	0.0720905	0.0226299
NDUFAF4	0	3	0	1.61609	-1.24816	-1.24816	1.81641	1.49791	1.5513	1.24816	1.81641	1.49791	1.5513	NDUFAF4	0	1	1	1	0	0	0	0	0	1	1	1	0	0	0	0	-1	1	1	1	0	NDUFAF4	0	1	1	1	0.00248701	0.000696346	0.0050374	0.000432349
KAZN	0	3	0	1.61267		-1.1026	1.72726	1.80902	1.34226	1.1026	1.72726	1.80902	1.34226	KAZN	0	1	1	1	0	0	0	0	0	1	1	1	0	0	0	0	0	1	1	1	0	KAZN	0	1	1	1	0.202717	0.00462627	0.00135536	0.0963497
EFCAB13	0	3	0	1.61121		1.22105	1.30748	1.89334	1.68963	1.22105	1.30748	1.89334	1.68963	EFCAB13	0	1	1	1	0	0	0	0	0	1	1	1	0	0	0	0	0	1	1	1	0	EFCAB13	0	1	1	1	0.438884	0.0405469	0.0451228	0.00204367
PACC1	0	3	0	1.60171		1.3863	1.82916	1.17707	1.62049	1.3863	1.82916	1.17707	1.62049	PACC1	1	1	0	1	0	0	0	0	1	1	0	1	0	0	0	0	1	1	0	1	0	PACC1	1	1	0	1	0.00473879	0.000209736	0.175858	0.000129222
RRS1	0	3	1	1.59031	-1.67119	-1.67119	1.81339	1.58268	1.4014	1.67119	1.81339	1.58268	1.4014	RRS1	0	1	1	1	-1	0	0	0	0	1	1	1	1	0	0	0	-1	1	1	1	0	RRS1	-1	1	1	1	0.0010447	0.000417566	0.00974535	3.19909e-05
PLXND1	0	3	0	1.5837		1.03917	1.41705	1.65994	1.68866	1.03917	1.41705	1.65994	1.68866	PLXND1	0	1	1	1	0	0	0	0	0	1	1	1	0	0	0	0	0	1	1	1	0	PLXND1	0	1	1	1	0.347377	0.0184784	0.000428602	0.00158472
PNP	0	3	0	1.57522	-1.17781	-1.17781	1.6676	1.7972	1.30418	1.17781	1.6676	1.7972	1.30418	PNP	0	1	1	1	0	0	0	0	0	1	1	1	0	0	0	0	-1	1	1	1	0	PNP	0	1	1	1	0.0141125	0.000238541	0.000255733	0.00026243
DNAJB1	0	3	0	1.57366		3.13464	1.16534	1.263	1.32923	3.13464	1.16534	1.263	1.32923	DNAJB1	1	0	1	1	0	0	0	0	1	0	1	1	0	0	0	0	1	1	1	1	0	DNAJB1	1	0	0	1	0.000103278	0.00028407	0.00144761	3.13e-07
HPCAL1	0	3	0	1.57067		1.19474	1.49899	1.41392	2.40349	1.19474	1.49899	1.41392	2.40349	HPCAL1	0	1	1	1	0	0	0	0	0	1	1	1	0	0	0	0	1	1	1	1	0	HPCAL1	0	1	1	1	0.0603882	0.00525509	0.0717103	1.23369e-05
SERPINB8	0	3	0	1.56859		1.05228	1.71599	1.66311	1.35236	1.05228	1.71599	1.66311	1.35236	SERPINB8	0	1	1	1	0	0	0	0	0	1	1	1	0	0	0	0	0	1	1	1	0	SERPINB8	0	1	1	1	0.531953	0.00232928	0.0546496	0.001117
ZDHHC9	0	3	0	1.56644		-1.01302	2.24966	1.30253	1.31171	1.01302	2.24966	1.30253	1.31171	ZDHHC9	0	1	1	1	0	0	0	0	0	1	1	1	0	0	0	0	0	1	1	1	0	ZDHHC9	0	1	1	1	0.899909	1.85729e-05	0.0585477	0.000464202
PRKCD	0	3	0	1.56346		1.64457	1.69441	1.37148	-1.00844	1.64457	1.69441	1.37148	1.00844	PRKCD	1	1	1	0	0	0	0	0	1	1	1	0	0	0	0	0	1	1	1	0	0	PRKCD	1	1	1	0	0.0330412	0.00782899	0.0470017	0.952743
IL15RA	0	3	0	1.5619		-1.11527	1.42259	1.90777	1.40396	1.11527	1.42259	1.90777	1.40396	IL15RA	0	1	1	1	0	0	0	0	0	1	1	1	0	0	0	0	0	1	1	1	0	IL15RA	0	1	1	1	0.152611	0.0148579	0.0160542	0.000211796
BICDL1	0	3	0	1.55442		1.34045	1.64582	1.07659	1.70246	1.34045	1.64582	1.07659	1.70246	BICDL1	1	1	0	1	0	0	0	0	1	1	0	1	0	0	0	0	1	1	0	1	0	BICDL1	1	1	0	1	0.0013674	0.000320403	0.526785	0.000738582
ZFPM1	0	3	0	1.55224		1.5511	1.48938	-1.37408	1.61895	1.5511	1.48938	1.37408	1.61895	ZFPM1	1	1	0	1	0	0	0	0	1	1	0	1	0	0	1	0	1	1	0	1	0	ZFPM1	1	1	0	1	0.0639403	0.00687949	0.160172	0.00381299
FGF11	0	3	0	1.55224		1.00323	1.63053	1.69413	1.35393	1.00323	1.63053	1.69413	1.35393	FGF11	0	1	1	1	0	0	0	0	0	1	1	1	0	0	0	0	0	1	1	1	0	FGF11	0	1	1	1	0.964771	0.0228178	0.00644172	0.00107414
SECTM1	0	3	0	1.55131		1.35327	-1.16405	1.64902	1.67298	1.35327	1.16405	1.64902	1.67298	SECTM1	1	0	1	1	0	0	0	0	1	0	1	1	0	0	0	0	1	0	1	1	0	SECTM1	1	0	1	1	0.0233848	0.17534	0.0027384	1.4081e-05
RIT1	0	3	0	1.54503		2.21362	1.74576	1.26204	1.1684	2.21362	1.74576	1.26204	1.1684	RIT1	1	1	1	0	0	0	0	0	1	1	1	0	0	0	0	0	1	1	1	1	0	RIT1	1	1	0	0	0.000101741	0.00014774	0.0013819	0.00100682
SIM2	0	3	0	1.54239		1.94149	1.39486	-1.11196	1.35493	1.94149	1.39486	1.11196	1.35493	SIM2	1	1	0	1	0	0	0	0	1	1	0	1	0	0	0	0	1	1	0	1	0	SIM2	1	1	0	1	0.0104205	0.0253598	0.508162	0.00918295
ACTR6	0	3	0	1.54106		1.01463	1.9734	1.4242	1.30219	1.01463	1.9734	1.4242	1.30219	ACTR6	0	1	1	1	0	0	0	0	0	1	1	1	0	0	0	0	0	1	1	1	0	ACTR6	0	1	1	1	0.639649	0.000188069	0.00210734	0.000622113
CHCHD4	0	3	0	1.53582	-1.22357	-1.22357	1.29386	1.2866	2.17615	1.22357	1.29386	1.2866	2.17615	CHCHD4	0	1	1	1	0	0	0	0	0	1	1	1	0	0	0	0	-1	1	1	1	0	CHCHD4	0	0	0	1	0.07007	0.000836523	0.0308309	5.65e-07
COQ8A	0	3	0	1.52758		1.03068	1.43369	1.48344	1.67606	1.03068	1.43369	1.48344	1.67606	COQ8A	0	1	1	1	0	0	0	0	0	1	1	1	0	0	0	0	0	1	1	1	0	COQ8A	0	1	1	1	0.771618	0.000484817	0.00141169	6.56589e-05
PVR	0	3	0	1.5269		1.00766	1.6605	1.33097	1.61076	1.00766	1.6605	1.33097	1.61076	PVR	0	1	1	1	0	0	0	0	0	1	1	1	0	0	0	0	0	1	1	1	0	PVR	0	1	1	1	0.923194	0.00028407	0.00657784	1.39e-07
SH2D4A	0	3	0	1.52646		-1.06969	1.45178	1.76421	1.38868	1.06969	1.45178	1.76421	1.38868	SH2D4A	0	1	1	1	0	0	0	0	0	1	1	1	0	0	0	0	0	1	1	1	0	SH2D4A	0	1	1	1	0.355316	0.0158566	0.000279619	3.07431e-06
OSGIN2	0	3	0	1.52476		1.49188	1.38453	1.10407	1.71619	1.49188	1.38453	1.10407	1.71619	OSGIN2	1	1	0	1	0	0	0	0	1	1	0	1	0	0	0	0	1	1	0	1	0	OSGIN2	1	1	0	1	0.00388473	0.00238671	0.126625	8.53e-08
ZCCHC2	0	3	0	1.52302		2.35102	1.46305	1.22587	1.27602	2.35102	1.46305	1.22587	1.27602	ZCCHC2	1	1	0	1	0	0	0	0	1	1	0	1	0	0	0	0	1	1	1	1	0	ZCCHC2	1	1	0	0	0.000625315	0.00114951	0.0230429	0.0023016
GNG4	0	3	0	1.52228		1.04693	1.4253	1.57783	1.56861	1.04693	1.4253	1.57783	1.56861	GNG4	0	1	1	1	0	0	0	0	0	1	1	1	0	0	0	0	0	1	1	1	0	GNG4	0	1	1	1	0.661357	0.00835073	0.00453355	4.05833e-05
ITPKC	0	3	0	1.5211		2.0286	1.43477	1.15342	1.59466	2.0286	1.43477	1.15342	1.59466	ITPKC	1	1	0	1	0	0	0	0	1	1	0	1	0	0	0	0	1	1	1	1	0	ITPKC	1	1	0	1	0.000218712	0.00850917	0.0321892	6.66e-07
CASP4	0	3	0	1.51881		-1.06044	1.612	1.5158	1.43385	1.06044	1.612	1.5158	1.43385	CASP4	0	1	1	1	0	0	0	0	0	1	1	1	0	0	0	0	0	1	1	1	0	CASP4	0	1	1	1	0.503658	0.000212469	0.0523133	8.62201e-05
SLC1A5	0	3	0	1.51493		1.12294	2.11933	1.70249	1.29994	1.12294	2.11933	1.70249	1.29994	SLC1A5	0	1	1	1	0	0	0	0	0	1	1	1	0	0	0	0	1	1	1	1	0	SLC1A5	0	1	1	0	0.0364653	0.000164643	9.56445e-06	4.55284e-05
KCNAB2	0	3	0	1.5027		1.03527	1.51913	1.27148	1.75676	1.03527	1.51913	1.27148	1.75676	KCNAB2	0	1	1	1	0	0	0	0	0	1	1	1	0	0	0	0	0	1	1	1	0	KCNAB2	0	1	0	1	0.770892	0.00246342	0.0258063	0.000451302
KCNK1	0	3	0	1.50188		1.02283	1.52396	1.50966	1.4725	1.02283	1.52396	1.50966	1.4725	KCNK1	0	1	1	1	0	0	0	0	0	1	1	1	0	0	0	0	0	1	1	1	0	KCNK1	0	1	1	1	0.49477	0.000766763	0.000559531	4.60473e-06
TMEM38B	0	3	0	1.49922	-1.22353	-1.22353	1.48909	1.40814	1.60704	1.22353	1.48909	1.40814	1.60704	TMEM38B	0	1	1	1	0	0	0	0	0	1	1	1	0	0	0	0	-1	1	1	1	0	TMEM38B	0	1	1	1	0.0293281	0.00400984	0.0418334	0.000268265
LONRF1	0	3	0	1.49751		1.37251	1.56825	-1.01226	1.5602	1.37251	1.56825	1.01226	1.5602	LONRF1	1	1	0	1	0	0	0	0	1	1	0	1	0	0	0	0	1	1	0	1	0	LONRF1	1	1	0	1	0.0813348	0.000923188	0.862327	4e-07
FKBP4	0	3	0	1.49037		1.13637	1.99256	1.29222	1.68621	1.13637	1.99256	1.29222	1.68621	FKBP4	0	1	1	1	0	0	0	0	0	1	1	1	0	0	0	0	1	1	1	1	0	FKBP4	0	1	0	1	0.0106346	1.30217e-05	0.00117968	3.26e-07
NFKB2	0	3	0	1.4894		-1.15422	1.27543	1.85567	1.39598	1.15422	1.27543	1.85567	1.39598	NFKB2	0	1	1	1	0	0	0	0	0	1	1	1	0	0	0	0	0	1	1	1	0	NFKB2	0	0	1	1	0.116506	0.00483271	0.000558724	8.43324e-05
HIC2	0	3	0	1.48422	-1.14415	1.42726	1.37931	1.66084	-1.14415	1.42726	1.37931	1.66084	1.14415	HIC2	1	1	1	0	0	0	0	0	1	1	1	0	0	0	0	0	1	1	1	-1	0	HIC2	1	1	1	0	0.00561689	0.0163993	0.0107815	0.0429353
MAP3K21	0	3	0	1.48065		-1.07931	1.75438	1.25404	1.47545	1.07931	1.75438	1.25404	1.47545	MAP3K21	0	1	1	1	0	0	0	0	0	1	1	1	0	0	0	0	0	1	1	1	0	MAP3K21	0	1	0	1	0.146387	5.47596e-05	0.0239445	0.0001054
FGFRL1	0	3	0	1.47843		1.42965	1.73214	1.02874	1.30495	1.42965	1.73214	1.02874	1.30495	FGFRL1	1	1	0	1	0	0	0	0	1	1	0	1	0	0	0	0	1	1	0	1	0	FGFRL1	1	1	0	1	0.00495897	0.000608939	0.832649	0.00969565
DUSP1	0	3	0	1.47818		1.23386	1.58478	1.65048	1.47933	1.23386	1.58478	1.65048	1.47933	DUSP1	0	1	1	1	0	0	0	0	0	1	1	1	0	0	0	0	1	1	1	1	0	DUSP1	0	1	1	1	0.0259872	0.00169025	0.00177279	5.43322e-05
HSPA5	0	3	0	1.47755		1.362	1.84351	1.57092	1.20832	1.362	1.84351	1.57092	1.20832	HSPA5	1	1	1	0	0	0	0	0	1	1	1	0	0	0	0	0	1	1	1	1	0	HSPA5	1	1	1	0	0.00280984	0.0064087	0.0346887	0.0535457
PARD6B	0	3	0	1.47728		1.50431	1.03675	1.68819	1.26948	1.50431	1.03675	1.68819	1.26948	PARD6B	1	0	1	1	0	0	0	0	1	0	1	1	0	0	0	0	1	0	1	1	0	PARD6B	1	0	1	0	0.000951559	0.288756	0.00451804	2.77082e-05
CLN8	0	3	0	1.46824		1.47261	1.95267	1.24867	1.29426	1.47261	1.95267	1.24867	1.29426	CLN8	1	1	0	1	0	0	0	0	1	1	0	1	0	0	0	0	1	1	1	1	0	CLN8	1	1	0	0	0.07007	0.000390542	0.0522683	0.00614818
ADAM15	0	3	0	1.46822		1.04775	1.30578	1.75957	1.37752	1.04775	1.30578	1.75957	1.37752	ADAM15	0	1	1	1	0	0	0	0	0	1	1	1	0	0	0	0	0	1	1	1	0	ADAM15	0	1	1	1	0.39631	0.0121336	0.000813939	8.86456e-05
TNFRSF10B	0	3	0	1.4635		1.02279	1.52389	1.35966	1.51285	1.02279	1.52389	1.35966	1.51285	TNFRSF10B	0	1	1	1	0	0	0	0	0	1	1	1	0	0	0	0	0	1	1	1	0	TNFRSF10B	0	1	1	1	0.583776	0.00101711	0.00216003	1.48549e-06
ZFAND5	0	3	0	1.46315		1.50012	1.40537	1.23832	1.75552	1.50012	1.40537	1.23832	1.75552	ZFAND5	1	1	0	1	0	0	0	0	1	1	0	1	0	0	0	0	1	1	1	1	0	ZFAND5	1	1	0	1	5.63164e-05	0.000214808	0.00372692	3.75e-08
PROCR	0	3	0	1.46043		-1.07079	1.48356	1.40575	1.49358	1.07079	1.48356	1.40575	1.49358	PROCR	0	1	1	1	0	0	0	0	0	1	1	1	0	0	0	0	0	1	1	1	0	PROCR	0	1	1	1	0.199485	0.0156201	0.00553861	0.00101123
ST3GAL1	0	3	0	1.46001		1.01708	1.46123	1.46795	1.4509	1.01708	1.46123	1.46795	1.4509	ST3GAL1	0	1	1	1	0	0	0	0	0	1	1	1	0	0	0	0	0	1	1	1	0	ST3GAL1	0	1	1	1	0.788013	0.0127396	0.00079527	0.000193122
ADM	0	3	0	1.45955		1.35503	1.53441	1.49542	1.03816	1.35503	1.53441	1.49542	1.03816	ADM	1	1	1	0	0	0	0	0	1	1	1	0	0	0	0	0	1	1	1	0	0	ADM	1	1	1	0	0.0127478	0.000364869	0.00797513	0.190124
EPAS1	0	3	0	1.45908		-1.05234	1.42497	1.47157	1.48132	1.05234	1.42497	1.47157	1.48132	EPAS1	0	1	1	1	0	0	0	0	0	1	1	1	0	0	0	0	0	1	1	1	0	EPAS1	0	1	1	1	0.352469	0.00263908	0.00482333	1.48322e-06
LRRC8A	0	3	0	1.45483		1.14311	1.92279	1.56239	1.30447	1.14311	1.92279	1.56239	1.30447	LRRC8A	0	1	1	1	0	0	0	0	0	1	1	1	0	0	0	0	1	1	1	1	0	LRRC8A	0	1	1	1	0.00841708	0.000137078	3.21224e-05	2.8137e-05
FAM83G	0	3	0	1.45088		1.44173	1.57845	1.01024	1.34208	1.44173	1.57845	1.01024	1.34208	FAM83G	1	1	0	1	0	0	0	0	1	1	0	1	0	0	0	0	1	1	0	1	0	FAM83G	1	1	0	1	0.001436	0.00352061	0.890444	7.9937e-06
TBC1D4	0	3	0	1.44365		1.08274	1.42289	1.33709	1.58143	1.08274	1.42289	1.33709	1.58143	TBC1D4	0	1	1	1	0	0	0	0	0	1	1	1	0	0	0	0	0	1	1	1	0	TBC1D4	0	1	1	1	0.489515	0.000206997	0.00429907	6.97089e-05
SERTAD2	0	3	0	1.43966		1.39073	1.52414	1.07335	1.40769	1.39073	1.52414	1.07335	1.40769	SERTAD2	1	1	0	1	0	0	0	0	1	1	0	1	0	0	0	0	1	1	0	1	0	SERTAD2	1	1	0	1	0.00235149	0.000133966	0.300767	4.71607e-05
SSH1	0	3	1	1.43947	-1.387	1.26607	1.86654	1.26215	-1.387	1.26607	1.86654	1.26215	1.387	SSH1	1	1	1	0	0	0	0	-1	1	1	1	0	0	0	0	1	1	1	1	-1	0	SSH1	0	1	0	-1	0.0159965	0.00140063	0.0634064	0.0130927
TRNP1	0	3	0	1.43872		-1.00809	1.30415	1.34823	1.6937	1.00809	1.30415	1.34823	1.6937	TRNP1	0	1	1	1	0	0	0	0	0	1	1	1	0	0	0	0	0	1	1	1	0	TRNP1	0	1	1	1	0.942757	0.0456029	0.0707248	7.69799e-05
GADD45A	0	3	0	1.43855		1.21772	1.50175	1.36428	1.45303	1.21772	1.50175	1.36428	1.45303	GADD45A	0	1	1	1	0	0	0	0	0	1	1	1	0	0	0	0	0	1	1	1	0	GADD45A	0	1	1	1	0.121398	0.000920859	0.0577757	6.05352e-05
PLAUR	0	3	0	1.43707		1.04019	1.46545	1.29639	1.56217	1.04019	1.46545	1.29639	1.56217	PLAUR	0	1	1	1	0	0	0	0	0	1	1	1	0	0	0	0	0	1	1	1	0	PLAUR	0	1	0	1	0.434903	0.0365902	0.056211	2.5248e-06
ORAI1	0	3	0	1.43663		-1.11679	1.26015	1.50242	1.5661	1.11679	1.26015	1.50242	1.5661	ORAI1	0	1	1	1	0	0	0	0	0	1	1	1	0	0	0	0	0	1	1	1	0	ORAI1	0	0	1	1	0.128455	0.0174896	0.00807852	0.000139544
STK40	0	3	0	1.43565		1.66706	1.53988	1.33007	1.24419	1.66706	1.53988	1.33007	1.24419	STK40	1	1	1	0	0	0	0	0	1	1	1	0	0	0	0	0	1	1	1	1	0	STK40	1	1	1	0	0.00172832	0.00194735	0.00239724	0.00039819
RAB5IF	0	3	0	1.43258		1.13448	1.79356	1.54729	1.33779	1.13448	1.79356	1.54729	1.33779	RAB5IF	0	1	1	1	0	0	0	0	0	1	1	1	0	0	0	0	1	1	1	1	0	RAB5IF	0	1	1	1	0.0259872	0.000686463	0.0017892	0.000524351
CDC42EP2	0	3	0	1.4316		1.42861	1.51925	-1.02251	1.35184	1.42861	1.51925	1.02251	1.35184	CDC42EP2	1	1	0	1	0	0	0	0	1	1	0	1	0	0	0	0	1	1	0	1	0	CDC42EP2	1	1	0	1	0.0234463	0.00360512	0.822229	0.00123531
AHSA1	0	3	0	1.42732		1.27142	1.9176	1.23739	1.37573	1.27142	1.9176	1.23739	1.37573	AHSA1	1	1	0	1	0	0	0	0	1	1	0	1	0	0	0	0	1	1	1	1	0	AHSA1	0	1	0	1	0.000650562	3.52931e-05	0.00144837	7.8628e-06
ARID3B	0	3	0	1.42656		1.47751	1.8727	1.26486	1.18338	1.47751	1.8727	1.26486	1.18338	ARID3B	1	1	1	0	0	0	0	0	1	1	1	0	0	0	0	0	1	1	1	1	0	ARID3B	1	1	0	0	0.010118	0.00152229	0.0274994	0.0435745
PLEKHO2	0	3	1	1.42446	-1.50393	1.69039	1.29899	-1.50393	1.31631	1.69039	1.29899	1.50393	1.31631	PLEKHO2	1	1	0	1	0	0	-1	0	1	1	0	1	0	0	1	0	1	1	-1	1	0	PLEKHO2	1	0	-1	1	0.00756922	0.00386189	0.0659268	0.00442249
PSAT1	0	3	1	1.42228	-3.21907	1.28638	1.49093	-3.21907	1.50012	1.28638	1.49093	3.21907	1.50012	PSAT1	1	1	0	1	0	0	-1	0	1	1	0	1	0	0	1	0	1	1	-1	1	0	PSAT1	0	1	-1	1	0.001436	0.000653728	0.000264129	1.08031e-05
RHEBL1	0	3	0	1.4218		1.37792	-1.16832	1.52683	1.36616	1.37792	1.16832	1.52683	1.36616	RHEBL1	1	0	1	1	0	0	0	0	1	0	1	1	0	0	0	0	1	0	1	1	0	RHEBL1	1	0	1	1	0.0308846	0.298639	0.0024602	0.000835196
FOSL2	0	3	0	1.41965		1.48587	1.41945	1.5487	1.24352	1.48587	1.41945	1.5487	1.24352	FOSL2	1	1	1	0	0	0	0	0	1	1	1	0	0	0	0	0	1	1	1	1	0	FOSL2	1	1	1	0	0.000669857	0.000756204	0.000889498	0.000245441
ADAM17	0	3	0	1.41596		1.18652	1.6235	1.33408	1.56422	1.18652	1.6235	1.33408	1.56422	ADAM17	0	1	1	1	0	0	0	0	0	1	1	1	0	0	0	0	1	1	1	1	0	ADAM17	0	1	1	1	0.00694274	0.000611999	0.000223829	3.13044e-06
FLYWCH1	0	3	0	1.41181		1.4785	1.6656	1.30681	1.23453	1.4785	1.6656	1.30681	1.23453	FLYWCH1	1	1	1	0	0	0	0	0	1	1	1	0	0	0	0	0	1	1	1	1	0	FLYWCH1	1	1	1	0	0.00288938	0.0066362	0.0373598	0.00775346
BAG2	0	3	0	1.41087		1.14475	1.45148	1.46874	1.62361	1.14475	1.45148	1.46874	1.62361	BAG2	0	1	1	1	0	0	0	0	0	1	1	1	0	0	0	0	1	1	1	1	0	BAG2	0	1	1	1	0.0206403	0.00676903	0.0169398	7.37182e-05
CEBPA	0	3	0	1.40847		1.39705	1.49635	-1.08847	1.33659	1.39705	1.49635	1.08847	1.33659	CEBPA	1	1	0	1	0	0	0	0	1	1	0	1	0	0	0	0	1	1	0	1	0	CEBPA	1	1	0	1	0.0513566	0.0238295	0.334694	0.0268049
PELI1	0	3	0	1.40841		1.09745	1.26784	1.56131	1.41134	1.09745	1.26784	1.56131	1.41134	PELI1	0	1	1	1	0	0	0	0	0	1	1	1	0	0	0	0	0	1	1	1	0	PELI1	0	0	1	1	0.196721	0.0413892	0.00148671	7.19416e-06
TFEB	0	3	0	1.40702		1.1196	1.30276	1.41936	1.50639	1.1196	1.30276	1.41936	1.50639	TFEB	0	1	1	1	0	0	0	0	0	1	1	1	0	0	0	0	0	1	1	1	0	TFEB	0	1	1	1	0.402575	0.0438028	0.0472946	0.000521898
SEC14L1	0	3	0	1.40628		1.29898	-1.07319	1.65961	1.29004	1.29898	1.07319	1.65961	1.29004	SEC14L1	1	0	1	1	0	0	0	0	1	0	1	1	0	0	0	0	1	0	1	1	0	SEC14L1	0	0	1	0	0.0105241	0.501201	0.0172533	0.000220686
TAF13	0	3	0	1.40508		-1.03739	1.32282	1.50732	1.39123	1.03739	1.32282	1.50732	1.39123	TAF13	0	1	1	1	0	0	0	0	0	1	1	1	0	0	0	0	0	1	1	1	0	TAF13	0	1	1	1	0.865642	0.0243399	0.0956658	0.0068921
GRHL1	0	3	0	1.40467		1.23288	1.39085	1.57535	1.44117	1.23288	1.39085	1.57535	1.44117	GRHL1	0	1	1	1	0	0	0	0	0	1	1	1	0	0	0	0	1	1	1	1	0	GRHL1	0	1	1	1	0.0401284	0.000591706	0.000814235	0.000133424
IL22RA1	0	3	1	1.40235	-1.46166	1.53139	-1.46166	1.38625	1.2991	1.53139	1.46166	1.38625	1.2991	IL22RA1	1	0	1	1	0	-1	0	0	1	0	1	1	0	1	0	0	1	-1	1	1	0	IL22RA1	1	-1	1	0	0.00407383	0.0165499	0.0169398	0.0132457
PDRG1	0	3	0	1.39718		1.57944	1.65784	1.30681	1.11365	1.57944	1.65784	1.30681	1.11365	PDRG1	1	1	1	0	0	0	0	0	1	1	1	0	0	0	0	0	1	1	1	1	0	PDRG1	1	1	1	0	0.00040844	0.0056466	0.00212412	0.0471995
MAK16	0	3	1	1.39579	-1.39102	-1.39102	1.63586	1.268	1.31098	1.39102	1.63586	1.268	1.31098	MAK16	0	1	1	1	-1	0	0	0	0	1	1	1	1	0	0	0	-1	1	1	1	0	MAK16	-1	1	0	1	0.000155078	0.000387955	0.0035545	1.37877e-05
BOK	0	3	0	1.39563		-1.13039	1.39037	1.33112	1.4688	1.13039	1.39037	1.33112	1.4688	BOK	0	1	1	1	0	0	0	0	0	1	1	1	0	0	0	0	0	1	1	1	0	BOK	0	1	1	1	0.185203	0.0889184	0.067236	3.84436e-05
TUBB2A	0	3	0	1.3947		1.05295	1.5395	1.27132	1.38614	1.05295	1.5395	1.27132	1.38614	TUBB2A	0	1	1	1	0	0	0	0	0	1	1	1	0	0	0	0	0	1	1	1	0	TUBB2A	0	1	0	1	0.514746	0.00114792	0.0695276	0.00217204
SLC27A4	0	3	0	1.39388	-1.12627	-1.12627	1.45631	1.46188	1.27207	1.12627	1.45631	1.46188	1.27207	SLC27A4	0	1	1	1	0	0	0	0	0	1	1	1	0	0	0	0	-1	1	1	1	0	SLC27A4	0	1	1	0	0.0159113	0.00230114	0.00239341	0.000106075
IGHMBP2	0	3	0	1.39065		1.3718	1.38849	1.41195	-1.05287	1.3718	1.38849	1.41195	1.05287	IGHMBP2	1	1	1	0	0	0	0	0	1	1	1	0	0	0	0	0	1	1	1	0	0	IGHMBP2	1	1	1	0	0.00412767	0.0162298	0.0450312	0.449715
MYORG	0	3	0	1.39009		1.27211	-1.06907	1.2767	1.65394	1.27211	1.06907	1.2767	1.65394	MYORG	1	0	1	1	0	0	0	0	1	0	1	1	0	0	0	0	1	0	1	1	0	MYORG	0	0	0	1	0.0370128	0.389149	0.0317115	0.00189521
TESK1	0	3	0	1.38992		1.32973	1.48951	1.09736	1.3557	1.32973	1.48951	1.09736	1.3557	TESK1	1	1	0	1	0	0	0	0	1	1	0	1	0	0	0	0	1	1	0	1	0	TESK1	1	1	0	1	0.0283037	0.00844357	0.20633	0.00208449
DGKE	0	3	0	1.38966		1.5675	1.29099	1.32617	1.10395	1.5675	1.29099	1.32617	1.10395	DGKE	1	1	1	0	0	0	0	0	1	1	1	0	0	0	0	0	1	1	1	0	0	DGKE	1	0	1	0	0.0137503	0.0060347	0.0770213	0.323573
CRELD1	0	3	0	1.38505		-1.06137	1.4013	1.34579	1.40894	1.06137	1.4013	1.34579	1.40894	CRELD1	0	1	1	1	0	0	0	0	0	1	1	1	0	0	0	0	0	1	1	1	0	CRELD1	0	1	1	1	0.808495	0.0106994	0.0695908	0.000711173
ZBTB21	0	3	0	1.385		1.77505	1.35196	1.3755	1.11471	1.77505	1.35196	1.3755	1.11471	ZBTB21	1	1	1	0	0	0	0	0	1	1	1	0	0	0	0	0	1	1	1	1	0	ZBTB21	1	1	1	0	0.00218003	0.000261989	0.0150607	0.011279
RUSC2	0	3	0	1.38332		1.51716	1.48534	1.19425	1.36063	1.51716	1.48534	1.19425	1.36063	RUSC2	1	1	0	1	0	0	0	0	1	1	0	1	0	0	0	0	1	1	1	1	0	RUSC2	1	1	0	1	0.00375905	0.00221744	0.052164	0.00061621
SLC10A3	0	3	0	1.3801		1.11098	1.42634	1.31464	1.40187	1.11098	1.42634	1.31464	1.40187	SLC10A3	0	1	1	1	0	0	0	0	0	1	1	1	0	0	0	0	0	1	1	1	0	SLC10A3	0	1	1	1	0.108253	0.00117877	0.000450953	0.000359355
PAWR	0	3	0	1.37918		-1.0023	1.36472	1.46366	1.31334	1.0023	1.36472	1.46366	1.31334	PAWR	0	1	1	1	0	0	0	0	0	1	1	1	0	0	0	0	0	1	1	1	0	PAWR	0	1	1	1	0.961039	0.000638741	0.00354618	1.61318e-05
FURIN	0	3	0	1.37546		1.03414	1.33375	1.51014	1.29196	1.03414	1.33375	1.51014	1.29196	FURIN	0	1	1	1	0	0	0	0	0	1	1	1	0	0	0	0	0	1	1	1	0	FURIN	0	1	1	0	0.495012	0.0106325	0.00018223	0.000266357
TFE3	0	3	0	1.37249		1.40104	1.18555	1.69795	1.25817	1.40104	1.18555	1.69795	1.25817	TFE3	1	0	1	1	0	0	0	0	1	0	1	1	0	0	0	0	1	1	1	1	0	TFE3	1	0	1	0	0.00433477	0.0242141	0.001085	0.000242873
TRIM47	0	3	0	1.37013		1.12899	1.46528	1.26163	1.39132	1.12899	1.46528	1.26163	1.39132	TRIM47	0	1	1	1	0	0	0	0	0	1	1	1	0	0	0	0	0	1	1	1	0	TRIM47	0	1	0	1	0.172271	0.00193333	0.00973698	0.00135321
FUT1	0	3	0	1.3697		1.43434	-1.11578	1.30914	1.36847	1.43434	1.11578	1.30914	1.36847	FUT1	1	0	1	1	0	0	0	0	1	0	1	1	0	0	0	0	1	0	1	1	0	FUT1	1	0	1	1	0.00461119	0.475083	0.0207152	0.000625801
ABHD11	0	3	0	1.36787		1.09325	1.58024	1.28979	1.25572	1.09325	1.58024	1.28979	1.25572	ABHD11	0	1	1	1	0	0	0	0	0	1	1	1	0	0	0	0	0	1	1	1	0	ABHD11	0	1	0	0	0.226829	0.000194589	0.0241315	0.0015987
EPHB3	0	3	0	1.36656		1.2729	-1.12468	1.59586	1.25632	1.2729	1.12468	1.59586	1.25632	EPHB3	1	0	1	1	0	0	0	0	1	0	1	1	0	0	0	0	1	0	1	1	0	EPHB3	0	0	1	0	0.0315968	0.126795	0.00281358	0.0104319
CARNMT1	0	3	0	1.3654		-1.09496	1.5076	1.31711	1.28195	1.09496	1.5076	1.31711	1.28195	CARNMT1	0	1	1	1	0	0	0	0	0	1	1	1	0	0	0	0	0	1	1	1	0	CARNMT1	0	1	1	0	0.11174	0.000519613	0.0181086	0.000195861
PPID	0	3	0	1.36345		1.18354	1.72758	1.2505	1.35163	1.18354	1.72758	1.2505	1.35163	PPID	0	1	1	1	0	0	0	0	0	1	1	1	0	0	0	0	1	1	1	1	0	PPID	0	1	0	1	0.0207874	5.2093e-05	0.0133753	0.000131836
HJURP	0	3	0	1.36315		1.48243	1.35432	1.19867	1.43476	1.48243	1.35432	1.19867	1.43476	HJURP	1	1	0	1	0	0	0	0	1	1	0	1	0	0	0	0	1	1	1	1	0	HJURP	1	1	0	1	0.000827609	0.000460882	0.0577757	7.85e-07
MBP	0	3	0	1.35997		1.35023	1.14569	1.64389	1.34514	1.35023	1.14569	1.64389	1.34514	MBP	1	0	1	1	0	0	0	0	1	0	1	1	0	0	0	0	1	1	1	1	0	MBP	1	0	1	1	0.00303939	0.00979893	0.00586978	1.7855e-05
HSPD1	0	3	0	1.35936		1.11814	1.55231	1.25115	1.57235	1.11814	1.55231	1.25115	1.57235	HSPD1	0	1	1	1	0	0	0	0	0	1	1	1	0	0	0	0	1	1	1	1	0	HSPD1	0	1	0	1	0.0145044	4.58856e-05	0.0102315	8.22e-07
DNAJA1	0	3	0	1.35704		1.27687	1.45532	1.23554	1.4771	1.27687	1.45532	1.23554	1.4771	DNAJA1	1	1	0	1	0	0	0	0	1	1	0	1	0	0	0	0	1	1	1	1	0	DNAJA1	0	1	0	1	0.000925863	0.000102624	0.00216003	6.47e-07
FXR2	0	3	0	1.3536		1.25502	1.44737	1.02087	1.36532	1.25502	1.44737	1.02087	1.36532	FXR2	1	1	0	1	0	0	0	0	1	1	0	1	0	0	0	0	1	1	0	1	0	FXR2	0	1	0	1	0.00503587	0.00133273	0.782412	2.17822e-05
CCND3	0	3	0	1.35019		1.14661	1.50313	1.31429	1.46715	1.14661	1.50313	1.31429	1.46715	CCND3	0	1	1	1	0	0	0	0	0	1	1	1	0	0	0	0	1	1	1	1	0	CCND3	0	1	1	1	0.0145519	0.000378616	0.0251942	7.77514e-05
FHIP2A	0	3	0	1.34966		1.34493	1.36882	1.33545	1.01993	1.34493	1.36882	1.33545	1.01993	FHIP2A	1	1	1	0	0	0	0	0	1	1	1	0	0	0	0	0	1	1	1	0	0	FHIP2A	1	1	1	0	0.00521792	0.00164018	0.0218591	0.659945
PDGFA	0	3	0	1.34298		1.2607	1.20189	1.51421	1.41781	1.2607	1.20189	1.51421	1.41781	PDGFA	1	0	1	1	0	0	0	0	1	0	1	1	0	0	0	0	1	1	1	1	0	PDGFA	0	0	1	1	0.000913539	0.00363315	0.0052241	8.78434e-05
BLVRB	0	3	0	1.34018		1.15226	1.32517	1.47101	1.43622	1.15226	1.32517	1.47101	1.43622	BLVRB	0	1	1	1	0	0	0	0	0	1	1	1	0	0	0	0	1	1	1	1	0	BLVRB	0	1	1	1	0.0507408	0.00281955	0.012907	0.000175938
OSER1	0	3	0	1.33941		1.48312	1.28492	1.09312	1.26093	1.48312	1.28492	1.09312	1.26093	OSER1	1	1	0	1	0	0	0	0	1	1	0	1	0	0	0	0	1	1	0	1	0	OSER1	1	0	0	0	0.000115895	0.00609218	0.421548	0.00121512
MGAT4B	0	3	0	1.33717		1.15805	1.29015	1.38566	1.54429	1.15805	1.29015	1.38566	1.54429	MGAT4B	0	1	1	1	0	0	0	0	0	1	1	1	0	0	0	0	1	1	1	1	0	MGAT4B	0	0	1	1	0.0106098	0.0121423	0.000177873	1.08765e-05
HEATR5A	0	3	0	1.33437		1.06884	1.33686	1.4076	1.26259	1.06884	1.33686	1.4076	1.26259	HEATR5A	0	1	1	1	0	0	0	0	0	1	1	1	0	0	0	0	0	1	1	1	0	HEATR5A	0	1	1	0	0.304184	0.00159983	0.000658391	0.000617432
PAFAH2	0	3	0	1.33329		1.29812	1.16813	1.25922	1.65496	1.29812	1.16813	1.25922	1.65496	PAFAH2	1	0	1	1	0	0	0	0	1	0	1	1	0	0	0	0	1	1	1	1	0	PAFAH2	0	0	0	1	0.0123869	0.00265535	0.0802607	8.96492e-06
YWHAG	0	3	0	1.33237		1.15493	1.28665	1.32547	1.59996	1.15493	1.28665	1.32547	1.59996	YWHAG	0	1	1	1	0	0	0	0	0	1	1	1	0	0	0	0	1	1	1	1	0	YWHAG	0	0	1	1	0.00479807	0.00526681	0.000359614	9.82e-08
CEBPG	0	3	0	1.32528		1.3539	1.337	1.05766	1.2859	1.3539	1.337	1.05766	1.2859	CEBPG	1	1	0	1	0	0	0	0	1	1	0	1	0	0	0	0	1	1	0	1	0	CEBPG	1	1	0	0	0.00115304	5.2093e-05	0.214669	7.66569e-06
SELENOO	0	3	0	1.31728		1.12182	1.27973	1.40155	1.27441	1.12182	1.27973	1.40155	1.27441	SELENOO	0	1	1	1	0	0	0	0	0	1	1	1	0	0	0	0	0	1	1	1	0	SELENOO	0	0	1	0	0.374653	0.00500282	0.00586604	0.00356422
USP4	0	3	0	1.31422	-1.17838	1.36598	-1.17838	1.30231	1.276	1.36598	1.17838	1.30231	1.276	USP4	1	0	1	1	0	0	0	0	1	0	1	1	0	0	0	0	1	-1	1	1	0	USP4	1	0	1	0	0.0217727	0.0741233	0.0266784	0.00312329
CYP51A1	0	3	0	1.31356	-1.07239	-1.07239	1.28605	1.26945	1.38829	1.07239	1.28605	1.26945	1.38829	CYP51A1	0	1	1	1	0	0	0	0	0	1	1	1	0	0	0	0	-1	1	1	1	0	CYP51A1	0	0	0	1	0.0252798	0.00261211	0.0094546	5.39104e-06
ATF4	0	3	0	1.31119	-1.07352	1.26993	1.35768	1.30744	-1.07352	1.26993	1.35768	1.30744	1.07352	ATF4	1	1	1	0	0	0	0	0	1	1	1	0	0	0	0	0	1	1	1	-1	0	ATF4	0	1	1	0	0.00224622	0.000288036	0.00371033	0.00821894
ZBTB7B	0	3	0	1.30609		1.40707	1.26578	1.35064	1.2097	1.40707	1.26578	1.35064	1.2097	ZBTB7B	1	1	1	0	0	0	0	0	1	1	1	0	0	0	0	0	1	1	1	1	0	ZBTB7B	1	0	1	0	0.00374839	0.0159429	0.00527375	0.00794096
GRPEL2	0	3	0	1.30507		1.21579	1.32067	1.41668	1.27528	1.21579	1.32067	1.41668	1.27528	GRPEL2	0	1	1	1	0	0	0	0	0	1	1	1	0	0	0	0	1	1	1	1	0	GRPEL2	0	1	1	0	0.000459807	0.00148522	0.000974264	0.000201578
AVPI1	0	3	0	1.30364		1.07981	1.37315	1.27352	1.26691	1.07981	1.37315	1.27352	1.26691	AVPI1	0	1	1	1	0	0	0	0	0	1	1	1	0	0	0	0	0	1	1	1	0	AVPI1	0	1	0	0	0.17234	0.00164438	0.015814	0.00170559
RCN1	0	3	0	1.30102		1.11664	1.26042	1.39129	1.46315	1.11664	1.26042	1.39129	1.46315	RCN1	0	1	1	1	0	0	0	0	0	1	1	1	0	0	0	0	1	1	1	1	0	RCN1	0	0	1	1	0.0428041	0.00113103	0.00215435	3.85257e-06
GPT2	0	3	0	1.27938		1.37556	1.26713	1.14065	1.34757	1.37556	1.26713	1.14065	1.34757	GPT2	1	1	0	1	0	0	0	0	1	1	0	1	0	0	0	0	1	1	1	1	0	GPT2	1	0	0	1	0.00122981	0.0147737	0.0852607	0.000187635
PPAT	0	3	0	1.26373	-1.16427	-1.16427	1.2565	1.26666	1.26805	1.16427	1.2565	1.26666	1.26805	PPAT	0	1	1	1	0	0	0	0	0	1	1	1	0	0	0	0	-1	1	1	1	0	PPAT	0	0	0	0	0.0241894	0.00145044	0.00991381	0.000611983
BAK1	0	3	0	1.25945		1.195	1.2939	1.26154	1.28989	1.195	1.2939	1.26154	1.28989	BAK1	0	1	1	1	0	0	0	0	0	1	1	1	0	0	0	0	1	1	1	1	0	BAK1	0	0	0	0	0.00583529	0.000228417	0.0968255	0.00135321
PEA15	0	3	0	1.25444		1.1486	1.2616	1.25174	1.36521	1.1486	1.2616	1.25174	1.36521	PEA15	0	1	1	1	0	0	0	0	0	1	1	1	0	0	0	0	1	1	1	1	0	PEA15	0	0	0	1	0.0285302	0.0354423	0.0177597	4.90132e-06
DCUN1D3	0	3	0	1.24688		1.12072	1.2829	1.29048	1.30274	1.12072	1.2829	1.29048	1.30274	DCUN1D3	0	1	1	1	0	0	0	0	0	1	1	1	0	0	0	0	1	1	1	1	0	DCUN1D3	0	0	0	1	0.0446411	0.00046932	0.00903276	4.76546e-05
HKDC1	0	2	0	35.1345		2.19317	562.853			2.19317	562.853	0	0	HKDC1	1	1	0	0	0	0	0	0	1	1	0	0	0	0	0	0	1	1	0	0	0	HKDC1	1	1	0	0	0.021209	4.13065e-06	N.D.	N.D.
ANXA9	0	2	0	12.2517		-1.05807		114.404	1.31206	1.05807	0	114.404	1.31206	ANXA9	0	0	1	1	0	0	0	0	0	0	1	1	0	0	0	0	0	0	1	1	0	ANXA9	0	0	1	1	0.646195	N.D.	0.0198293	0.0187351
SULT2B1	0	2	0	11.5711		-2.01611	-1.26811	2.17802	61.4739	2.01611	1.26811	2.17802	61.4739	SULT2B1	0	0	1	1	0	0	0	0	0	0	1	1	1	1	0	0	0	0	1	1	0	SULT2B1	0	0	1	1	0.364134	0.365842	0.00180867	0.0136579
LGALS7B	0	2	0	9.14892		-1.45422		2.66048	31.4615	1.45422	0	2.66048	31.4615	LGALS7B	0	0	1	1	0	0	0	0	0	0	1	1	1	0	0	0	0	0	1	1	0	LGALS7B	0	0	1	1	0.309714	N.D.	0.00149048	0.0930628
KLK6	0	2	0	8.08868		1.01593		2.25341	29.0345	1.01593	0	2.25341	29.0345	KLK6	0	0	1	1	0	0	0	0	0	0	1	1	0	0	0	0	0	0	1	1	0	KLK6	0	0	1	1	0.807513	N.D.	0.0201194	0.0462037
LHX4	0	2	0	7.47282		6.17794		9.03911		6.17794	0	9.03911	0	LHX4	1	0	1	0	0	0	0	0	1	0	1	0	0	0	0	0	1	0	1	0	0	LHX4	1	0	1	0	0.0013466	N.D.	0.00189189	N.D.
ABCC3	0	2	0	7.43027		1.07109	5.8792	9.39055	1.05419	1.07109	5.8792	9.39055	1.05419	ABCC3	0	1	1	0	0	0	0	0	0	1	1	0	0	0	0	0	0	1	1	0	0	ABCC3	0	1	1	0	0.623194	0.00010735	0.00146413	0.425917
CALB1	0	2	0	5.91781	-1.17155	-1.17155	-1.0104	10.4944	3.33706	1.17155	1.0104	10.4944	3.33706	CALB1	0	0	1	1	0	0	0	0	0	0	1	1	0	0	0	0	-1	0	1	1	0	CALB1	0	0	1	1	0.00211084	0.774416	0.000517113	6.23e-08
BMP6	0	2	0	5.34353		1.18604	6.70807	1.133	4.25655	1.18604	6.70807	1.133	4.25655	BMP6	0	1	0	1	0	0	0	0	0	1	0	1	0	0	0	0	0	1	0	1	0	BMP6	0	1	0	1	0.514133	0.010534	0.138645	0.00421704
LRRC4	0	2	0	5.19981		1.65511	6.6616	4.05878		1.65511	6.6616	4.05878	0	LRRC4	0	1	1	0	0	0	0	0	1	1	1	0	0	0	0	0	0	1	1	0	0	LRRC4	0	1	1	0	0.125757	0.00145841	5.65512e-05	N.D.
HTRA3	0	2	1	4.92919	-1.74536	1.95676		12.4169	-1.74536	1.95676	0	12.4169	1.74536	HTRA3	1	0	1	0	0	0	0	-1	1	0	1	0	0	0	0	1	1	0	1	-1	0	HTRA3	1	0	1	-1	0.000194163	N.D.	0.00122224	0.0403887
RASD1	0	2	0	4.70834		2.3666	3.19229	6.94437	-1.12979	2.3666	3.19229	6.94437	1.12979	RASD1	0	1	1	0	0	0	0	0	1	1	1	0	0	0	0	0	0	1	1	0	0	RASD1	0	1	1	0	0.159262	0.00233815	0.0160134	0.228046
EDN1	0	2	2	4.34914	-1.94511	-2.51611	7.07274	-1.50369	2.67435	2.51611	7.07274	1.50369	2.67435	EDN1	0	1	0	1	-1	0	-1	0	0	1	0	1	1	0	1	0	-1	1	-1	1	0	EDN1	-1	1	-1	1	0.0111572	1.8058e-05	0.0151547	5.77e-07
LCN2	0	2	1	4.31677	-1.34156	-1.02552	2.80017	6.65479	-1.34156	1.02552	2.80017	6.65479	1.34156	LCN2	0	1	1	0	0	0	0	-1	0	1	1	0	0	0	0	1	0	1	1	-1	0	LCN2	0	1	1	-1	0.797465	0.0491604	0.00348221	0.000266357
CEACAM1	0	2	0	3.8957		-1.07383		7.04658	2.15374	1.07383	0	7.04658	2.15374	CEACAM1	0	0	1	1	0	0	0	0	0	0	1	1	0	0	0	0	0	0	1	1	0	CEACAM1	0	0	1	1	0.672207	N.D.	0.00040936	0.00574923
HSPB8	0	2	0	3.84103		1.34175	-1.02568	-1.63223	10.9957	1.34175	1.02568	1.63223	10.9957	HSPB8	1	0	0	1	0	0	0	0	1	0	0	1	0	0	1	0	1	0	0	1	0	HSPB8	1	0	0	1	0.00653335	0.638019	0.423993	1.1031e-06
KYNU	0	2	0	3.78252		-1.13331	5.73124		2.4964	1.13331	5.73124	0	2.4964	KYNU	0	1	0	1	0	0	0	0	0	1	0	1	0	0	0	0	0	1	0	1	0	KYNU	0	1	0	1	0.132189	0.00845155	N.D.	4.3e-07
PLAT	0	2	1	3.72648	-1.50547	-1.50547		7.91946	1.75348	1.50547	0	7.91946	1.75348	PLAT	0	0	1	1	-1	0	0	0	0	0	1	1	1	0	0	0	-1	0	1	1	0	PLAT	-1	0	1	1	0.00461119	N.D.	4.23141e-05	8.20987e-06
PLAAT2	0	2	0	3.64054		1.1899	1.54507	10.2976	1.28705	1.1899	1.54507	10.2976	1.28705	PLAAT2	0	0	1	1	0	0	0	0	0	1	1	1	0	0	0	0	0	0	1	1	0	PLAAT2	0	0	1	0	0.630881	0.309368	0.00147859	0.0289745
NGF	0	2	1	3.58747	-1.27175	-1.27175	3.47655	-10.5346	3.70194	1.27175	3.47655	10.5346	3.70194	NGF	0	1	0	1	-1	0	0	0	0	1	0	1	1	0	1	0	-1	1	0	1	0	NGF	0	1	0	1	0.0103606	0.00385012	0.318643	0.000332648
AKT3	0	2	0	3.51255		1.34391		1.27248	9.696	1.34391	0	1.27248	9.696	AKT3	0	0	1	1	0	0	0	0	1	0	1	1	0	0	0	0	0	0	1	1	0	AKT3	0	0	0	1	0.304172	N.D.	0.00639215	3.57e-08
C15orf48	0	2	0	3.44944		-1.04686		5.89339	2.01898	1.04686	0	5.89339	2.01898	C15orf48	0	0	1	1	0	0	0	0	0	0	1	1	0	0	0	0	0	0	1	1	0	C15orf48	0	0	1	1	0.668959	N.D.	0.000517113	0.000154083
HTR1D	0	2	0	3.15081		1.61121		4.84761	2.04794	1.61121	0	4.84761	2.04794	HTR1D	0	0	1	1	0	0	0	0	1	0	1	1	0	0	0	0	0	0	1	1	0	HTR1D	0	0	1	1	0.126376	N.D.	0.00230903	0.000395904
MALL	0	2	1	3.12296	-1.42639	-1.19169	4.58786	2.1258	-1.7073	1.19169	4.58786	2.1258	1.7073	MALL	0	1	1	0	0	0	0	-1	0	1	1	0	0	0	0	1	-1	1	1	-1	0	MALL	0	1	1	-1	0.0123194	7.77158e-06	0.000657647	1.8668e-06
NKX1-2	0	2	0	3.05907	-1.20835	-1.20835	3.08721	3.03119		1.20835	3.08721	3.03119	0	NKX1-2	0	1	1	0	0	0	0	0	0	1	1	0	0	0	0	0	-1	1	1	0	0	NKX1-2	0	1	1	0	0.00849549	0.00071292	0.00138833	N.D.
KRT7	0	2	0	2.99464		1.0025		3.3214	2.70003	1.0025	0	3.3214	2.70003	KRT7	0	0	1	1	0	0	0	0	0	0	1	1	0	0	0	0	0	0	1	1	0	KRT7	0	0	1	1	0.989177	N.D.	0.0448492	2e-07
IL11	0	2	1	2.96136	-1.4692	2.38046	3.68402	-1.74069	-1.24006	2.38046	3.68402	1.74069	1.24006	IL11	1	1	0	0	0	0	-1	0	1	1	0	0	0	0	1	0	1	1	-1	-1	0	IL11	1	1	-1	0	0.00209533	9.02527e-05	0.0520118	0.00746641
ADGRF1	0	2	0	2.96008		1.08173		5.15695	1.69908	1.08173	0	5.15695	1.69908	ADGRF1	0	0	1	1	0	0	0	0	0	0	1	1	0	0	0	0	0	0	1	1	0	ADGRF1	0	0	1	1	0.219203	N.D.	0.00121913	4.9995e-06
OAS1	0	2	1	2.92682	-1.46087	-1.21055	-1.76295	3.8577	2.22057	1.21055	1.76295	3.8577	2.22057	OAS1	0	0	1	1	0	-1	0	0	0	0	1	1	0	1	0	0	-1	-1	1	1	0	OAS1	0	-1	1	1	0.097549	0.00123621	0.000520528	5.87e-10
FUT2	0	2	0	2.90628		-1.08027		5.4449	1.55126	1.08027	0	5.4449	1.55126	FUT2	0	0	1	1	0	0	0	0	0	0	1	1	0	0	0	0	0	0	1	1	0	FUT2	0	0	1	1	0.514525	N.D.	0.000562366	0.00667403
SEMA7A	0	2	1	2.87572	-1.46658	-1.46658		3.31956	2.49122	1.46658	0	3.31956	2.49122	SEMA7A	0	0	1	1	-1	0	0	0	0	0	1	1	1	0	0	0	-1	0	1	1	0	SEMA7A	-1	0	1	1	0.0105241	N.D.	6.19622e-05	5.42791e-05
TMEM40	0	2	1	2.84893	-1.72541	-1.11307	-1.72541	2.5152	3.22695	1.11307	1.72541	2.5152	3.22695	TMEM40	0	0	1	1	0	-1	0	0	0	0	1	1	0	1	0	0	0	-1	1	1	0	TMEM40	0	-1	1	1	0.217821	0.00101571	0.00190073	1.48e-07
TNFRSF1B	0	2	0	2.76673		-1.24543		5.62895	1.35989	1.24543	0	5.62895	1.35989	TNFRSF1B	0	0	1	1	0	0	0	0	0	0	1	1	0	0	0	0	0	0	1	1	0	TNFRSF1B	0	0	1	1	0.279555	N.D.	3.21224e-05	0.026339
PHLDA2	0	2	0	2.76129		1.19768	2.62817	2.90116	1.06929	1.19768	2.62817	2.90116	1.06929	PHLDA2	0	1	1	0	0	0	0	0	0	1	1	0	0	0	0	0	0	1	1	0	0	PHLDA2	0	1	1	0	0.195111	0.00283676	0.00351958	0.526137
SLCO4A1	0	2	0	2.74865		1.04646	6.97906	2.42907	1.22496	1.04646	6.97906	2.42907	1.22496	SLCO4A1	0	1	1	0	0	0	0	0	0	1	1	0	0	0	0	0	0	1	1	1	0	SLCO4A1	0	1	1	0	0.514133	4.25695e-05	0.00185502	0.000367269
FA2H	0	2	1	2.72171	-2.52022	1.03873	-2.52022	3.53691	2.0944	1.03873	2.52022	3.53691	2.0944	FA2H	0	0	1	1	0	-1	0	0	0	0	1	1	0	1	0	0	0	-1	1	1	0	FA2H	0	-1	1	1	0.875145	0.013544	0.000306943	0.00482027
VWA7	0	2	1	2.72053	-1.41108	-1.41108		3.79226	1.95168	1.41108	0	3.79226	1.95168	VWA7	0	0	1	1	-1	0	0	0	0	0	1	1	1	0	0	0	-1	0	1	1	0	VWA7	-1	0	1	1	0.0393982	N.D.	0.021396	0.00532564
PTGS2	0	2	0	2.69644		1.2122	5.10135		1.42526	1.2122	5.10135	0	1.42526	PTGS2	0	1	0	1	0	0	0	0	0	1	0	1	0	0	0	0	0	1	0	1	0	PTGS2	0	1	0	1	0.127866	1.17334e-05	N.D.	7.88795e-05
SH3TC1	0	2	1	2.69194	-1.64315	1.26953		5.70806	-1.64315	1.26953	0	5.70806	1.64315	SH3TC1	1	0	1	0	0	0	0	-1	1	0	1	0	0	0	0	1	1	0	1	-1	0	SH3TC1	0	0	1	-1	0.0848819	N.D.	6.22895e-05	1.12554e-05
BASP1	0	2	0	2.6849	-1.15779	-1.15779	-1.03523	3.99833	1.80293	1.15779	1.03523	3.99833	1.80293	BASP1	0	0	1	1	0	0	0	0	0	0	1	1	0	0	0	0	-1	0	1	1	0	BASP1	0	0	1	1	0.00262317	0.763312	0.0122882	2.21e-07
DNAJB4	0	2	0	2.67263		4.23785	1.68551	1.17108	-1.02378	4.23785	1.68551	1.17108	1.02378	DNAJB4	1	1	0	0	0	0	0	0	1	1	0	0	0	0	0	0	1	1	0	0	0	DNAJB4	1	1	0	0	0.000110184	0.000171829	0.224111	0.589128
SDCBP2	0	2	0	2.65489		1.14747	-1.16426	2.33512	3.01846	1.14747	1.16426	2.33512	3.01846	SDCBP2	0	0	1	1	0	0	0	0	0	0	1	1	0	0	0	0	0	0	1	1	0	SDCBP2	0	0	1	1	0.605617	0.807163	0.000593895	0.000178982
TJP3	0	2	0	2.65005		-1.30214		3.29732	2.12984	1.30214	0	3.29732	2.12984	TJP3	0	0	1	1	0	0	0	0	0	0	1	1	1	0	0	0	0	0	1	1	0	TJP3	0	0	1	1	0.303918	N.D.	0.00345201	0.000245169
ADM2	0	2	0	2.5931		3.38695	1.19262	4.31664	1.43368	3.38695	1.19262	4.31664	1.43368	ADM2	1	0	1	0	0	0	0	0	1	0	1	1	0	0	0	0	1	1	1	0	0	ADM2	1	0	1	0	0.0498333	0.0775487	0.00532694	0.413225
ANXA6	0	2	1	2.58144	-1.58351	1.02627	-1.58351	2.86363	2.32705	1.02627	1.58351	2.86363	2.32705	ANXA6	0	0	1	1	0	-1	0	0	0	0	1	1	0	1	0	0	0	-1	1	1	0	ANXA6	0	-1	1	1	0.843723	0.0025128	0.000562366	0.0326065
GAST	0	2	0	2.57075		1.08017		3.15767	2.09293	1.08017	0	3.15767	2.09293	GAST	0	0	1	1	0	0	0	0	0	0	1	1	0	0	0	0	0	0	1	1	0	GAST	0	0	1	1	0.699482	N.D.	0.0461517	0.00799049
KRT80	0	2	2	2.56294	-1.31365	-1.28535	-1.34257	4.70021	1.39752	1.28535	1.34257	4.70021	1.39752	KRT80	0	0	1	1	-1	-1	0	0	0	0	1	1	1	1	0	0	-1	-1	1	1	0	KRT80	0	-1	1	1	0.00242714	0.00755637	3.5712e-05	2.8069e-06
NDRG4	0	2	0	2.55214		1.07499	2.70516	-1.0865	2.40777	1.07499	2.70516	1.0865	2.40777	NDRG4	0	1	0	1	0	0	0	0	0	1	0	1	0	0	0	0	0	1	0	1	0	NDRG4	0	1	0	1	0.355677	0.00210377	0.423099	7.88246e-05
PTAFR	0	2	0	2.54908	-1.1694	-1.1694		3.41653	1.90187	1.1694	0	3.41653	1.90187	PTAFR	0	0	1	1	0	0	0	0	0	0	1	1	0	0	0	0	-1	0	1	1	0	PTAFR	0	0	1	1	0.0926161	N.D.	0.000485639	1.67665e-06
FLVCR2	0	2	0	2.54654		-1.38472		4.75221	1.3646	1.38472	0	4.75221	1.3646	FLVCR2	0	0	1	1	0	0	0	0	0	0	1	1	1	0	0	0	0	0	1	1	0	FLVCR2	0	0	1	1	0.381254	N.D.	0.000982257	0.0798501
ULBP1	0	2	1	2.54295	-2.62238	2.70824	-1.02855	2.38775	-2.62238	2.70824	1.02855	2.38775	2.62238	ULBP1	1	0	1	0	0	0	0	-1	1	0	1	0	0	0	0	1	1	0	1	-1	0	ULBP1	1	0	1	-1	0.0341372	0.818197	0.00101591	0.000289048
CEACAM5	0	2	0	2.50776		1.14304		4.07788	1.54218	1.14304	0	4.07788	1.54218	CEACAM5	0	0	1	1	0	0	0	0	0	0	1	1	0	0	0	0	0	0	1	1	0	CEACAM5	0	0	1	1	0.646508	N.D.	0.000704132	0.000447566
TMEM270	0	2	0	2.49909		-1.00288		2.30851	2.70539	1.00288	0	2.30851	2.70539	TMEM270	0	0	1	1	0	0	0	0	0	0	1	1	0	0	0	0	0	0	1	1	0	TMEM270	0	0	1	1	0.996483	N.D.	0.0534953	0.005327
KLF2	0	2	0	2.48051		3.18099	1.93428	-1.13073	1.14418	3.18099	1.93428	1.13073	1.14418	KLF2	1	1	0	0	0	0	0	0	1	1	0	0	0	0	0	0	1	1	0	0	0	KLF2	1	1	0	0	0.00640209	0.00277989	0.690136	0.608884
B4GALNT3	0	2	0	2.476		1.0236	3.31805	1.84765		1.0236	3.31805	1.84765	0	B4GALNT3	0	1	1	0	0	0	0	0	0	1	1	0	0	0	0	0	0	1	1	0	0	B4GALNT3	0	1	1	0	0.713753	4.25695e-05	0.00048873	N.D.
TPPP	0	2	0	2.46425		2.84908	-1.48339	1.0104	2.1314	2.84908	1.48339	1.0104	2.1314	TPPP	1	0	0	1	0	0	0	0	1	0	0	1	0	1	0	0	1	0	0	1	0	TPPP	1	0	0	1	0.00148762	0.130647	0.930113	0.000322802
CMTM8	0	2	0	2.45429		-1.24706	2.16124	1.26585	2.78709	1.24706	2.16124	1.26585	2.78709	CMTM8	0	1	0	1	0	0	0	0	0	1	1	1	0	0	0	0	0	1	0	1	0	CMTM8	0	1	0	1	0.636969	0.0913538	0.217835	0.000508679
TSPAN1	0	2	0	2.45366		-1.08536	-2.54604	3.46638	1.73681	1.08536	2.54604	3.46638	1.73681	TSPAN1	0	0	1	1	0	0	0	0	0	0	1	1	0	1	0	0	0	0	1	1	0	TSPAN1	0	0	1	1	0.119991	0.160878	0.0115361	1.70447e-05
MDGA1	0	2	0	2.44455		1.66886	3.58079	1.24727	1.29324	1.66886	3.58079	1.24727	1.29324	MDGA1	1	1	0	0	0	0	0	0	1	1	0	1	0	0	0	0	1	1	0	0	0	MDGA1	1	1	0	0	0.00308958	0.00133276	0.123966	0.184937
SERPINE2	0	2	1	2.42135	-2.04472	1.01812	2.67334	-2.04472	2.19312	1.01812	2.67334	2.04472	2.19312	SERPINE2	0	1	0	1	0	0	-1	0	0	1	0	1	0	0	1	0	0	1	-1	1	0	SERPINE2	0	1	-1	1	0.850887	0.00942	9.7967e-05	1.43008e-05
SLC27A2	0	2	0	2.41105		-1.12272		2.19879	2.6438	1.12272	0	2.19879	2.6438	SLC27A2	0	0	1	1	0	0	0	0	0	0	1	1	0	0	0	0	0	0	1	1	0	SLC27A2	0	0	1	1	0.124762	N.D.	0.000581532	5.73e-07
UBA7	0	2	1	2.36228	-1.60145	-1.32362	-1.60145	3.28561	1.69842	1.32362	1.60145	3.28561	1.69842	UBA7	0	0	1	1	0	-1	0	0	0	0	1	1	1	1	0	0	0	-1	1	1	0	UBA7	0	-1	1	1	0.306649	0.0128427	0.0319031	2.23746e-06
SLPI	0	2	0	2.34776		-1.03036	-1.10676	3.99177	1.38084	1.03036	1.10676	3.99177	1.38084	SLPI	0	0	1	1	0	0	0	0	0	0	1	1	0	0	0	0	0	0	1	1	0	SLPI	0	0	1	1	0.679045	0.26053	0.000282521	0.00286921
ICOSLG	0	2	0	2.3474		1.11325	2.18783	2.5186	-1.38104	1.11325	2.18783	2.5186	1.38104	ICOSLG	0	1	1	0	0	0	0	0	0	1	1	0	0	0	0	1	0	1	1	0	0	ICOSLG	0	1	1	0	0.556014	0.0275021	0.0185096	0.220714
ACP7	0	2	0	2.34412		1.12788		1.90921	2.87809	1.12788	0	1.90921	2.87809	ACP7	0	0	1	1	0	0	0	0	0	0	1	1	0	0	0	0	0	0	1	1	0	ACP7	0	0	1	1	0.592402	N.D.	0.00195313	0.000273122
CCL26	0	2	0	2.34206		1.32785		2.0602	2.66248	1.32785	0	2.0602	2.66248	CCL26	0	0	1	1	0	0	0	0	1	0	1	1	0	0	0	0	0	0	1	1	0	CCL26	0	0	1	1	0.147552	N.D.	0.0424632	0.0393601
ASS1	0	2	1	2.33433	-1.22287	-1.10863	-1.34889	4.13005	1.31938	1.10863	1.34889	4.13005	1.31938	ASS1	0	0	1	1	0	-1	0	0	0	0	1	1	0	1	0	0	-1	-1	1	1	0	ASS1	0	-1	1	1	0.0186701	0.000497839	0.000211969	0.00201293
TM4SF1	0	2	0	2.30736	-1.15936	-1.15936	3.93245	1.35383		1.15936	3.93245	1.35383	0	TM4SF1	0	1	1	0	0	0	0	0	0	1	1	0	0	0	0	0	-1	1	1	0	0	TM4SF1	0	1	1	0	0.0303369	0.00019707	0.00244116	N.D.
FAS	0	2	0	2.29222		-1.05584	1.07843	3.88476	1.35254	1.05584	1.07843	3.88476	1.35254	FAS	0	0	1	1	0	0	0	0	0	0	1	1	0	0	0	0	0	0	1	1	0	FAS	0	0	1	1	0.250078	0.395929	0.000724588	0.00113775
EGLN3	0	2	1	2.28404	-1.8789	-1.20066	3.42382	1.52369	-1.8789	1.20066	3.42382	1.52369	1.8789	EGLN3	0	1	1	0	0	0	0	-1	0	1	1	0	0	0	0	1	0	1	1	-1	0	EGLN3	0	1	1	-1	0.423235	0.000519613	0.0660223	0.00174584
DUSP6	0	2	1	2.26896	-1.32392	-1.32392	3.43429	1.49905	-1.02192	1.32392	3.43429	1.49905	1.02192	DUSP6	0	1	1	0	-1	0	0	0	0	1	1	0	1	0	0	0	-1	1	1	0	0	DUSP6	-1	1	1	0	0.0102004	6.15267e-06	0.0189835	0.608724
INPP5D	0	2	1	2.26001	-1.45285	-1.02918	-1.45285	2.17722	2.34595	1.02918	1.45285	2.17722	2.34595	INPP5D	0	0	1	1	0	-1	0	0	0	0	1	1	0	1	0	0	0	-1	1	1	0	INPP5D	0	-1	1	1	0.766984	0.0800623	0.028164	2.92045e-05
GJB5	0	2	0	2.25657	-1.18064	-1.18064	3.73141	1.36466	1.01144	1.18064	3.73141	1.36466	1.01144	GJB5	0	1	1	0	0	0	0	0	0	1	1	0	0	0	0	0	-1	1	1	0	0	GJB5	0	1	1	0	0.0262426	1.59538e-05	0.035957	0.874477
BSPRY	0	2	0	2.24979		-1.08587	3.40927	1.48464		1.08587	3.40927	1.48464	0	BSPRY	0	1	1	0	0	0	0	0	0	1	1	0	0	0	0	0	0	1	1	0	0	BSPRY	0	1	1	0	0.919528	0.000462254	0.00392204	N.D.
YPEL2	0	2	1	2.23874	-1.84789	2.11619	-1.84789	-1.02407	2.36839	2.11619	1.84789	1.02407	2.36839	YPEL2	1	0	0	1	0	-1	0	0	1	0	0	1	0	1	0	0	1	-1	0	1	0	YPEL2	1	-1	0	1	0.0218812	0.000445141	0.824508	0.00111229
ARHGDIB	0	2	1	2.22535	-1.59813	-1.05979	-1.59813	3.05167	1.62277	1.05979	1.59813	3.05167	1.62277	ARHGDIB	0	0	1	1	0	-1	0	0	0	0	1	1	0	1	0	0	0	-1	1	1	0	ARHGDIB	0	-1	1	1	0.216364	0.0160491	0.00484073	1.34336e-06
UPK3B	0	2	0	2.22494		-1.06282		3.36432	1.47142	1.06282	0	3.36432	1.47142	UPK3B	0	0	1	1	0	0	0	0	0	0	1	1	0	0	0	0	0	0	1	1	0	UPK3B	0	0	1	1	0.523317	N.D.	0.00187449	0.00517855
SOWAHC	0	2	1	2.22478	-1.27721	-1.27721	3.01126	1.08185	1.64371	1.27721	3.01126	1.08185	1.64371	SOWAHC	0	1	0	1	-1	0	0	0	0	1	0	1	1	0	0	0	-1	1	0	1	0	SOWAHC	0	1	0	1	0.0181829	2.27217e-05	0.145542	7.49e-08
RHOB	0	2	0	2.19156		1.02349	2.07323	-1.02382	2.31664	1.02349	2.07323	1.02382	2.31664	RHOB	0	1	0	1	0	0	0	0	0	1	0	1	0	0	0	0	0	1	0	1	0	RHOB	0	1	0	1	0.769884	0.000381251	0.898285	3.10992e-06
GCNA	0	2	0	2.19095		1.94445	2.4687	1.1663	-1.11274	1.94445	2.4687	1.1663	1.11274	GCNA	1	1	0	0	0	0	0	0	1	1	0	0	0	0	0	0	1	1	0	0	0	GCNA	1	1	0	0	0.00932141	0.00655433	0.787146	0.577498
BICDL2	0	2	1	2.19016	-1.29707	-1.29707	-1.35082	2.87169	1.67038	1.29707	1.35082	2.87169	1.67038	BICDL2	0	0	1	1	-1	0	0	0	0	0	1	1	1	1	0	0	-1	0	1	1	0	BICDL2	0	0	1	1	0.0482029	0.444398	0.00642861	0.000283233
CCDC69	0	2	1	2.18195	-3.34975	-1.00296	-3.34975	1.82083	2.61469	1.00296	3.34975	1.82083	2.61469	CCDC69	0	0	1	1	0	-1	0	0	0	0	1	1	0	1	0	0	0	-1	1	1	0	CCDC69	0	-1	1	1	0.9889	0.0346756	0.0921032	0.00298147
FBXO30	0	2	0	2.17778		3.29972	2.70704	1.24131	1.1563	3.29972	2.70704	1.24131	1.1563	FBXO30	1	1	0	0	0	0	0	0	1	1	0	0	0	0	0	0	1	1	0	1	0	FBXO30	1	1	0	0	0.000390668	1.25182e-05	0.16048	0.0363433
GJB3	0	2	0	2.17118	-1.0974	-1.0974	4.2764	2.19478	1.09048	1.0974	4.2764	2.19478	1.09048	GJB3	0	1	1	0	0	0	0	0	0	1	1	0	0	0	0	0	-1	1	1	1	0	GJB3	0	1	1	0	0.0855218	3.25825e-06	0.000399437	0.0673987
LYPD3	0	2	1	2.16858	-1.50914	-1.0254	-1.50914	2.73174	1.72151	1.0254	1.50914	2.73174	1.72151	LYPD3	0	0	1	1	0	-1	0	0	0	0	1	1	0	1	0	0	0	-1	1	1	0	LYPD3	0	-1	1	1	0.842402	0.061201	0.000282521	0.000327589
TRIB1	0	2	0	2.15809		1.01326	2.6267	1.77307	-1.06312	1.01326	2.6267	1.77307	1.06312	TRIB1	0	1	1	0	0	0	0	0	0	1	1	0	0	0	0	0	0	1	1	0	0	TRIB1	0	1	1	0	0.726096	0.000207764	0.0247263	0.320496
DUSP2	0	2	2	2.1486	-1.75022	-1.89724	3.07819	1.49974	-1.6146	1.89724	3.07819	1.49974	1.6146	DUSP2	0	1	1	0	-1	0	0	-1	0	1	1	0	1	0	0	1	-1	1	1	-1	0	DUSP2	-1	1	1	-1	0.00293679	0.000144055	0.0222894	0.0105538
GNAL	0	2	0	2.12968		-1.06415	-1.05449	2.00179	2.26574	1.06415	1.05449	2.00179	2.26574	GNAL	0	0	1	1	0	0	0	0	0	0	1	1	0	0	0	0	0	0	1	1	0	GNAL	0	0	1	1	0.874391	0.296585	0.00310399	4.77417e-06
SPATA2L	0	2	0	2.11633		-1.03581	2.52274	-1.02294	1.77539	1.03581	2.52274	1.02294	1.77539	SPATA2L	0	1	0	1	0	0	0	0	0	1	0	1	0	0	0	0	0	1	0	1	0	SPATA2L	0	1	0	1	0.547596	0.00348722	0.907489	0.00609501
CSRNP1	0	2	0	2.10073		1.08479	1.96605	1.18779	2.24463	1.08479	1.96605	1.18779	2.24463	CSRNP1	0	1	0	1	0	0	0	0	0	1	0	1	0	0	0	0	0	1	0	1	0	CSRNP1	0	1	0	1	0.407685	0.00118102	0.242128	1.63084e-06
OTUB2	0	2	0	2.09956		2.10252	-1.12675	1.22982	2.09661	2.10252	1.12675	1.22982	2.09661	OTUB2	1	0	0	1	0	0	0	0	1	0	0	1	0	0	0	0	1	0	0	1	0	OTUB2	1	0	0	1	0.00412767	0.28352	0.291509	0.00111503
ETV5	0	2	0	2.09245		1.20429	2.07459	-1.0177	3.66693	1.20429	2.07459	1.0177	3.66693	ETV5	0	1	0	1	0	0	0	0	0	1	0	1	0	0	0	0	1	1	0	1	0	ETV5	0	1	0	1	0.0407404	0.00019707	0.836884	1.45398e-05
MEIS3	0	2	1	2.08972	-1.24611	-1.29394	-1.20005	1.35626	3.21983	1.29394	1.20005	1.35626	3.21983	MEIS3	0	0	1	1	-1	0	0	0	0	0	1	1	1	0	0	0	-1	-1	1	1	0	MEIS3	0	0	1	1	0.0755915	0.0583622	0.0565373	0.000217617
KLHDC8B	0	2	1	2.08831	-1.28316	1.23613	-1.28316	3.71862	1.98126	1.23613	1.28316	3.71862	1.98126	KLHDC8B	0	0	1	1	0	-1	0	0	0	0	1	1	0	1	0	0	1	-1	1	1	0	KLHDC8B	0	0	1	1	0.0563348	0.0103098	0.00953842	0.000234691
LGALS9	0	2	0	2.08716		-1.03025		2.34051	1.86124	1.03025	0	2.34051	1.86124	LGALS9	0	0	1	1	0	0	0	0	0	0	1	1	0	0	0	0	0	0	1	1	0	LGALS9	0	0	1	1	0.884954	N.D.	0.000914089	0.000393213
SLC4A7	0	2	0	2.07109	-1.20637	1.07076	1.80853	-1.20637	2.37177	1.07076	1.80853	1.20637	2.37177	SLC4A7	0	1	0	1	0	0	0	0	0	1	0	1	0	0	0	0	0	1	-1	1	0	SLC4A7	0	1	0	1	0.423235	0.000640533	0.0756888	7.93e-09
KALRN	0	2	0	2.05946		-1.5503	1.33006	1.54412	2.74679	1.5503	1.33006	1.54412	2.74679	KALRN	0	0	1	1	0	0	0	0	0	1	1	1	1	0	0	0	0	0	1	1	0	KALRN	0	0	1	1	0.209235	0.145385	0.0255131	1.5162e-05
TUBA4A	0	2	0	2.05888		-1.05478	2.19337	1.02587	1.93264	1.05478	2.19337	1.02587	1.93264	TUBA4A	0	1	0	1	0	0	0	0	0	1	0	1	0	0	0	0	0	1	0	1	0	TUBA4A	0	1	0	1	0.333059	0.000149121	0.776461	5.69739e-06
IRAK2	0	2	0	2.0506		1.06285		2.21855	1.89536	1.06285	0	2.21855	1.89536	IRAK2	0	0	1	1	0	0	0	0	0	0	1	1	0	0	0	0	0	0	1	1	0	IRAK2	0	0	1	1	0.667953	N.D.	3.08573e-05	1.35e-07
ABCG1	0	2	1	2.04887	-1.75475	-1.20327	-1.75475	1.79067	2.34431	1.20327	1.75475	1.79067	2.34431	ABCG1	0	0	1	1	0	-1	0	0	0	0	1	1	0	1	0	0	0	-1	1	1	0	ABCG1	0	-1	1	1	0.282551	0.000139587	0.00083861	1.41158e-06
GSTM3	0	2	0	2.04806		-1.02457	1.11992	2.05676	2.03939	1.02457	1.11992	2.05676	2.03939	GSTM3	0	0	1	1	0	0	0	0	0	0	1	1	0	0	0	0	0	0	1	1	0	GSTM3	0	0	1	1	0.970864	0.142232	0.000322798	6.59e-07
VASN	0	2	0	2.04397		1.67953	2.4875	-1.07475	1.41436	1.67953	2.4875	1.07475	1.41436	VASN	1	1	0	0	0	0	0	0	1	1	0	1	0	0	0	0	1	1	0	0	0	VASN	1	1	0	0	0.0527741	0.00643824	0.746899	0.18641
IVD	0	2	0	2.02568		1.00425	2.99939	1.36808	-1.11788	1.00425	2.99939	1.36808	1.11788	IVD	0	1	1	0	0	0	0	0	0	1	1	0	0	0	0	0	0	1	1	0	0	IVD	0	1	1	0	0.966645	0.025562	0.00248753	0.116753
ACSL1	0	2	0	2.02284		1.16506	1.18691	2.81831	1.4519	1.16506	1.18691	2.81831	1.4519	ACSL1	0	0	1	1	0	0	0	0	0	0	1	1	0	0	0	0	0	0	1	1	0	ACSL1	0	0	1	1	0.207545	0.14113	3.21224e-05	8.24445e-05
QSOX1	0	2	0	2.01636	-1.21028	1.02691	2.85345	-1.21028	1.42485	1.02691	2.85345	1.21028	1.42485	QSOX1	0	1	0	1	0	0	0	0	0	1	0	1	0	0	0	0	0	1	-1	1	0	QSOX1	0	1	0	1	0.692962	9.86765e-05	0.0686608	1.61944e-05
CEL	0	2	1	2.00838	-1.41832	-1.05927	1.85911	2.16963	-1.41832	1.05927	1.85911	2.16963	1.41832	CEL	0	1	1	0	0	0	0	-1	0	1	1	0	0	0	0	1	0	1	1	-1	0	CEL	0	1	1	-1	0.78643	0.0146996	0.0136288	0.0197633
SIX2	0	2	1	2.00788	-1.38639	-1.05451	1.91738	-1.38639	2.10265	1.05451	1.91738	1.38639	2.10265	SIX2	0	1	0	1	0	0	-1	0	0	1	0	1	0	0	1	0	0	1	-1	1	0	SIX2	0	1	-1	1	0.791054	0.000142233	0.0135489	0.000136916
INHBB	0	2	1	2.00786	-1.33797	1.01178	2.36139	1.70725	-1.33797	1.01178	2.36139	1.70725	1.33797	INHBB	0	1	1	0	0	0	0	-1	0	1	1	0	0	0	0	1	0	1	1	-1	0	INHBB	0	1	1	-1	0.971436	0.0171658	0.00442643	0.00026243
ELOVL3	0	2	0	2.00262		-1.12059		2.57574	1.55702	1.12059	0	2.57574	1.55702	ELOVL3	0	0	1	1	0	0	0	0	0	0	1	1	0	0	0	0	0	0	1	1	0	ELOVL3	0	0	1	1	0.672781	N.D.	0.0124442	0.0209563
KIF3C	0	2	2	2.00113	-1.59381	1.36731	-1.75877	-1.44432	2.92877	1.36731	1.75877	1.44432	2.92877	KIF3C	1	0	0	1	0	-1	-1	0	1	0	0	1	0	1	1	0	1	-1	-1	1	0	KIF3C	1	-1	-1	1	0.00626256	0.00953269	0.0488487	6.23e-08
CPEB2	0	2	0	1.99612		2.72252	1.13587	1.46353	-1.04143	2.72252	1.13587	1.46353	1.04143	CPEB2	1	0	1	0	0	0	0	0	1	0	1	0	0	0	0	0	1	0	1	0	0	CPEB2	1	0	1	0	0.0270867	0.428633	0.0572917	0.76315
MISP	0	2	0	1.982		-1.07371	1.01782	2.5129	1.56326	1.07371	1.01782	2.5129	1.56326	MISP	0	0	1	1	0	0	0	0	0	0	1	1	0	0	0	0	0	0	1	1	0	MISP	0	0	1	1	0.275033	0.924999	0.00315185	3.15968e-05
DAPP1	0	2	0	1.98165		1.4504			2.70749	1.4504	0	0	2.70749	DAPP1	1	0	0	1	0	0	0	0	1	0	0	1	0	0	0	0	1	0	0	1	0	DAPP1	1	0	0	1	0.00341624	N.D.	N.D.	1.69935e-06
CLCA2	0	2	1	1.97927	-1.31495	-1.31495	-1.08088	2.22425	1.76128	1.31495	1.08088	2.22425	1.76128	CLCA2	0	0	1	1	-1	0	0	0	0	0	1	1	1	0	0	0	-1	0	1	1	0	CLCA2	-1	0	1	1	0.0358121	0.300125	0.000652495	0.0060875
CEACAM19	0	2	0	1.96982	-1.17736	-1.00312	1.73629	2.23476	-1.17736	1.00312	1.73629	2.23476	1.17736	CEACAM19	0	1	1	0	0	0	0	0	0	1	1	0	0	0	0	0	0	1	1	-1	0	CEACAM19	0	1	1	0	0.995598	0.0868841	0.00134453	0.0909851
RNF223	0	2	0	1.96461		1.12141		2.14714	1.7976	1.12141	0	2.14714	1.7976	RNF223	0	0	1	1	0	0	0	0	0	0	1	1	0	0	0	0	0	0	1	1	0	RNF223	0	0	1	1	0.647045	N.D.	0.00519878	2.19053e-06
TMPRSS13	0	2	0	1.96165		1.05045		1.68957	2.27755	1.05045	0	1.68957	2.27755	TMPRSS13	0	0	1	1	0	0	0	0	0	0	1	1	0	0	0	0	0	0	1	1	0	TMPRSS13	0	0	1	1	0.899585	N.D.	0.00119831	7.79913e-05
SLC30A1	0	2	0	1.96035	-1.0844	1.02486	2.70942	1.41838	-1.0844	1.02486	2.70942	1.41838	1.0844	SLC30A1	0	1	1	0	0	0	0	0	0	1	1	0	0	0	0	0	0	1	1	-1	0	SLC30A1	0	1	1	0	0.600134	4.05273e-05	0.00567558	0.0502266
VIPR1	0	2	0	1.94885		-1.1548		1.63717	2.31987	1.1548	0	1.63717	2.31987	VIPR1	0	0	1	1	0	0	0	0	0	0	1	1	0	0	0	0	0	0	1	1	0	VIPR1	0	0	1	1	0.193259	N.D.	0.00299567	0.0386749
SLC7A8	0	2	0	1.94644		-1.0943	2.70549	1.40034		1.0943	2.70549	1.40034	0	SLC7A8	0	1	1	0	0	0	0	0	0	1	1	0	0	0	0	0	0	1	1	0	0	SLC7A8	0	1	1	0	0.296585	9.1327e-05	0.0383591	N.D.
AOC2	0	2	0	1.94563		1.89735	1.99513	-1.09378	-1.31983	1.89735	1.99513	1.09378	1.31983	AOC2	1	1	0	0	0	0	0	0	1	1	0	0	0	0	0	1	1	1	0	0	0	AOC2	1	1	0	0	0.0386061	0.00771956	0.903125	0.127463
ASPHD2	0	2	1	1.94463	-1.89837	1.02471	1.79947	-1.89837	2.1015	1.02471	1.79947	1.89837	2.1015	ASPHD2	0	1	0	1	0	0	-1	0	0	1	0	1	0	0	1	0	0	1	-1	1	0	ASPHD2	0	1	-1	1	0.809832	0.00176364	0.00990563	1.34061e-06
STX1A	0	2	0	1.93963		1.45738	2.58145	1.26161	-1.01178	1.45738	2.58145	1.26161	1.01178	STX1A	1	1	0	0	0	0	0	0	1	1	1	0	0	0	0	0	1	1	0	0	0	STX1A	1	1	0	0	0.0811279	0.000926742	0.501424	0.870367
LURAP1L	0	2	0	1.9293		1.89851	1.19953	1.21337	1.96059	1.89851	1.19953	1.21337	1.96059	LURAP1L	1	0	0	1	0	0	0	0	1	0	0	1	0	0	0	0	1	0	0	1	0	LURAP1L	1	0	0	1	0.0484669	0.238927	0.551435	0.00804107
ABHD5	0	2	0	1.90839		1.04858	1.6077	1.01413	2.26532	1.04858	1.6077	1.01413	2.26532	ABHD5	0	1	0	1	0	0	0	0	0	1	0	1	0	0	0	0	0	1	0	1	0	ABHD5	0	1	0	1	0.546471	0.00257116	0.863382	1.63084e-06
LPAR5	0	2	1	1.90819	-16.0934	1.04062	-16.0934	2.06603	1.76241	1.04062	16.0934	2.06603	1.76241	LPAR5	0	0	1	1	0	-1	0	0	0	0	1	1	0	1	0	0	0	-1	1	1	0	LPAR5	0	-1	1	1	0.694183	0.0800958	0.030427	0.0206586
KCNK5	0	2	1	1.9053	-1.48373	-1.48373	-1.16235	2.76492	1.31294	1.48373	1.16235	2.76492	1.31294	KCNK5	0	0	1	1	-1	0	0	0	0	0	1	1	1	0	0	0	-1	0	1	1	0	KCNK5	-1	0	1	1	0.00717524	0.139369	0.00567857	0.000678471
LMX1B	0	2	0	1.89091		1.36371		1.06206	2.62191	1.36371	0	1.06206	2.62191	LMX1B	1	0	0	1	0	0	0	0	1	0	0	1	0	0	0	0	1	0	0	1	0	LMX1B	1	0	0	1	0.0816733	N.D.	0.25321	0.00116702
SH2D5	0	2	0	1.88055	-1.23327	-1.23327	2.12704	1.56144	1.66263	1.23327	2.12704	1.56144	1.66263	SH2D5	0	1	0	1	0	0	0	0	0	1	1	1	0	0	0	0	-1	1	0	1	0	SH2D5	0	1	0	1	0.0607379	0.00976415	0.297986	0.000551264
ARHGEF4	0	2	0	1.87986		1.00508	1.7203	2.05422	1.0542	1.00508	1.7203	2.05422	1.0542	ARHGEF4	0	1	1	0	0	0	0	0	0	1	1	0	0	0	0	0	0	1	1	0	0	ARHGEF4	0	1	1	0	0.960256	0.005403	0.00213754	0.313074
RASGEF1A	0	2	0	1.87578		1.01018		2.62276	1.34154	1.01018	0	2.62276	1.34154	RASGEF1A	0	0	1	1	0	0	0	0	0	0	1	1	0	0	0	0	0	0	1	1	0	RASGEF1A	0	0	1	1	0.984958	N.D.	0.0141577	0.0127542
ODC1	0	2	0	1.87176		1.00137	4.04068	1.17245	1.38421	1.00137	4.04068	1.17245	1.38421	ODC1	0	1	0	1	0	0	0	0	0	1	0	1	0	0	0	0	0	1	1	1	0	ODC1	0	1	0	1	0.985988	1.17334e-05	0.0564926	4.57094e-05
GALNT14	0	2	1	1.87104	-2.20347	1.04434	1.7938	-2.20347	1.95159	1.04434	1.7938	2.20347	1.95159	GALNT14	0	1	0	1	0	0	-1	0	0	1	0	1	0	0	1	0	0	1	-1	1	0	GALNT14	0	1	-1	1	0.311658	0.00171549	0.000103782	0.00209185
WNT7B	0	2	0	1.8646		1.46874	2.36716	1.24116	1.03335	1.46874	2.36716	1.24116	1.03335	WNT7B	1	1	0	0	0	0	0	0	1	1	0	0	0	0	0	0	1	1	0	0	0	WNT7B	1	1	0	0	0.00473879	0.000837969	0.215808	0.590992
ADAM19	0	2	0	1.86147		1.16384		1.40151	2.47238	1.16384	0	1.40151	2.47238	ADAM19	0	0	1	1	0	0	0	0	0	0	1	1	0	0	0	0	0	0	1	1	0	ADAM19	0	0	1	1	0.44134	N.D.	0.0179746	7.42081e-06
ZNF165	0	2	0	1.85444		1.20088	1.05745	2.09084	1.64477	1.20088	1.05745	2.09084	1.64477	ZNF165	0	0	1	1	0	0	0	0	0	0	1	1	0	0	0	0	0	0	1	1	0	ZNF165	0	0	1	1	0.222924	0.456118	0.003603	6.90803e-05
PPM1N	0	2	0	1.85266		-1.17277	-1.43336	1.3749	2.49642	1.17277	1.43336	1.3749	2.49642	PPM1N	0	0	1	1	0	0	0	0	0	0	1	1	0	1	0	0	0	0	1	1	0	PPM1N	0	0	1	1	0.446933	0.349862	0.048419	2.21e-07
ERO1B	0	2	0	1.83877		1.1287	1.58546	-1.00096	2.13255	1.1287	1.58546	1.00096	2.13255	ERO1B	0	1	0	1	0	0	0	0	0	1	0	1	0	0	0	0	0	1	0	1	0	ERO1B	0	1	0	1	0.312162	0.00954278	0.992613	5.50002e-06
KLF4	0	2	1	1.83835	-1.23755	-1.19813	1.64576	2.05347	-1.27826	1.19813	1.64576	2.05347	1.27826	KLF4	0	1	1	0	0	0	0	-1	0	1	1	0	0	0	0	1	-1	1	1	-1	0	KLF4	0	1	1	0	0.0306941	0.000127144	0.000178014	0.000628437
RNF125	0	2	0	1.8362		1.05585	1.69703	1.98679		1.05585	1.69703	1.98679	0	RNF125	0	1	1	0	0	0	0	0	0	1	1	0	0	0	0	0	0	1	1	0	0	RNF125	0	1	1	0	0.789991	0.00276504	0.0422683	N.D.
POMGNT2	0	2	1	1.83393	-1.30848	-1.13254	1.35305	-1.30848	2.48571	1.13254	1.35305	1.30848	2.48571	POMGNT2	0	1	0	1	0	0	-1	0	0	1	0	1	0	0	1	0	0	1	-1	1	0	POMGNT2	0	1	-1	1	0.171792	0.00800415	0.0677994	1.61e-07
SLC47A1	0	2	0	1.82673		1.19011	1.44164	2.31468		1.19011	1.44164	2.31468	0	SLC47A1	0	1	1	0	0	0	0	0	0	1	1	0	0	0	0	0	0	1	1	0	0	SLC47A1	0	1	1	0	0.401229	0.00560497	0.00264014	N.D.
OSBPL10	0	2	0	1.81432		1.10881	2.65762	1.08979	2.0267	1.10881	2.65762	1.08979	2.0267	OSBPL10	0	1	0	1	0	0	0	0	0	1	0	1	0	0	0	0	1	1	0	1	0	OSBPL10	0	1	0	1	0.0429251	0.0175055	0.633368	3.37886e-05
MIDN	0	2	0	1.81078	-1.24527	1.81985	1.80177	1.15818	-1.24527	1.81985	1.80177	1.15818	1.24527	MIDN	1	1	0	0	0	0	0	0	1	1	0	0	0	0	0	0	1	1	0	-1	0	MIDN	1	1	0	0	0.00401352	0.00166691	0.137841	0.00297493
IL1A	0	2	0	1.80853	-1.13619	1.31072		-1.13619	2.4954	1.31072	0	1.13619	2.4954	IL1A	1	0	0	1	0	0	0	0	1	0	0	1	0	0	0	0	1	0	-1	1	0	IL1A	1	0	0	1	0.00764415	N.D.	0.0873251	3.6e-08
CNNM1	0	2	0	1.80741		-1.11847	1.88686	1.73131		1.11847	1.88686	1.73131	0	CNNM1	0	1	1	0	0	0	0	0	0	1	1	0	0	0	0	0	0	1	1	0	0	CNNM1	0	1	1	0	0.156234	0.00434059	0.00534848	N.D.
FAM135A	0	2	0	1.80596	-1.11308	-1.12995	1.42039	2.29618	-1.09646	1.12995	1.42039	2.29618	1.09646	FAM135A	0	1	1	0	0	0	0	0	0	1	1	0	0	0	0	0	-1	1	1	-1	0	FAM135A	0	1	1	0	0.0786368	0.00066747	8.02508e-05	0.0847176
TNFRSF10D	0	2	0	1.80384		1.64058		-1.92351	1.98334	1.64058	0	1.92351	1.98334	TNFRSF10D	1	0	0	1	0	0	0	0	1	0	0	1	0	0	1	0	1	0	0	1	0	TNFRSF10D	1	0	0	1	0.0105241	N.D.	0.10519	1.31e-07
SERPINB5	0	2	0	1.80318	-1.11333	-1.11333	1.8674	1.74118	1.0013	1.11333	1.8674	1.74118	1.0013	SERPINB5	0	1	1	0	0	0	0	0	0	1	1	0	0	0	0	0	-1	1	1	0	0	SERPINB5	0	1	1	0	0.0350913	9.02508e-05	0.000443505	0.963226
ESYT3	0	2	0	1.80139		-1.03409	1.73096	1.30168	1.87467	1.03409	1.73096	1.30168	1.87467	ESYT3	0	1	0	1	0	0	0	0	0	1	1	1	0	0	0	0	0	1	0	1	0	ESYT3	0	1	0	1	0.888186	0.00080247	0.122711	0.00365855
STBD1	0	2	0	1.79983		1.80801	1.09036	1.10093	1.7917	1.80801	1.09036	1.10093	1.7917	STBD1	1	0	0	1	0	0	0	0	1	0	0	1	0	0	0	0	1	0	0	1	0	STBD1	1	0	0	1	0.00122981	0.306805	0.171449	1.41749e-06
LTBR	0	2	0	1.7949		1.0246	1.94376	1.65744	1.0246	1.0246	1.94376	1.65744	1.0246	LTBR	0	1	1	0	0	0	0	0	0	1	1	0	0	0	0	0	0	1	1	0	0	LTBR	0	1	1	0	0.609587	0.000147552	0.000140664	0.28381
HES5	0	2	2	1.79397	-2.4628	1.54794	-1.27991	-4.73891	2.07911	1.54794	1.27991	4.73891	2.07911	HES5	1	0	0	1	0	-1	-1	0	1	0	0	1	0	1	1	0	1	-1	-1	1	0	HES5	1	0	-1	1	0.00148762	0.0385753	0.0238793	1.69483e-05
BBC3	0	2	1	1.79166	-1.31471	1.12624	-1.31471	1.7185	1.86793	1.12624	1.31471	1.7185	1.86793	BBC3	0	0	1	1	0	-1	0	0	0	0	1	1	0	1	0	0	0	-1	1	1	0	BBC3	0	-1	1	1	0.511294	0.0170999	0.0123364	0.000261847
SERPINB3	0	2	1	1.79143	-1.55046	-1.55046	1.51478	-1.05732	2.11861	1.55046	1.51478	1.05732	2.11861	SERPINB3	0	1	0	1	-1	0	0	0	0	1	0	1	1	0	0	0	-1	1	0	1	0	SERPINB3	-1	1	0	1	0.00883793	0.046683	0.812281	0.0414518
TUBB2B	0	2	0	1.79031		1.27865	2.17348	1.47469	1.11146	1.27865	2.17348	1.47469	1.11146	TUBB2B	0	1	1	0	0	0	0	0	1	1	1	0	0	0	0	0	0	1	1	0	0	TUBB2B	0	1	1	0	0.243056	0.0941462	0.0880859	0.501723
MSX1	0	2	1	1.78757	-2.07736	2.31849	1.37822	-2.07736		2.31849	1.37822	2.07736	0	MSX1	1	1	0	0	0	0	-1	0	1	1	0	0	0	0	1	0	1	1	-1	0	0	MSX1	1	1	-1	0	0.00122981	0.0405658	0.0432716	N.D.
NHSL1	0	2	1	1.78723	-1.31047	1.65655	1.92822	1.1032	-1.31047	1.65655	1.92822	1.1032	1.31047	NHSL1	1	1	0	0	0	0	0	-1	1	1	0	0	0	0	0	1	1	1	0	-1	0	NHSL1	1	1	0	-1	0.00300425	2.24995e-05	0.104922	0.00520214
XK	0	2	0	1.77748		-1.19664		1.67612	1.88497	1.19664	0	1.67612	1.88497	XK	0	0	1	1	0	0	0	0	0	0	1	1	0	0	0	0	0	0	1	1	0	XK	0	0	1	1	0.314689	N.D.	0.00260858	2.71827e-05
BEND6	0	2	0	1.77638		1.14932	1.89079	1.25801	1.66889	1.14932	1.89079	1.25801	1.66889	BEND6	0	1	0	1	0	0	0	0	0	1	1	1	0	0	0	0	0	1	0	1	0	BEND6	0	1	0	1	0.195495	0.0110985	0.24656	0.0408857
SLC10A4	0	2	1	1.77636	-1.4962	-1.4962	1.93443	1.63121		1.4962	1.93443	1.63121	0	SLC10A4	0	1	1	0	-1	0	0	0	0	1	1	0	1	0	0	0	-1	1	1	0	0	SLC10A4	-1	1	1	0	0.00794155	0.00854118	0.00990563	N.D.
SP6	0	2	0	1.77519		2.3751		1.26348	1.3268	2.3751	0	1.26348	1.3268	SP6	1	0	0	1	0	0	0	0	1	0	1	1	0	0	0	0	1	0	0	1	0	SP6	1	0	0	1	0.000711665	N.D.	0.437822	0.00403817
PRSS22	0	2	0	1.77462		1.02859		2.50409	1.25765	1.02859	0	2.50409	1.25765	PRSS22	0	0	1	1	0	0	0	0	0	0	1	1	0	0	0	0	0	0	1	1	0	PRSS22	0	0	1	0	0.915688	N.D.	0.00048873	0.03101
METRNL	0	2	0	1.77303		1.05779	3.05799	1.62142	1.12413	1.05779	3.05799	1.62142	1.12413	METRNL	0	1	1	0	0	0	0	0	0	1	1	0	0	0	0	0	0	1	1	1	0	METRNL	0	1	1	0	0.522594	0.000405451	0.0126045	0.0723446
HK2	0	2	0	1.76865		-1.12204	1.80772	2.62323	1.16669	1.12204	1.80772	2.62323	1.16669	HK2	0	1	1	0	0	0	0	0	0	1	1	0	0	0	0	0	0	1	1	1	0	HK2	0	1	1	0	0.131378	0.00234244	0.00282023	0.0336499
APLP1	0	2	0	1.76815		1.07486	-1.20855	1.34401	2.32614	1.07486	1.20855	1.34401	2.32614	APLP1	0	0	1	1	0	0	0	0	0	0	1	1	0	0	0	0	0	0	1	1	0	APLP1	0	0	1	1	0.598488	0.131732	0.0364807	9.26814e-05
PIK3CD	0	2	0	1.76184		-1.00009		1.66974	1.85901	1.00009	0	1.66974	1.85901	PIK3CD	0	0	1	1	0	0	0	0	0	0	1	1	0	0	0	0	0	0	1	1	0	PIK3CD	0	0	1	1	0.999519	N.D.	0.0078449	5.71905e-05
TRAF5	0	2	0	1.75572		-1.00992	1.46011	2.11118	1.03389	1.00992	1.46011	2.11118	1.03389	TRAF5	0	1	1	0	0	0	0	0	0	1	1	0	0	0	0	0	0	1	1	0	0	TRAF5	0	1	1	0	0.952791	0.00335151	0.000158258	0.663062
STOX2	0	2	0	1.7522	-1.19717	2.01491	-1.035	-1.19717	1.52374	2.01491	1.035	1.19717	1.52374	STOX2	1	0	0	1	0	0	0	0	1	0	0	1	0	0	0	0	1	0	-1	1	0	STOX2	1	0	0	1	0.0143091	0.531106	0.00684038	0.000219202
IL1RN	0	2	0	1.75173		-1.03529	2.66207	1.63678	1.23366	1.03529	2.66207	1.63678	1.23366	IL1RN	0	1	1	0	0	0	0	0	0	1	1	0	0	0	0	0	0	1	1	1	0	IL1RN	0	1	1	0	0.556931	0.000147552	0.000613422	0.055201
LDLR	0	2	0	1.74738	-1.16005	1.04517	2.07939	-1.16005	1.46838	1.04517	2.07939	1.16005	1.46838	LDLR	0	1	0	1	0	0	0	0	0	1	0	1	0	0	0	0	0	1	-1	1	0	LDLR	0	1	0	1	0.126414	6.90181e-05	0.0265712	2.34279e-06
KRT16	0	2	0	1.74505		-1.08293	2.22623	1.2047	1.98141	1.08293	2.22623	1.2047	1.98141	KRT16	0	1	0	1	0	0	0	0	0	1	0	1	0	0	0	0	0	1	1	1	0	KRT16	0	1	0	1	0.366245	0.000236041	0.0746427	0.00430347
POLR3G	0	2	1	1.74395	-1.31867	-1.31867	1.63618	1.85883	1.04887	1.31867	1.63618	1.85883	1.04887	POLR3G	0	1	1	0	-1	0	0	0	0	1	1	0	1	0	0	0	-1	1	1	0	0	POLR3G	-1	1	1	0	0.000465792	0.00242788	0.00141973	0.485188
PFKP	0	2	0	1.74196		1.03213	1.80169	-1.11506	1.68421	1.03213	1.80169	1.11506	1.68421	PFKP	0	1	0	1	0	0	0	0	0	1	0	1	0	0	0	0	0	1	0	1	0	PFKP	0	1	0	1	0.344796	0.000136575	0.130551	4.5004e-06
MEGF9	0	2	0	1.74028		2.54047	1.09847	-1.01628	1.88865	2.54047	1.09847	1.01628	1.88865	MEGF9	1	0	0	1	0	0	0	0	1	0	0	1	0	0	0	0	1	1	0	1	0	MEGF9	1	0	0	1	5.63164e-05	0.0491604	0.608537	5.90876e-06
CA11	0	2	1	1.73713	-1.61283	-1.0984	-1.61283	1.87082	1.61299	1.0984	1.61283	1.87082	1.61299	CA11	0	0	1	1	0	-1	0	0	0	0	1	1	0	1	0	0	0	-1	1	1	0	CA11	0	-1	1	1	0.495513	0.0241672	0.090342	0.00224487
PRSS8	0	2	0	1.73417		1.15734		2.57442	1.7504	1.15734	0	2.57442	1.7504	PRSS8	0	0	1	1	0	0	0	0	0	0	1	1	0	0	0	0	1	0	1	1	0	PRSS8	0	0	1	1	0.0526147	N.D.	5.54782e-06	9.05629e-06
PHLDA1	0	2	1	1.73367	-1.38221	-1.38221	2.16538	-1.08829	1.38804	1.38221	2.16538	1.08829	1.38804	PHLDA1	0	1	0	1	-1	0	0	0	0	1	0	1	1	0	0	0	-1	1	0	1	0	PHLDA1	-1	1	0	1	0.00262997	0.000162205	0.622332	3.25438e-06
ZSCAN20	0	2	0	1.72928	-1.1231	2.15877	1.38524	-1.10038	-1.1231	2.15877	1.38524	1.10038	1.1231	ZSCAN20	1	1	0	0	0	0	0	0	1	1	0	0	0	0	0	0	1	1	0	-1	0	ZSCAN20	1	1	0	0	0.00267765	0.000526432	0.475077	0.0282027
LIF	0	2	0	1.72706		1.01831	1.5387	1.69633	1.93847	1.01831	1.5387	1.69633	1.93847	LIF	0	1	0	1	0	0	0	0	0	1	1	1	0	0	0	0	0	1	0	1	0	LIF	0	1	0	1	0.851763	0.0668364	0.151188	5.6e-07
BTN3A2	0	2	1	1.72646	-1.46282	-1.0262	-1.46282	2.29472	1.29892	1.0262	1.46282	2.29472	1.29892	BTN3A2	0	0	1	1	0	-1	0	0	0	0	1	1	0	1	0	0	0	-1	1	1	0	BTN3A2	0	-1	1	0	0.774598	0.00154718	0.00785301	0.00133678
TTC9	0	2	0	1.72615		1.12614		1.65744	1.7977	1.12614	0	1.65744	1.7977	TTC9	0	0	1	1	0	0	0	0	0	0	1	1	0	0	0	0	0	0	1	1	0	TTC9	0	0	1	1	0.255233	N.D.	0.00279183	9.46747e-06
LYAR	0	2	0	1.72532	-1.22081	-1.22081	2.00201	1.48687	1.00057	1.22081	2.00201	1.48687	1.00057	LYAR	0	1	1	0	0	0	0	0	0	1	1	0	0	0	0	0	-1	1	1	0	0	LYAR	0	1	1	0	0.0364861	3.38474e-05	0.010869	0.992624
ZDHHC14	0	2	0	1.725		1.09567	1.86852	1.15493	1.59251	1.09567	1.86852	1.15493	1.59251	ZDHHC14	0	1	0	1	0	0	0	0	0	1	0	1	0	0	0	0	0	1	0	1	0	ZDHHC14	0	1	0	1	0.467815	0.000411022	0.56338	6.85773e-05
BCL3	0	2	1	1.7238	-1.32591	-1.17245	2.34118	1.26923	-1.32591	1.17245	2.34118	1.26923	1.32591	BCL3	0	1	1	0	0	0	0	-1	0	1	1	0	0	0	0	1	0	1	1	-1	0	BCL3	0	1	0	-1	0.299495	0.000185235	0.0763861	0.000236816
CARD10	0	2	1	1.72214	-1.4042	-1.0115	1.25136	2.37005	-1.4042	1.0115	1.25136	2.37005	1.4042	CARD10	0	1	1	0	0	0	0	-1	0	1	1	0	0	0	0	1	0	1	1	-1	0	CARD10	0	0	1	-1	0.905668	0.0809016	0.000666091	0.00010124
MAFA	0	2	0	1.72156		-1.12525	1.94346	1.17439	1.525	1.12525	1.94346	1.17439	1.525	MAFA	0	1	0	1	0	0	0	0	0	1	0	1	0	0	0	0	0	1	0	1	0	MAFA	0	1	0	1	0.472289	0.00757451	0.343503	0.013889
NRARP	0	2	0	1.72153		1.14297	2.03422	1.45691	-1.00056	1.14297	2.03422	1.45691	1.00056	NRARP	0	1	1	0	0	0	0	0	0	1	1	0	0	0	0	0	0	1	1	0	0	NRARP	0	1	1	0	0.223513	0.0147737	0.0146513	0.992938
ADCY7	0	2	0	1.72089		1.01723		2.01956	1.46639	1.01723	0	2.01956	1.46639	ADCY7	0	0	1	1	0	0	0	0	0	0	1	1	0	0	0	0	0	0	1	1	0	ADCY7	0	0	1	1	0.70662	N.D.	0.00595898	2.34713e-05
TMCC2	0	2	2	1.72022	-2.28741	1.68196	-2.48975	-2.10151	1.75934	1.68196	2.48975	2.10151	1.75934	TMCC2	1	0	0	1	0	-1	-1	0	1	0	0	1	0	1	1	0	1	-1	-1	1	0	TMCC2	1	-1	-1	1	0.0378779	0.00378146	0.00375138	0.00288443
SLC36A1	0	2	1	1.71938	-1.37687	1.14495	2.54335	1.74551	-1.37687	1.14495	2.54335	1.74551	1.37687	SLC36A1	0	1	1	0	0	0	0	-1	0	1	1	0	0	0	0	1	1	1	1	-1	0	SLC36A1	0	1	1	-1	0.0377195	5.74405e-05	0.00351958	0.0067052
LDLRAD3	0	2	2	1.71885	-1.33282	-1.25997	1.64446	-1.40989	1.7966	1.25997	1.64446	1.40989	1.7966	LDLRAD3	0	1	0	1	-1	0	-1	0	0	1	0	1	1	0	1	0	-1	1	-1	1	0	LDLRAD3	0	1	-1	1	0.0270896	0.00157934	0.0690942	0.000134019
ADAP1	0	2	0	1.71761		1.03755	1.0761	2.30192	1.28162	1.03755	1.0761	2.30192	1.28162	ADAP1	0	0	1	1	0	0	0	0	0	0	1	1	0	0	0	0	0	0	1	1	0	ADAP1	0	0	1	0	0.490078	0.623684	0.00215843	0.000501262
TNIP1	0	2	0	1.71723		1.01099	-1.00005	1.95759	1.50638	1.01099	1.00005	1.95759	1.50638	TNIP1	0	0	1	1	0	0	0	0	0	0	1	1	0	0	0	0	0	0	1	1	0	TNIP1	0	0	1	1	0.778753	0.999313	0.000762432	8.0645e-06
NOTUM	0	2	0	1.71306		1.19218		1.54245	1.90253	1.19218	0	1.54245	1.90253	NOTUM	0	0	1	1	0	0	0	0	0	0	1	1	0	0	0	0	0	0	1	1	0	NOTUM	0	0	1	1	0.343557	N.D.	0.0697144	0.00964403
EPOP	0	2	1	1.71267	-1.3518	-1.3518	1.48796	-1.10134	1.97132	1.3518	1.48796	1.10134	1.97132	EPOP	0	1	0	1	-1	0	0	0	0	1	0	1	1	0	0	0	-1	1	0	1	0	EPOP	-1	1	0	1	0.0143376	0.00212072	0.534624	0.00240929
ABCC1	0	2	0	1.71	-1.22281	1.2811	2.28248	1.077	-1.22281	1.2811	2.28248	1.077	1.22281	ABCC1	1	1	0	0	0	0	0	0	1	1	0	0	0	0	0	0	1	1	0	-1	0	ABCC1	0	1	0	0	0.00341885	5.95306e-05	0.570151	0.0053162
SMOX	0	2	0	1.70821		1.20609	2.30535	1.26575	-1.0546	1.20609	2.30535	1.26575	1.0546	SMOX	0	1	1	0	0	0	0	0	0	1	1	0	0	0	0	0	0	1	1	0	0	SMOX	0	1	0	0	0.143051	0.00136329	0.0626895	0.438632
CTU1	0	2	0	1.70719		1.20923	1.99631	-1.14545	1.45994	1.20923	1.99631	1.14545	1.45994	CTU1	0	1	0	1	0	0	0	0	0	1	0	1	0	0	0	0	0	1	0	1	0	CTU1	0	1	0	1	0.283404	0.000726955	0.162073	0.00263701
SPRY2	0	2	0	1.70715		1.37409	1.98565	1.46772	1.04631	1.37409	1.98565	1.46772	1.04631	SPRY2	0	1	1	0	0	0	0	0	1	1	1	0	0	0	0	0	0	1	1	0	0	SPRY2	0	1	1	0	0.180776	0.000505818	0.00134221	0.59182
SLC35A1	0	2	0	1.70675		1.05219	1.4258	1.1038	2.04306	1.05219	1.4258	1.1038	2.04306	SLC35A1	0	1	0	1	0	0	0	0	0	1	0	1	0	0	0	0	0	1	0	1	0	SLC35A1	0	1	0	1	0.544978	0.00139134	0.395067	5.23718e-06
MON1A	0	2	0	1.70484		-1.03861	1.58397	1.12975	2.769	1.03861	1.58397	1.12975	2.769	MON1A	0	1	0	1	0	0	0	0	0	1	0	1	0	0	0	0	0	1	1	1	0	MON1A	0	1	0	1	0.852385	0.00254785	0.0804327	3.14118e-06
CCDC51	0	2	1	1.69715	-1.27152	-1.27152	1.03561	1.3573	2.1221	1.27152	1.03561	1.3573	2.1221	CCDC51	0	0	1	1	-1	0	0	0	0	0	1	1	1	0	0	0	-1	0	1	1	0	CCDC51	0	0	1	1	0.0186701	0.396265	0.0079887	7.16e-07
GPRC5C	0	2	1	1.69527	-1.38812	1.33522	-1.38812	1.42854	2.15241	1.33522	1.38812	1.42854	2.15241	GPRC5C	1	0	0	1	0	-1	0	0	1	0	1	1	0	1	0	0	1	-1	0	1	0	GPRC5C	1	-1	0	1	0.0354185	0.0838914	0.153935	0.000538502
TWNK	0	2	0	1.69011	-1.20821	-1.20821	1.58754	1.79931	1.025	1.20821	1.58754	1.79931	1.025	TWNK	0	1	1	0	0	0	0	0	0	1	1	0	0	0	0	0	-1	1	1	0	0	TWNK	0	1	1	0	0.0769969	0.00301667	0.018144	0.635207
SLC35F2	0	2	0	1.68649		-1.03377	1.56752	-1.19015	1.81449	1.03377	1.56752	1.19015	1.81449	SLC35F2	0	1	0	1	0	0	0	0	0	1	0	1	0	0	0	0	0	1	0	1	0	SLC35F2	0	1	0	1	0.187276	0.000390542	0.158322	1.28771e-06
SLC25A38	0	2	0	1.6826		1.15097	1.26954	1.14703	2.23006	1.15097	1.26954	1.14703	2.23006	SLC25A38	0	1	0	1	0	0	0	0	0	1	0	1	0	0	0	0	0	1	0	1	0	SLC25A38	0	0	0	1	0.108515	0.00132336	0.145484	2.04127e-05
ZC3H12A	0	2	1	1.6822	-1.28148	-1.28148	2.23697	1.26501	1.07254	1.28148	2.23697	1.26501	1.07254	ZC3H12A	0	1	1	0	-1	0	0	0	0	1	1	0	1	0	0	0	-1	1	1	0	0	ZC3H12A	0	1	0	0	0.0358529	0.00015603	0.0186368	0.123867
OAF	0	2	0	1.68171		-1.15612	1.22049	1.48626	1.90286	1.15612	1.22049	1.48626	1.90286	OAF	0	0	1	1	0	0	0	0	0	0	1	1	0	0	0	0	0	0	1	1	0	OAF	0	0	1	1	0.130491	0.380984	0.0222572	6.93638e-06
NCOA7	0	2	0	1.68151		1.06086	-1.03123	1.26107	2.24212	1.06086	1.03123	1.26107	2.24212	NCOA7	0	0	1	1	0	0	0	0	0	0	1	1	0	0	0	0	0	0	1	1	0	NCOA7	0	0	0	1	0.184686	0.587872	0.0845123	1.04e-08
FAM89A	0	2	1	1.68015	-1.35284	-1.35284	1.641	1.19693	2.41474	1.35284	1.641	1.19693	2.41474	FAM89A	0	1	0	1	-1	0	0	0	0	1	0	1	1	0	0	0	-1	1	1	1	0	FAM89A	-1	1	0	1	0.0152038	0.00138175	0.0963315	0.000501262
FHL2	0	2	1	1.66758	-1.42195	1.01963	1.62303	-1.42195	1.71335	1.01963	1.62303	1.42195	1.71335	FHL2	0	1	0	1	0	0	-1	0	0	1	0	1	0	0	1	0	0	1	-1	1	0	FHL2	0	1	-1	1	0.696703	0.000329272	0.00289396	1.20758e-05
PCYOX1L	0	2	1	1.66517	-1.33784	-1.09842	-1.33784	1.49113	1.85951	1.09842	1.33784	1.49113	1.85951	PCYOX1L	0	0	1	1	0	-1	0	0	0	0	1	1	0	1	0	0	0	-1	1	1	0	PCYOX1L	0	-1	1	1	0.21847	0.000139587	0.00248011	0.000163735
AKAP17A	0	2	1	1.66516	-1.27087	1.80793	1.53366	-1.09698	-1.27087	1.80793	1.53366	1.09698	1.27087	AKAP17A	1	1	0	0	0	0	0	-1	1	1	0	0	0	0	0	1	1	1	0	-1	0	AKAP17A	1	1	0	0	0.00165923	0.000419484	0.266927	0.000277241
LHX6	0	2	1	1.6638	-1.79746	-1.79746	1.69065	1.63738	1.03554	1.79746	1.69065	1.63738	1.03554	LHX6	0	1	1	0	-1	0	0	0	0	1	1	0	1	0	0	0	-1	1	1	0	0	LHX6	-1	1	1	0	0.00191055	0.0011549	0.00427194	0.59978
SERTAD1	0	2	0	1.66365		1.19807	2.51912	1.20654	1.52566	1.19807	2.51912	1.20654	1.52566	SERTAD1	0	1	0	1	0	0	0	0	0	1	0	1	0	0	0	0	1	1	0	1	0	SERTAD1	0	1	0	1	0.021412	7.63803e-05	0.27316	7.43255e-06
INF2	0	2	0	1.66356		1.09442	2.1243	1.30275	-1.06928	1.09442	2.1243	1.30275	1.06928	INF2	0	1	1	0	0	0	0	0	0	1	1	0	0	0	0	0	0	1	1	0	0	INF2	0	1	1	0	0.126376	0.000952436	0.0917879	0.100345
DPH3	0	2	0	1.66293		1.06094	1.28354	1.06069	2.15445	1.06094	1.28354	1.06069	2.15445	DPH3	0	1	0	1	0	0	0	0	0	1	0	1	0	0	0	0	0	1	0	1	0	DPH3	0	0	0	1	0.451265	0.00501123	0.570116	2.24368e-06
PITPNM2	0	2	0	1.66157	-1.15594	1.3048	2.11591	1.29441	-1.15594	1.3048	2.11591	1.29441	1.15594	PITPNM2	1	1	0	0	0	0	0	0	1	1	1	0	0	0	0	0	1	1	0	-1	0	PITPNM2	1	1	0	0	0.0110759	0.0014237	0.286189	0.0827459
ST3GAL4	0	2	0	1.65808		-1.04975	1.0066	2.13575	1.28724	1.04975	1.0066	2.13575	1.28724	ST3GAL4	0	0	1	1	0	0	0	0	0	0	1	1	0	0	0	0	0	0	1	1	0	ST3GAL4	0	0	1	0	0.62586	0.97383	2.20589e-05	0.000334211
HUNK	0	2	0	1.65776		1.47022	1.17879	-1.12065	2.62874	1.47022	1.17879	1.12065	2.62874	HUNK	1	0	0	1	0	0	0	0	1	0	0	1	0	0	0	0	1	1	0	1	0	HUNK	1	0	0	1	0.0257051	0.0634159	0.258842	0.000982631
S100A9	0	2	0	1.65421		-1.10059	1.02215	1.41605	1.93242	1.10059	1.02215	1.41605	1.93242	S100A9	0	0	1	1	0	0	0	0	0	0	1	1	0	0	0	0	0	0	1	1	0	S100A9	0	0	1	1	0.118967	0.856723	0.0728683	8.59727e-05
CABYR	0	2	0	1.64748		-1.21928	1.44061	1.88405	-1.18122	1.21928	1.44061	1.88405	1.18122	CABYR	0	1	1	0	0	0	0	0	0	1	1	0	0	0	0	0	0	1	1	0	0	CABYR	0	1	1	0	0.391577	0.0143879	0.0160261	0.346528
NXPE3	0	2	0	1.64693		1.12836	1.44534	-1.03914	1.87663	1.12836	1.44534	1.03914	1.87663	NXPE3	0	1	0	1	0	0	0	0	0	1	0	1	0	0	0	0	0	1	0	1	0	NXPE3	0	1	0	1	0.163472	0.000323404	0.719727	2.78702e-06
RHBDF2	0	2	0	1.64675		-1.0197	1.88228	1.09568	1.44069	1.0197	1.88228	1.09568	1.44069	RHBDF2	0	1	0	1	0	0	0	0	0	1	0	1	0	0	0	0	0	1	0	1	0	RHBDF2	0	1	0	1	0.881364	0.000354299	0.369861	0.00115042
FOXQ1	0	2	2	1.64487	-2.45612	-2.04457	1.61106	1.6794	-2.9505	2.04457	1.61106	1.6794	2.9505	FOXQ1	0	1	1	0	-1	0	0	-1	0	1	1	0	1	0	0	1	-1	1	1	-1	0	FOXQ1	-1	1	1	-1	0.00375905	9.86765e-05	0.000780783	1.66e-08
VEGFC	0	2	1	1.64355	-1.2729	-1.24818	1.8354	1.47176	-1.29811	1.24818	1.8354	1.47176	1.29811	VEGFC	0	1	1	0	0	0	0	-1	0	1	1	0	0	0	0	1	-1	1	1	-1	0	VEGFC	0	1	1	0	0.0137207	0.000587145	0.0220801	0.000354302
COL6A1	0	2	0	1.64289		1.14546	1.03193	1.69762	2.28038	1.14546	1.03193	1.69762	2.28038	COL6A1	0	0	1	1	0	0	0	0	0	0	1	1	0	0	0	0	1	0	1	1	0	COL6A1	0	0	1	1	0.0984012	0.794864	0.00447981	8.0645e-06
NR4A1	0	2	0	1.63971		-1.01575	2.06148	1.90109	1.12491	1.01575	2.06148	1.90109	1.12491	NR4A1	0	1	1	0	0	0	0	0	0	1	1	0	0	0	0	0	0	1	1	1	0	NR4A1	0	1	1	0	0.946762	0.00716656	0.00750916	0.0652972
FAM43A	0	2	1	1.6374	-1.77263	2.01837	1.94318	-1.77263	1.11932	2.01837	1.94318	1.77263	1.11932	FAM43A	1	1	0	0	0	0	-1	0	1	1	0	0	0	0	1	0	1	1	-1	1	0	FAM43A	1	1	-1	0	0.000150824	0.00253862	0.00444838	0.0615139
EPHA2	0	2	0	1.63459	-1.143	-1.143	1.9982	1.84302	1.18592	1.143	1.9982	1.84302	1.18592	EPHA2	0	1	1	0	0	0	0	0	0	1	1	0	0	0	0	0	-1	1	1	1	0	EPHA2	0	1	1	0	0.0114465	0.000165785	0.000223829	0.000214356
ECM1	0	2	0	1.63094		-1.01847	-1.01866	1.68528	1.57836	1.01847	1.01866	1.68528	1.57836	ECM1	0	0	1	1	0	0	0	0	0	0	1	1	0	0	0	0	0	0	1	1	0	ECM1	0	0	1	1	0.82504	0.80349	0.00960079	3.09e-07
ENO2	0	2	0	1.62934		-1.03167	-1.22516	1.55056	1.71212	1.03167	1.22516	1.55056	1.71212	ENO2	0	0	1	1	0	0	0	0	0	0	1	1	0	0	0	0	0	0	1	1	0	ENO2	0	0	1	1	0.94342	0.264462	0.00956136	6.2863e-06
SLC37A2	0	2	0	1.62844		1.06508		2.92941	1.38406	1.06508	0	2.92941	1.38406	SLC37A2	0	0	1	1	0	0	0	0	0	0	1	1	0	0	0	0	1	0	1	1	0	SLC37A2	0	0	1	1	0.0338644	N.D.	0.000252046	0.000429923
CYP2J2	0	2	0	1.62567		1.10129	1.30878	1.15387	2.0193	1.10129	1.30878	1.15387	2.0193	CYP2J2	0	1	0	1	0	0	0	0	0	1	0	1	0	0	0	0	0	1	0	1	0	CYP2J2	0	1	0	1	0.685946	0.00725236	0.415234	0.0239095
KLHL24	0	2	1	1.62298	-1.60453	2.03055	-1.60453	-1.0005	1.29722	2.03055	1.60453	1.0005	1.29722	KLHL24	1	0	0	1	0	-1	0	0	1	0	0	1	0	1	0	0	1	-1	0	1	0	KLHL24	1	-1	0	0	0.000551389	0.000206997	0.995404	0.00071666
FBLIM1	0	2	0	1.62292		1.01146	1.68901	-1.09875	1.55941	1.01146	1.68901	1.09875	1.55941	FBLIM1	0	1	0	1	0	0	0	0	0	1	0	1	0	0	0	0	0	1	0	1	0	FBLIM1	0	1	0	1	0.839033	0.000305488	0.196144	4.68e-07
ARID5A	0	2	1	1.62091	-1.62102	1.1129	2.0423	-1.62102	1.28647	1.1129	2.0423	1.62102	1.28647	ARID5A	0	1	0	1	0	0	-1	0	0	1	0	1	0	0	1	0	0	1	-1	1	0	ARID5A	0	1	-1	0	0.325301	0.00223672	0.0412291	0.0908649
PILRB	0	2	1	1.6173	-1.28725	1.72598	1.51547	1.2856	-1.28725	1.72598	1.51547	1.2856	1.28725	PILRB	1	1	0	0	0	0	0	-1	1	1	1	0	0	0	0	1	1	1	0	-1	0	PILRB	1	1	0	0	0.0511766	0.0584674	0.452916	0.0541502
TMBIM1	0	2	0	1.6152		1.10285	2.47155	1.24165	2.01101	1.10285	2.47155	1.24165	2.01101	TMBIM1	0	1	0	1	0	0	0	0	0	1	0	1	0	0	0	0	1	1	1	1	0	TMBIM1	0	1	0	1	0.0511766	2.20228e-05	0.0234964	1.76e-07
HSPA12A	0	2	0	1.61343		1.02193	1.82204		1.4287	1.02193	1.82204	0	1.4287	HSPA12A	0	1	0	1	0	0	0	0	0	1	0	1	0	0	0	0	0	1	0	1	0	HSPA12A	0	1	0	1	0.732074	0.0186148	N.D.	0.00476475
CD55	0	2	0	1.61287	-1.09083	-1.09083	2.32038	1.6548	1.09268	1.09083	2.32038	1.6548	1.09268	CD55	0	1	1	0	0	0	0	0	0	1	1	0	0	0	0	0	-1	1	1	1	0	CD55	0	1	1	0	0.0821213	0.000139587	0.000212853	0.0577226
AMIGO3	0	2	1	1.6093	-1.45935	1.43245	-1.45935	-1.07365	1.808	1.43245	1.45935	1.07365	1.808	AMIGO3	1	0	0	1	0	-1	0	0	1	0	0	1	0	1	0	0	1	-1	0	1	0	AMIGO3	1	-1	0	1	0.0444807	0.0780794	0.51268	0.000193482
LACC1	0	2	0	1.60856		1.16852	1.9398	1.2042	1.33389	1.16852	1.9398	1.2042	1.33389	LACC1	0	1	0	1	0	0	0	0	0	1	0	1	0	0	0	0	0	1	0	1	0	LACC1	0	1	0	1	0.521351	0.0160375	0.356824	0.0555863
NGLY1	0	2	0	1.60735		-1.10955	1.51347	1.07129	2.56124	1.10955	1.51347	1.07129	2.56124	NGLY1	0	1	0	1	0	0	0	0	0	1	0	1	0	0	0	0	0	1	1	1	0	NGLY1	0	1	0	1	0.149454	0.000365507	0.0996087	1.03918e-06
TMEM115	0	2	0	1.60634		1.00749	1.30168	1.00062	1.9823	1.00749	1.30168	1.00062	1.9823	TMEM115	0	1	0	1	0	0	0	0	0	1	0	1	0	0	0	0	0	1	0	1	0	TMEM115	0	1	0	1	0.928189	0.00156115	0.993607	5.69583e-06
PAG1	0	2	1	1.60449	-1.55214	-1.08226	1.97827	-1.55214	1.30133	1.08226	1.97827	1.55214	1.30133	PAG1	0	1	0	1	0	0	-1	0	0	1	0	1	0	0	1	0	0	1	-1	1	0	PAG1	0	1	-1	1	0.668179	0.0220959	0.0920362	0.0424147
IFI30	0	2	1	1.60273	-1.25215	-1.00014	-1.25215	1.75973	1.45974	1.00014	1.25215	1.75973	1.45974	IFI30	0	0	1	1	0	-1	0	0	0	0	1	1	0	1	0	0	0	-1	1	1	0	IFI30	0	0	1	1	0.998432	0.000279162	0.000178014	0.000235594
NFKBID	0	2	1	1.60054	-1.46985	1.32098	1.93928	1.21931	-1.46985	1.32098	1.93928	1.21931	1.46985	NFKBID	1	1	0	0	0	0	0	-1	1	1	0	0	0	0	0	1	1	1	0	-1	0	NFKBID	1	1	0	-1	0.0899584	0.00179545	0.308488	0.000325657
TRIM36	0	2	0	1.59938		1.48369	-1.11846		1.72408	1.48369	1.11846	0	1.72408	TRIM36	1	0	0	1	0	0	0	0	1	0	0	1	0	0	0	0	1	0	0	1	0	TRIM36	1	0	0	1	0.00518407	0.216501	N.D.	0.00159047
RPP40	0	2	0	1.59914	-1.15947	-1.15947	2.01972	-1.09216	1.26615	1.15947	2.01972	1.09216	1.26615	RPP40	0	1	0	1	0	0	0	0	0	1	0	1	0	0	0	0	-1	1	0	1	0	RPP40	0	1	0	0	0.0180889	0.0140423	0.429263	0.037852
MVP	0	2	1	1.59746	-1.53927	1.05734	-1.53927	1.82542	1.39797	1.05734	1.53927	1.82542	1.39797	MVP	0	0	1	1	0	-1	0	0	0	0	1	1	0	1	0	0	0	-1	1	1	0	MVP	0	-1	1	1	0.231631	0.00165559	0.00876103	6.00977e-05
UAP1	0	2	1	1.59639	-1.203	-1.15507	1.64787	-1.25292	1.54652	1.15507	1.64787	1.25292	1.54652	UAP1	0	1	0	1	0	0	-1	0	0	1	0	1	0	0	1	0	-1	1	-1	1	0	UAP1	0	1	0	1	0.0205205	0.000120333	0.012337	2.38e-07
EFNA3	0	2	0	1.59589		-1.20227	1.31837	1.26777	1.93182	1.20227	1.31837	1.26777	1.93182	EFNA3	0	1	0	1	0	0	0	0	0	1	1	1	0	0	0	0	0	1	0	1	0	EFNA3	0	1	0	1	0.331395	0.0190671	0.13811	7.02584e-05
MAP3K8	0	2	0	1.59495		1.19778	2.11977	1.59798	-1.03831	1.19778	2.11977	1.59798	1.03831	MAP3K8	0	1	1	0	0	0	0	0	0	1	1	0	0	0	0	0	1	1	1	0	0	MAP3K8	0	1	1	0	0.0876482	0.00103905	0.00484073	0.674865
SESN2	0	2	0	1.59465		1.86447	1.02067	1.19909	1.36388	1.86447	1.02067	1.19909	1.36388	SESN2	1	0	0	1	0	0	0	0	1	0	0	1	0	0	0	0	1	0	0	1	0	SESN2	1	0	0	1	0.00332726	0.815555	0.155651	6.64606e-05
IFRD2	0	2	0	1.5945		-1.10912	1.64929	1.19556	2.05593	1.10912	1.64929	1.19556	2.05593	IFRD2	0	1	0	1	0	0	0	0	0	1	0	1	0	0	0	0	0	1	1	1	0	IFRD2	0	1	0	1	0.11381	0.00240968	0.0252393	3.02207e-06
RAB3B	0	2	0	1.59269		-1.09789		1.48317	1.7103	1.09789	0	1.48317	1.7103	RAB3B	0	0	1	1	0	0	0	0	0	0	1	1	0	0	0	0	0	0	1	1	0	RAB3B	0	0	1	1	0.515199	N.D.	0.0170834	2.12262e-05
KCTD6	0	2	0	1.59209		1.55098	1.63429	1.26319	1.15781	1.55098	1.63429	1.26319	1.15781	KCTD6	1	1	0	0	0	0	0	0	1	1	1	0	0	0	0	0	1	1	0	0	0	KCTD6	1	1	0	0	0.010118	0.0278802	0.155195	0.373837
COBL	0	2	0	1.59133		1.40695	1.79988	-1.01138		1.40695	1.79988	1.01138	0	COBL	1	1	0	0	0	0	0	0	1	1	0	0	0	0	0	0	1	1	0	0	0	COBL	1	1	0	0	0.0168778	0.0609668	0.861495	N.D.
PDLIM4	0	2	0	1.58889		-1.01183	1.02923	1.80738	1.39681	1.01183	1.02923	1.80738	1.39681	PDLIM4	0	0	1	1	0	0	0	0	0	0	1	1	0	0	0	0	0	0	1	1	0	PDLIM4	0	0	1	1	0.865577	0.638213	0.0305008	0.00703374
TPCN1	0	2	0	1.58814		1.04636	1.36795	1.84377	-1.01509	1.04636	1.36795	1.84377	1.01509	TPCN1	0	1	1	0	0	0	0	0	0	1	1	0	0	0	0	0	0	1	1	0	0	TPCN1	0	1	1	0	0.677988	0.00609218	0.000525068	0.805838
ATP7B	0	2	0	1.58756		-1.06536	1.08208	1.25366	2.0104	1.06536	1.08208	1.25366	2.0104	ATP7B	0	0	1	1	0	0	0	0	0	0	1	1	0	0	0	0	0	0	1	1	0	ATP7B	0	0	0	1	0.479328	0.302271	0.0644785	0.000336272
DHCR24	0	2	0	1.58735	-1.20101	-1.01746	-1.20101	1.35868	1.85449	1.01746	1.20101	1.35868	1.85449	DHCR24	0	0	1	1	0	0	0	0	0	0	1	1	0	0	0	0	0	-1	1	1	0	DHCR24	0	0	1	1	0.568231	0.0191996	0.000275465	3.18e-07
SIRT7	0	2	0	1.58712	-1.10029	1.54444	1.63098	-1.13253	-1.10029	1.54444	1.63098	1.13253	1.10029	SIRT7	1	1	0	0	0	0	0	0	1	1	0	0	0	0	0	0	1	1	0	-1	0	SIRT7	1	1	0	0	0.00152908	0.000430714	0.38081	0.0775682
KCNS3	0	2	0	1.58639	-1.13887	1.31059	1.02221	-1.13887	1.92022	1.31059	1.02221	1.13887	1.92022	KCNS3	1	0	0	1	0	0	0	0	1	0	0	1	0	0	0	0	1	0	-1	1	0	KCNS3	1	0	0	1	0.0626299	0.93658	0.00942368	6.2863e-06
DDIT3	0	2	0	1.58175		2.25983	1.08805	1.41436	1.23816	2.25983	1.08805	1.41436	1.23816	DDIT3	1	0	1	0	0	0	0	0	1	0	1	0	0	0	0	0	1	0	1	1	0	DDIT3	1	0	1	0	0.000951559	0.42458	0.0186646	0.00107456
DHRS2	0	2	0	1.58088		-1.11212	-1.27069	1.66769	1.49859	1.11212	1.27069	1.66769	1.49859	DHRS2	0	0	1	1	0	0	0	0	0	0	1	1	0	1	0	0	0	0	1	1	0	DHRS2	0	0	1	1	0.465729	0.131693	0.0543714	0.000427186
ZSWIM4	0	2	0	1.57891		1.54165	1.11944	1.61706	1.12223	1.54165	1.11944	1.61706	1.12223	ZSWIM4	1	0	1	0	0	0	0	0	1	0	1	0	0	0	0	0	1	0	1	0	0	ZSWIM4	1	0	1	0	0.0382294	0.496555	0.0485093	0.438843
GLI2	0	2	1	1.57814	-2.85326	1.65499	1.50486	-2.85326		1.65499	1.50486	2.85326	0	GLI2	1	1	0	0	0	0	-1	0	1	1	0	0	0	0	1	0	1	1	-1	0	0	GLI2	1	1	-1	0	0.000576717	0.000145113	0.014364	N.D.
ARHGAP26	0	2	1	1.57618	-1.50595	1.1807	1.73492	1.43196	-1.50595	1.1807	1.73492	1.43196	1.50595	ARHGAP26	0	1	1	0	0	0	0	-1	0	1	1	0	0	0	0	1	0	1	1	-1	0	ARHGAP26	0	1	1	-1	0.51572	0.0389767	0.00170499	0.00268417
TRIM22	0	2	1	1.57573	-1.92468	-1.13056	-1.92468	1.70281	1.45814	1.13056	1.92468	1.70281	1.45814	TRIM22	0	0	1	1	0	-1	0	0	0	0	1	1	0	1	0	0	0	-1	1	1	0	TRIM22	0	-1	1	1	0.279652	0.000881514	0.0852203	0.000422168
RRP12	0	2	0	1.57488		-1.05966	1.84482	1.34443	-1.06332	1.05966	1.84482	1.34443	1.06332	RRP12	0	1	1	0	0	0	0	0	0	1	1	0	0	0	0	0	0	1	1	0	0	RRP12	0	1	1	0	0.232875	0.000368405	0.0158982	0.143814
SPATA13	0	2	0	1.57013	-1.09162	-1.11402	1.66175	1.48357	-1.09162	1.11402	1.66175	1.48357	1.09162	SPATA13	0	1	1	0	0	0	0	0	0	1	1	0	0	0	0	0	0	1	1	-1	0	SPATA13	0	1	1	0	0.229466	0.000808303	0.00370567	0.0334639
MGAT5	0	2	0	1.57005		1.01993	1.83158	1.09453	1.34587	1.01993	1.83158	1.09453	1.34587	MGAT5	0	1	0	1	0	0	0	0	0	1	0	1	0	0	0	0	0	1	0	1	0	MGAT5	0	1	0	1	0.666882	5.04302e-05	0.367983	0.000122043
RNF145	0	2	0	1.5698	-1.09392	-1.10964	-1.07842	1.78398	1.38133	1.10964	1.07842	1.78398	1.38133	RNF145	0	0	1	1	0	0	0	0	0	0	1	1	0	0	0	0	-1	-1	1	1	0	RNF145	0	0	1	1	0.0688673	0.0219256	0.00055945	4.47947e-06
SERINC5	0	2	0	1.56957		1.04395	1.09016	1.78872	1.37726	1.04395	1.09016	1.78872	1.37726	SERINC5	0	0	1	1	0	0	0	0	0	0	1	1	0	0	0	0	0	0	1	1	0	SERINC5	0	0	1	1	0.453197	0.166911	0.000223829	7.75377e-05
TMED5	0	2	0	1.56891		1.0605	1.63544	1.09236	1.50508	1.0605	1.63544	1.09236	1.50508	TMED5	0	1	0	1	0	0	0	0	0	1	0	1	0	0	0	0	0	1	0	1	0	TMED5	0	1	0	1	0.17489	0.000373044	0.346487	4.43e-08
IL1B	0	2	0	1.56713		1.26945			1.93462	1.26945	0	0	1.93462	IL1B	1	0	0	1	0	0	0	0	1	0	0	1	0	0	0	0	1	0	0	1	0	IL1B	0	0	0	1	0.00591256	N.D.	N.D.	1.59e-08
GSDMB	0	2	0	1.56688		1.58463	1.54932	1.18884	-1.10565	1.58463	1.54932	1.18884	1.10565	GSDMB	1	1	0	0	0	0	0	0	1	1	0	0	0	0	0	0	1	1	0	0	0	GSDMB	1	1	0	0	0.0398978	0.0179974	0.625029	0.320817
METTL1	0	2	0	1.56505		-1.1727	1.56668	1.56342	-1.06381	1.1727	1.56668	1.56342	1.06381	METTL1	0	1	1	0	0	0	0	0	0	1	1	0	0	0	0	0	0	1	1	0	0	METTL1	0	1	1	0	0.265845	0.000815908	0.0134492	0.437203
KLHL25	0	2	0	1.5628		1.93385	1.24767	1.03696	1.26294	1.93385	1.24767	1.03696	1.26294	KLHL25	1	0	0	1	0	0	0	0	1	0	0	1	0	0	0	0	1	0	0	1	0	KLHL25	1	0	0	0	0.00565591	0.153168	0.775857	0.0033228
ALAS1	0	2	0	1.56193		1.18247	2.41931	1.23031	1.69101	1.18247	2.41931	1.23031	1.69101	ALAS1	0	1	0	1	0	0	0	0	0	1	0	1	0	0	0	0	1	1	1	1	0	ALAS1	0	1	0	1	0.00643627	2.20053e-05	0.0314598	1.62276e-06
UGCG	0	2	0	1.5619	-1.08334	-1.08334	1.17679	1.68498	1.9216	1.08334	1.17679	1.68498	1.9216	UGCG	0	0	1	1	0	0	0	0	0	0	1	1	0	0	0	0	-1	1	1	1	0	UGCG	0	0	1	1	0.0552901	0.0052205	0.00116248	1.13e-07
PLPP2	0	2	0	1.56138		-1.00981	-1.02812	1.65357	1.47432	1.00981	1.02812	1.65357	1.47432	PLPP2	0	0	1	1	0	0	0	0	0	0	1	1	0	0	0	0	0	0	1	1	0	PLPP2	0	0	1	1	0.895478	0.482815	0.00101591	3.71065e-06
SEMA4B	0	2	0	1.56109		1.098	1.99841	1.70229	1.11832	1.098	1.99841	1.70229	1.11832	SEMA4B	0	1	1	0	0	0	0	0	0	1	1	0	0	0	0	0	0	1	1	1	0	SEMA4B	0	1	1	0	0.350842	0.000164643	0.000830268	0.00217542
MBOAT2	0	2	0	1.56089		1.0403	1.34582	1.07043	1.81033	1.0403	1.34582	1.07043	1.81033	MBOAT2	0	1	0	1	0	0	0	0	0	1	0	1	0	0	0	0	0	1	0	1	0	MBOAT2	0	1	0	1	0.520145	0.0111519	0.386421	6.66008e-06
ATOSB	0	2	1	1.55913	-1.29988	1.64877	-1.29988	-1.19657	1.47437	1.64877	1.29988	1.19657	1.47437	ATOSB	1	0	0	1	0	-1	0	0	1	0	0	1	0	1	0	0	1	-1	0	1	0	ATOSB	1	0	0	1	0.000398483	0.00519094	0.227762	0.000980623
IL1RL2	0	2	0	1.55911		-1.00325	1.55719	1.56104	1.0613	1.00325	1.55719	1.56104	1.0613	IL1RL2	0	1	1	0	0	0	0	0	0	1	1	0	0	0	0	0	0	1	1	0	0	IL1RL2	0	1	1	0	0.981443	0.0010166	0.00338147	0.412704
DUSP4	0	2	0	1.55836		-1.02808		1.75985	1.37994	1.02808	0	1.75985	1.37994	DUSP4	0	0	1	1	0	0	0	0	0	0	1	1	0	0	0	0	0	0	1	1	0	DUSP4	0	0	1	1	0.660189	N.D.	0.0014291	4.31e-07
WDR43	0	2	1	1.55534	-1.28059	-1.28059	1.50777	1.09009	1.60442	1.28059	1.50777	1.09009	1.60442	WDR43	0	1	0	1	-1	0	0	0	0	1	0	1	1	0	0	0	-1	1	0	1	0	WDR43	0	1	0	1	0.000398483	0.000301872	0.307743	1.35871e-06
TBX3	0	2	0	1.55095	-1.19322	1.30505	1.0826	1.84319	-1.19322	1.30505	1.0826	1.84319	1.19322	TBX3	1	0	1	0	0	0	0	0	1	0	1	0	0	0	0	0	1	0	1	-1	0	TBX3	1	0	1	0	0.0326764	0.504497	0.000645544	0.0122905
RTKN	0	2	0	1.55081	-1.17354	-1.17354	1.54343	1.06682	1.55822	1.17354	1.54343	1.06682	1.55822	RTKN	0	1	0	1	0	0	0	0	0	1	0	1	0	0	0	0	-1	1	0	1	0	RTKN	0	1	0	1	0.0876482	0.000320403	0.389625	1.12746e-05
WHRN	0	2	2	1.54982	-1.70232	1.43464	1.67425	-2.03143	-1.42653	1.43464	1.67425	2.03143	1.42653	WHRN	1	1	0	0	0	0	-1	-1	1	1	0	0	0	0	1	1	1	1	-1	-1	0	WHRN	1	1	-1	-1	0.00944118	0.000381251	0.0634864	0.00640564
CD68	0	2	0	1.54864		1.0243	1.24791	2.37985	1.25061	1.0243	1.24791	2.37985	1.25061	CD68	0	0	1	1	0	0	0	0	0	0	1	1	0	0	0	0	0	1	1	1	0	CD68	0	0	1	0	0.655546	0.00108814	0.043684	0.00848662
PLA2G15	0	2	0	1.54411		1.12373	1.48865	1.14699	1.60164	1.12373	1.48865	1.14699	1.60164	PLA2G15	0	1	0	1	0	0	0	0	0	1	0	1	0	0	0	0	0	1	0	1	0	PLA2G15	0	1	0	1	0.142912	0.000330921	0.342673	0.000520654
ABLIM1	0	2	0	1.54362		-1.02574	1.80681	1.31877	-1.0536	1.02574	1.80681	1.31877	1.0536	ABLIM1	0	1	1	0	0	0	0	0	0	1	1	0	0	0	0	0	0	1	1	0	0	ABLIM1	0	1	1	0	0.690875	0.000515123	0.0686648	0.313536
MSANTD3-TMEFF1	0	2	0	1.54349		1.64761	1.37854	1.13756	1.72817	1.64761	1.37854	1.13756	1.72817	MSANTD3-TMEFF1	0	1	0	1	0	0	0	0	1	1	0	1	0	0	0	0	0	1	0	1	0	MSANTD3-TMEFF1	0	1	0	1	0.104325	0.0238763	0.551114	5.07887e-05
CSKMT	0	2	2	1.5429	-1.6068	-1.65694	1.33597	1.78189	-1.55817	1.65694	1.33597	1.78189	1.55817	CSKMT	0	1	1	0	-1	0	0	-1	0	1	1	0	1	0	0	1	-1	1	1	-1	0	CSKMT	-1	1	1	-1	0.00653335	0.0474148	0.0335352	2.37727e-05
HAPSTR1	0	2	0	1.54125	-1.11808	1.63762	1.45054	-1.09862	-1.13789	1.63762	1.45054	1.09862	1.13789	HAPSTR1	1	1	0	0	0	0	0	0	1	1	0	0	0	0	0	0	1	1	-1	-1	0	HAPSTR1	1	1	0	0	0.000624559	0.000226334	0.061461	0.0123542
STK26	0	2	0	1.54018		-1.00421	1.52065	1.07794	1.55996	1.00421	1.52065	1.07794	1.55996	STK26	0	1	0	1	0	0	0	0	0	1	0	1	0	0	0	0	0	1	0	1	0	STK26	0	1	0	1	0.937285	0.000628299	0.668472	7.53191e-06
NIFK	0	2	0	1.53961	-1.1128	-1.1128	1.86559	1.01895	1.27059	1.1128	1.86559	1.01895	1.27059	NIFK	0	1	0	1	0	0	0	0	0	1	0	1	0	0	0	0	-1	1	0	1	0	NIFK	0	1	0	0	0.0505533	0.000120176	0.824483	2.83488e-05
ATP6V0B	0	2	0	1.5394		1.06322	1.56519	1.10184	1.51404	1.06322	1.56519	1.10184	1.51404	ATP6V0B	0	1	0	1	0	0	0	0	0	1	0	1	0	0	0	0	0	1	0	1	0	ATP6V0B	0	1	0	1	0.315416	0.000850146	0.333528	7.4139e-06
ZPR1	0	2	0	1.53898		1.01471	1.8877	1.07025	1.25468	1.01471	1.8877	1.07025	1.25468	ZPR1	0	1	0	1	0	0	0	0	0	1	0	1	0	0	0	0	0	1	0	1	0	ZPR1	0	1	0	0	0.623526	4.01057e-05	0.2253	0.00157979
CERK	0	2	1	1.53752	-1.19324	1.40837	-1.13016	-1.25985	1.6785	1.40837	1.13016	1.25985	1.6785	CERK	1	0	0	1	0	0	-1	0	1	0	0	1	0	0	1	0	1	-1	-1	1	0	CERK	1	0	0	1	0.00786072	0.041257	0.00989859	3.67e-07
GLRX	0	2	1	1.53669	-1.60688	1.16925	-1.60688	1.85725	1.27147	1.16925	1.60688	1.85725	1.27147	GLRX	0	0	1	1	0	-1	0	0	0	0	1	1	0	1	0	0	0	-1	1	1	0	GLRX	0	-1	1	0	0.208463	0.0532587	0.0734292	0.0291923
SS18L1	0	2	1	1.53609	-1.63087	1.7059	1.38318	-1.00648	-1.63087	1.7059	1.38318	1.00648	1.63087	SS18L1	1	1	0	0	0	0	0	-1	1	1	0	0	0	0	0	1	1	1	0	-1	0	SS18L1	1	1	0	-1	0.000716891	0.00218557	0.929118	9.21e-07
GABRE	0	2	2	1.5352	-2.17132	1.44767	1.62801	-2.08864	-2.25727	1.44767	1.62801	2.08864	2.25727	GABRE	1	1	0	0	0	0	-1	-1	1	1	0	0	0	0	1	1	1	1	-1	-1	0	GABRE	1	1	-1	-1	0.0853242	0.00441242	0.00824373	6.76944e-06
MFF	0	2	0	1.53466	-1.10824	1.14611	2.17709	-1.10824	1.44855	1.14611	2.17709	1.10824	1.44855	MFF	0	1	0	1	0	0	0	0	0	1	0	1	0	0	0	0	1	1	-1	1	0	MFF	0	1	0	1	0.0544392	1.31945e-05	0.0435233	1.45583e-06
AMH	0	2	1	1.53465	-1.82255	-1.04226	1.40764	-1.82255	1.67312	1.04226	1.40764	1.82255	1.67312	AMH	0	1	0	1	0	0	-1	0	0	1	0	1	0	0	1	0	0	1	-1	1	0	AMH	0	1	-1	1	0.952817	0.0816129	0.0929853	0.0649458
A4GALT	0	2	0	1.53419	-1.18372	-1.18372		1.77397	1.32683	1.18372	0	1.77397	1.32683	A4GALT	0	0	1	1	0	0	0	0	0	0	1	1	0	0	0	0	-1	0	1	1	0	A4GALT	0	0	1	1	0.0186421	N.D.	0.00311458	0.0248052
CCT4	0	2	0	1.53119		1.02436	1.45404	-1.09448	1.61245	1.02436	1.45404	1.09448	1.61245	CCT4	0	1	0	1	0	0	0	0	0	1	0	1	0	0	0	0	0	1	0	1	0	CCT4	0	1	0	1	0.179961	0.00019707	0.127231	1.84912e-06
ATAD3B	0	2	0	1.52951	-1.06907	1.05185	1.61227	1.45099	-1.06907	1.05185	1.61227	1.45099	1.06907	ATAD3B	0	1	1	0	0	0	0	0	0	1	1	0	0	0	0	0	0	1	1	-1	0	ATAD3B	0	1	1	0	0.707063	0.000422174	0.0516894	0.0740603
RTN4R	0	2	0	1.52894		1.34596	-1.07276	-1.24982	1.73679	1.34596	1.07276	1.24982	1.73679	RTN4R	1	0	0	1	0	0	0	0	1	0	0	1	0	0	0	0	1	0	0	1	0	RTN4R	1	0	0	1	0.0325738	0.682556	0.140337	0.00184537
OCLN	0	2	0	1.52807		-1.064	1.15737	1.5475	1.50887	1.064	1.15737	1.5475	1.50887	OCLN	0	0	1	1	0	0	0	0	0	0	1	1	0	0	0	0	0	0	1	1	0	OCLN	0	0	1	1	0.776804	0.101326	0.0100257	3.6463e-06
DOCK5	0	2	1	1.5275	-1.32137	-1.0803	1.25934	1.85276	-1.32137	1.0803	1.25934	1.85276	1.32137	DOCK5	0	1	1	0	0	0	0	-1	0	1	1	0	0	0	0	1	0	1	1	-1	0	DOCK5	0	0	1	-1	0.141545	0.000777026	0.00404562	0.00137185
AMPD2	0	2	0	1.52686		-1.06328	1.58521	1.47067	1.067	1.06328	1.58521	1.47067	1.067	AMPD2	0	1	1	0	0	0	0	0	0	1	1	0	0	0	0	0	0	1	1	0	0	AMPD2	0	1	1	0	0.516184	0.00123116	0.00243856	0.249097
PTHLH	0	2	1	1.52674	-2.01273	1.44703	1.61083	1.03453	-2.01273	1.44703	1.61083	1.03453	2.01273	PTHLH	1	1	0	0	0	0	0	-1	1	1	0	0	0	0	0	1	1	1	0	-1	0	PTHLH	1	1	0	-1	0.00310293	0.000884233	0.952943	2.29786e-05
MAT2A	0	2	2	1.52673	-1.48745	-1.61571	1.40059	1.66422	-1.36936	1.61571	1.40059	1.66422	1.36936	MAT2A	0	1	1	0	-1	0	0	-1	0	1	1	0	1	0	0	1	-1	1	1	-1	0	MAT2A	-1	1	1	-1	0.00197418	0.00835688	0.00573523	0.000532078
C12orf29	0	2	0	1.52637	-1.17353	-1.17353	1.73926	1.13449	1.33955	1.17353	1.73926	1.13449	1.33955	C12orf29	0	1	0	1	0	0	0	0	0	1	0	1	0	0	0	0	-1	1	0	1	0	C12orf29	0	1	0	1	0.0852054	0.00315556	0.447225	0.000428286
DOK4	0	2	0	1.52623		1.11107	1.68932	-1.08168	1.37888	1.11107	1.68932	1.08168	1.37888	DOK4	0	1	0	1	0	0	0	0	0	1	0	1	0	0	0	0	0	1	0	1	0	DOK4	0	1	0	1	0.212665	0.000486452	0.384893	0.000877054
MARS2	0	2	1	1.52581	-1.75488	-1.75488	1.56474	1.48785	-1.00274	1.75488	1.56474	1.48785	1.00274	MARS2	0	1	1	0	-1	0	0	0	0	1	1	0	1	0	0	0	-1	1	1	0	0	MARS2	-1	1	1	0	0.00258517	0.00228616	0.0186158	0.962018
CMTM7	0	2	0	1.52559		-1.03721		1.46586	1.58776	1.03721	0	1.46586	1.58776	CMTM7	0	0	1	1	0	0	0	0	0	0	1	1	0	0	0	0	0	0	1	1	0	CMTM7	0	0	1	1	0.762366	N.D.	0.00681684	0.000302326
PRKAG2	0	2	0	1.52461	-1.21199	-1.12484	1.31466	1.76809	-1.21199	1.12484	1.31466	1.76809	1.21199	PRKAG2	0	1	1	0	0	0	0	0	0	1	1	0	0	0	0	0	0	1	1	-1	0	PRKAG2	0	1	1	0	0.196045	0.0366403	0.00587835	0.0208957
SQOR	0	2	1	1.51871	-1.36468	1.03297	-1.36468	1.3174	1.75077	1.03297	1.36468	1.3174	1.75077	SQOR	0	0	1	1	0	-1	0	0	0	0	1	1	0	1	0	0	0	-1	1	1	0	SQOR	0	-1	1	1	0.714157	0.012853	0.0132879	2.55947e-06
S1PR2	0	2	0	1.51658		1.08596	1.51564	-1.15661	1.51752	1.08596	1.51564	1.15661	1.51752	S1PR2	0	1	0	1	0	0	0	0	0	1	0	1	0	0	0	0	0	1	0	1	0	S1PR2	0	1	0	1	0.259075	0.0127573	0.152579	0.00608205
ZNF341	0	2	0	1.51584		-1.15565	1.8076	1.27117	1.12906	1.15565	1.8076	1.27117	1.12906	ZNF341	0	1	1	0	0	0	0	0	0	1	1	0	0	0	0	0	0	1	1	0	0	ZNF341	0	1	0	0	0.509861	0.0429786	0.0704493	0.293601
SLC45A4	0	2	1	1.5143	-1.59344	1.44082	1.59154	-1.59344	1.03659	1.44082	1.59154	1.59344	1.03659	SLC45A4	1	1	0	0	0	0	-1	0	1	1	0	0	0	0	1	0	1	1	-1	0	0	SLC45A4	1	1	-1	0	0.0453055	0.00529941	0.0156244	0.766124
SERPINB13	0	2	1	1.5126	-1.37639	1.00793	1.38734	1.64917	-1.37639	1.00793	1.38734	1.64917	1.37639	SERPINB13	0	1	1	0	0	0	0	-1	0	1	1	0	0	0	0	1	0	1	1	-1	0	SERPINB13	0	1	1	-1	0.938294	0.000221328	0.000252046	0.0143263
ANKRD13B	0	2	0	1.51249		1.0917	1.59803	1.02311	1.43153	1.0917	1.59803	1.02311	1.43153	ANKRD13B	0	1	0	1	0	0	0	0	0	1	0	1	0	0	0	0	0	1	0	1	0	ANKRD13B	0	1	0	1	0.483525	0.00150178	0.845658	0.0015712
ARHGAP29	0	2	0	1.51018		-1.06046	1.22992	1.70506	1.64235	1.06046	1.22992	1.70506	1.64235	ARHGAP29	0	0	1	1	0	0	0	0	0	0	1	1	0	0	0	0	0	1	1	1	0	ARHGAP29	0	0	1	1	0.237799	0.0435138	0.0066681	2.13988e-06
CRYBG2	0	2	0	1.50816		1.03173		1.31132	1.73455	1.03173	0	1.31132	1.73455	CRYBG2	0	0	1	1	0	0	0	0	0	0	1	1	0	0	0	0	0	0	1	1	0	CRYBG2	0	0	1	1	0.683383	N.D.	0.0792813	1.15935e-06
PCOLCE2	0	2	0	1.50546		-1.0925	1.6448	1.37792		1.0925	1.6448	1.37792	0	PCOLCE2	0	1	1	0	0	0	0	0	0	1	1	0	0	0	0	0	0	1	1	0	0	PCOLCE2	0	1	1	0	0.166897	0.00610612	0.0320588	N.D.
ISM2	0	2	0	1.50475		-1.10049		1.26002	1.79702	1.10049	0	1.26002	1.79702	ISM2	0	0	1	1	0	0	0	0	0	0	1	1	0	0	0	0	0	0	1	1	0	ISM2	0	0	0	1	0.72943	N.D.	0.0321855	0.0605969
DAG1	0	2	1	1.5024	-1.2513	-1.02234	-1.2513	1.29905	1.73759	1.02234	1.2513	1.29905	1.73759	DAG1	0	0	1	1	0	-1	0	0	0	0	1	1	0	1	0	0	0	-1	1	1	0	DAG1	0	0	0	1	0.442898	0.00138841	0.00101591	4.5e-07
GOT1	0	2	0	1.50181		1.08141	1.46589	1.53861	1.06947	1.08141	1.46589	1.53861	1.06947	GOT1	0	1	1	0	0	0	0	0	0	1	1	0	0	0	0	0	0	1	1	0	0	GOT1	0	1	1	0	0.153407	4.42566e-05	0.000450172	0.17257
PPIF	0	2	0	1.50053		1.08874	1.46415	1.06292	1.53782	1.08874	1.46415	1.06292	1.53782	PPIF	0	1	0	1	0	0	0	0	0	1	0	1	0	0	0	0	0	1	0	1	0	PPIF	0	1	0	1	0.103912	0.000231152	0.511266	1.54639e-05
RPIA	0	2	0	1.49978		-1.10973	1.54419	1.45665	-1.0013	1.10973	1.54419	1.45665	1.0013	RPIA	0	1	1	0	0	0	0	0	0	1	1	0	0	0	0	0	0	1	1	0	0	RPIA	0	1	1	0	0.30979	0.0353763	0.0280594	0.986098
IRS2	0	2	1	1.49932	-1.51597	1.53039	1.46887	1.02972	-1.51597	1.53039	1.46887	1.02972	1.51597	IRS2	1	1	0	0	0	0	0	-1	1	1	0	0	0	0	0	1	1	1	0	-1	0	IRS2	1	1	0	-1	0.00571145	0.00283943	0.818848	3.22929e-05
TNFRSF1A	0	2	0	1.49884		1.1167	1.67522	1.79994	1.0667	1.1167	1.67522	1.79994	1.0667	TNFRSF1A	0	1	1	0	0	0	0	0	0	1	1	0	0	0	0	0	1	1	1	0	0	TNFRSF1A	0	1	1	0	0.0284315	9.1811e-05	0.000241569	0.194586
PLS1	0	2	0	1.49838	-1.16362	-1.16362	-1.0571	1.58969	1.41232	1.16362	1.0571	1.58969	1.41232	PLS1	0	0	1	1	0	0	0	0	0	0	1	1	0	0	0	0	-1	0	1	1	0	PLS1	0	0	1	1	0.0980649	0.350718	0.00146948	6.16945e-05
BST2	0	2	0	1.49753	-1.206	1.11168	-1.206	1.63294	1.37335	1.11168	1.206	1.63294	1.37335	BST2	0	0	1	1	0	0	0	0	0	0	1	1	0	0	0	0	0	-1	1	1	0	BST2	0	0	1	1	0.153896	0.0192558	0.00395592	5.1376e-05
MAP1LC3B	0	2	0	1.497		1.72952	1.06152	1.19476	1.29575	1.72952	1.06152	1.19476	1.29575	MAP1LC3B	1	0	0	1	0	0	0	0	1	0	0	1	0	0	0	0	1	0	0	1	0	MAP1LC3B	1	0	0	0	0.0044528	0.711763	0.377648	0.0822221
SEMA3F	0	2	1	1.49669	-1.60028	1.00094	-1.60028	1.7254	1.2983	1.00094	1.60028	1.7254	1.2983	SEMA3F	0	0	1	1	0	-1	0	0	0	0	1	1	0	1	0	0	0	-1	1	1	0	SEMA3F	0	-1	1	0	0.997663	0.0865078	0.0156244	0.0166674
ZSWIM6	0	2	1	1.49667	-1.26075	1.58633	1.41208	-1.14728	-1.38544	1.58633	1.41208	1.14728	1.38544	ZSWIM6	1	1	0	0	0	0	0	-1	1	1	0	0	0	0	0	1	1	1	-1	-1	0	ZSWIM6	1	1	0	-1	0.000506247	0.0029066	0.0458877	0.000617432
KIAA0930	0	2	0	1.49594		1.04883	1.52248	1.11143	1.46986	1.04883	1.52248	1.11143	1.46986	KIAA0930	0	1	0	1	0	0	0	0	0	1	0	1	0	0	0	0	0	1	0	1	0	KIAA0930	0	1	0	1	0.543425	0.000952436	0.138203	6.14084e-06
SOCS1	0	2	0	1.49494		1.49421	-6.17971	-1.11892	1.49567	1.49421	6.17971	1.11892	1.49567	SOCS1	1	0	0	1	0	0	0	0	1	0	0	1	0	1	0	0	1	0	0	1	0	SOCS1	1	0	0	1	0.00360599	0.340215	0.499195	0.0246168
SPINDOC	0	2	0	1.4949		1.75574	1.27281	1.04914	1.00988	1.75574	1.27281	1.04914	1.00988	SPINDOC	1	1	0	0	0	0	0	0	1	1	0	0	0	0	0	0	1	1	0	0	0	SPINDOC	1	0	0	0	0.000453981	0.0309111	0.592973	0.814578
SOAT1	0	2	0	1.49298		-1.0598	-1.11007	1.30065	1.71376	1.0598	1.11007	1.30065	1.71376	SOAT1	0	0	1	1	0	0	0	0	0	0	1	1	0	0	0	0	0	0	1	1	0	SOAT1	0	0	1	1	0.117303	0.215001	0.0152832	3.85117e-06
NRP2	0	2	2	1.49163	-1.7457	-1.36211	1.59504	1.39492	-2.23731	1.36211	1.59504	1.39492	2.23731	NRP2	0	1	1	0	-1	0	0	-1	0	1	1	0	1	0	0	1	-1	1	1	-1	0	NRP2	-1	1	1	-1	0.00472865	0.000417754	0.0107455	1.21057e-06
SYNGR3	0	2	0	1.48971		1.09892	1.44482	-1.0233	1.53599	1.09892	1.44482	1.0233	1.53599	SYNGR3	0	1	0	1	0	0	0	0	0	1	0	1	0	0	0	0	0	1	0	1	0	SYNGR3	0	1	0	1	0.654355	0.00171902	0.784865	0.00140512
ZBTB18	0	2	0	1.48958		1.68136	1.12056	1.16154	2.24972	1.68136	1.12056	1.16154	2.24972	ZBTB18	1	0	0	1	0	0	0	0	1	0	0	1	0	0	0	0	1	1	1	1	0	ZBTB18	1	0	0	1	0.0137503	0.0809952	0.0718528	9.44943e-06
EIF1B	0	2	0	1.48892		1.42225	1.03218	1.14192	1.55872	1.42225	1.03218	1.14192	1.55872	EIF1B	1	0	0	1	0	0	0	0	1	0	0	1	0	0	0	0	1	0	0	1	0	EIF1B	1	0	0	1	0.023019	0.416823	0.187224	0.000701821
KLF6	0	2	1	1.48824	-1.26129	1.47058	-1.26129	-1.13064	1.50611	1.47058	1.26129	1.13064	1.50611	KLF6	1	0	0	1	0	-1	0	0	1	0	0	1	0	1	0	0	1	-1	0	1	0	KLF6	1	0	0	1	0.00259896	0.0546905	0.303122	0.000290856
ABHD6	0	2	0	1.48771		-1.19378	1.20147	1.43738	1.90666	1.19378	1.20147	1.43738	1.90666	ABHD6	0	0	1	1	0	0	0	0	0	0	1	1	0	0	0	0	0	1	1	1	0	ABHD6	0	0	1	1	0.128104	0.0234011	0.0196062	0.000186761
RTN2	0	2	0	1.48668		-1.12232	1.01511	1.33731	1.65274	1.12232	1.01511	1.33731	1.65274	RTN2	0	0	1	1	0	0	0	0	0	0	1	1	0	0	0	0	0	0	1	1	0	RTN2	0	0	1	1	0.146738	0.825537	0.0350118	0.0019548
SYNJ2	0	2	1	1.48605	-1.45529	1.13646	2.20069	1.31216	-1.45529	1.13646	2.20069	1.31216	1.45529	SYNJ2	0	1	1	0	0	0	0	-1	0	1	1	0	0	0	0	1	1	1	1	-1	0	SYNJ2	0	1	1	-1	0.00677555	4.25695e-05	0.00387954	5.84922e-06
MED31	0	2	0	1.48548		-1.09176	1.47711	-1.05811	1.4939	1.09176	1.47711	1.05811	1.4939	MED31	0	1	0	1	0	0	0	0	0	1	0	1	0	0	0	0	0	1	0	1	0	MED31	0	1	0	1	0.226146	0.00289598	0.679346	0.000680331
TINCR	0	2	0	1.4854		-1.13382	1.16659	1.53711	1.82772	1.13382	1.16659	1.53711	1.82772	TINCR	0	0	1	1	0	0	0	0	0	0	1	1	0	0	0	0	0	1	1	1	0	TINCR	0	0	1	1	0.104224	0.0310148	0.00330201	0.000108633
TBC1D8	0	2	1	1.4851	-1.6506	1.30748	1.07888	1.68684	-1.6506	1.30748	1.07888	1.68684	1.6506	TBC1D8	1	0	1	0	0	0	0	-1	1	0	1	0	0	0	0	1	1	0	1	-1	0	TBC1D8	1	0	1	-1	0.00388473	0.223744	0.00107726	1.63306e-06
KRT6A	0	2	1	1.48389	-1.52901	-1.01001	1.67022	1.31835	-1.52901	1.01001	1.67022	1.31835	1.52901	KRT6A	0	1	1	0	0	0	0	-1	0	1	1	0	0	0	0	1	0	1	1	-1	0	KRT6A	0	1	1	-1	0.798247	0.000508315	0.00344516	7.36041e-06
ZDHHC18	0	2	0	1.48377		1.17244	2.43731	1.21204	1.39942	1.17244	2.43731	1.21204	1.39942	ZDHHC18	0	1	0	1	0	0	0	0	0	1	0	1	0	0	0	0	1	1	1	1	0	ZDHHC18	0	1	0	1	0.0469239	0.000139587	0.0215278	1.69662e-06
C3orf62	0	2	0	1.48184		1.40802	-1.00753	1.21126	1.55955	1.40802	1.00753	1.21126	1.55955	C3orf62	1	0	0	1	0	0	0	0	1	0	0	1	0	0	0	0	1	0	0	1	0	C3orf62	1	0	0	1	0.0740877	0.966547	0.408221	0.000786278
EEF1AKMT4	0	2	0	1.48147	-1.22439	-1.22439	1.81178	1.46377	1.22602	1.22439	1.81178	1.46377	1.22602	EEF1AKMT4	0	1	1	0	0	0	0	0	0	1	1	0	0	0	0	0	-1	1	1	1	0	EEF1AKMT4	0	1	1	0	0.0151	0.000353254	0.00978683	0.0118025
PLEKHG5	0	2	1	1.4813	-1.40098	1.00135	1.55748	1.40884	-1.40098	1.00135	1.55748	1.40884	1.40098	PLEKHG5	0	1	1	0	0	0	0	-1	0	1	1	0	0	0	0	1	0	1	1	-1	0	PLEKHG5	0	1	1	-1	0.995766	0.00183344	0.0676041	0.000117784
ZBTB49	0	2	0	1.47977		1.62683	1.34601	1.28924	1.10014	1.62683	1.34601	1.28924	1.10014	ZBTB49	1	1	0	0	0	0	0	0	1	1	1	0	0	0	0	0	1	1	0	0	0	ZBTB49	1	1	0	0	0.0682224	0.04114	0.196757	0.340323
KLHL18	0	2	0	1.47946		1.00293	1.32022	-1.0688	1.6579	1.00293	1.32022	1.0688	1.6579	KLHL18	0	1	0	1	0	0	0	0	0	1	0	1	0	0	0	0	0	1	0	1	0	KLHL18	0	1	0	1	0.970864	0.00628498	0.364441	3.69889e-05
TAF4B	0	2	0	1.47926	-1.22266	-1.22266	1.45016	1.50893	1.01048	1.22266	1.45016	1.50893	1.01048	TAF4B	0	1	1	0	0	0	0	0	0	1	1	0	0	0	0	0	-1	1	1	0	0	TAF4B	0	1	1	0	0.0164291	0.00213618	0.0111777	0.906617
AHDC1	0	2	1	1.47915	-1.27795	1.69304	1.13067	1.29228	-1.27795	1.69304	1.13067	1.29228	1.27795	AHDC1	1	0	1	0	0	0	0	-1	1	0	1	0	0	0	0	1	1	0	1	-1	0	AHDC1	1	0	0	0	0.00492463	0.207858	0.0444773	0.00713639
GRPEL1	0	2	0	1.4781		-1.01917	1.7788	1.2482	1.45445	1.01917	1.7788	1.2482	1.45445	GRPEL1	0	1	0	1	0	0	0	0	0	1	0	1	0	0	0	0	0	1	1	1	0	GRPEL1	0	1	0	1	0.739199	0.000136575	0.00560807	2.97783e-05
PINX1	0	2	0	1.47726		-1.15752	1.73197	1.26002	1.00602	1.15752	1.73197	1.26002	1.00602	PINX1	0	1	1	0	0	0	0	0	0	1	1	0	0	0	0	0	0	1	1	0	0	PINX1	0	1	0	0	0.134074	0.00155309	0.00621623	0.902466
KRT18	0	2	0	1.47694		1.02902	1.61177	1.71804	1.16345	1.02902	1.61177	1.71804	1.16345	KRT18	0	1	1	0	0	0	0	0	0	1	1	0	0	0	0	0	0	1	1	1	0	KRT18	0	1	1	0	0.369697	0.00104856	0.000423223	0.00331338
NPIPB3	0	2	1	1.47651	-1.51772	1.46092	1.49228	1.11438	-1.51772	1.46092	1.49228	1.11438	1.51772	NPIPB3	1	1	0	0	0	0	0	-1	1	1	0	0	0	0	0	1	1	1	0	-1	0	NPIPB3	1	1	0	-1	0.0299051	0.0148395	0.546183	0.00905281
MREG	0	2	0	1.47574		-1.08657	1.51806	1.43459	1.09764	1.08657	1.51806	1.43459	1.09764	MREG	0	1	1	0	0	0	0	0	0	1	1	0	0	0	0	0	0	1	1	0	0	MREG	0	1	1	0	0.477188	0.000901159	0.0545132	0.166797
SAT1	0	2	0	1.47456		-1.00311	1.53849	-1.12314	1.41329	1.00311	1.53849	1.12314	1.41329	SAT1	0	1	0	1	0	0	0	0	0	1	0	1	0	0	0	0	0	1	0	1	0	SAT1	0	1	0	1	0.961326	0.00111272	0.244943	3.68149e-05
MACIR	0	2	0	1.47237		1.1664	1.41632	1.10588	1.53064	1.1664	1.41632	1.10588	1.53064	MACIR	0	1	0	1	0	0	0	0	0	1	0	1	0	0	0	0	0	1	0	1	0	MACIR	0	1	0	1	0.161123	0.000227638	0.377391	9.53315e-06
PHYH	0	2	1	1.47224	-1.30676	1.05919	-1.30676	1.3032	1.66321	1.05919	1.30676	1.3032	1.66321	PHYH	0	0	1	1	0	-1	0	0	0	0	1	1	0	1	0	0	0	-1	1	1	0	PHYH	0	-1	1	1	0.530318	0.00707658	0.00153223	0.000117614
SLC52A2	0	2	0	1.4719		1.07077	1.72103	1.02713	1.25883	1.07077	1.72103	1.02713	1.25883	SLC52A2	0	1	0	1	0	0	0	0	0	1	0	1	0	0	0	0	0	1	0	1	0	SLC52A2	0	1	0	0	0.273929	0.000371137	0.792916	0.00112982
NTN4	0	2	1	1.47172	-2.40481	1.15891	1.36698	-2.40481	2.01214	1.15891	1.36698	2.40481	2.01214	NTN4	0	1	0	1	0	0	-1	0	0	1	0	1	0	0	1	0	1	1	-1	1	0	NTN4	0	1	-1	1	0.00280984	0.0115385	0.00685024	5.29e-09
SETD7	0	2	0	1.47149		1.02147	1.21966	1.95743	1.33458	1.02147	1.21966	1.95743	1.33458	SETD7	0	0	1	1	0	0	0	0	0	0	1	1	0	0	0	0	0	1	1	1	0	SETD7	0	0	1	1	0.799639	0.00272954	0.00040936	3.96493e-06
RGPD5	0	2	0	1.47044		1.54733	1.39737	1.10086	-1.26677	1.54733	1.39737	1.10086	1.26677	RGPD5	1	1	0	0	0	0	0	0	1	1	0	0	0	0	0	1	1	1	0	0	0	RGPD5	1	1	0	0	0.0563348	0.0208168	0.531563	0.118034
FAM219A	0	2	0	1.46999	-1.17645	-1.00739	1.59204	-1.17645	1.35729	1.00739	1.59204	1.17645	1.35729	FAM219A	0	1	0	1	0	0	0	0	0	1	0	1	0	0	0	0	0	1	-1	1	0	FAM219A	0	1	0	1	0.91871	0.000562233	0.0718283	2.89106e-06
PDCD11	0	2	0	1.46975	-1.2221	-1.03623	1.61427	1.33817	-1.2221	1.03623	1.61427	1.33817	1.2221	PDCD11	0	1	1	0	0	0	0	0	0	1	1	0	0	0	0	0	0	1	1	-1	0	PDCD11	0	1	1	0	0.459162	0.000218465	0.0114148	1.54639e-05
PTRH2	0	2	0	1.46969		-1.07496	1.69968	1.08572	1.27081	1.07496	1.69968	1.08572	1.27081	PTRH2	0	1	0	1	0	0	0	0	0	1	0	1	0	0	0	0	0	1	0	1	0	PTRH2	0	1	0	0	0.623711	0.000504385	0.5021	0.0592073
SFT2D1	0	2	0	1.46949		-1.05115	1.32809	1.62595	1.03163	1.05115	1.32809	1.62595	1.03163	SFT2D1	0	1	1	0	0	0	0	0	0	1	1	0	0	0	0	0	0	1	1	0	0	SFT2D1	0	1	1	0	0.503658	0.0146846	0.00462043	0.592639
ZFR	0	2	0	1.4678		1.00134	1.71492	1.07877	1.2563	1.00134	1.71492	1.07877	1.2563	ZFR	0	1	0	1	0	0	0	0	0	1	0	1	0	0	0	0	0	1	0	1	0	ZFR	0	1	0	0	0.970969	0.000132479	0.163669	8.0645e-06
SLC20A2	0	2	0	1.46742		1.04126	1.27611	1.01072	1.68739	1.04126	1.27611	1.01072	1.68739	SLC20A2	0	1	0	1	0	0	0	0	0	1	0	1	0	0	0	0	0	1	0	1	0	SLC20A2	0	0	0	1	0.192725	0.00326881	0.666399	8.07e-07
TASOR2	0	2	1	1.46608	-1.1715	-1.25488	1.5805	1.35994	-1.09366	1.25488	1.5805	1.35994	1.09366	TASOR2	0	1	1	0	-1	0	0	0	0	1	1	0	1	0	0	0	-1	1	1	-1	0	TASOR2	0	1	1	0	0.0127829	0.000139587	0.0060795	0.0199057
EPHB2	0	2	0	1.46533		-1.04935	1.2078	2.0094	1.29641	1.04935	1.2078	2.0094	1.29641	EPHB2	0	0	1	1	0	0	0	0	0	0	1	1	0	0	0	0	0	1	1	1	0	EPHB2	0	0	1	0	0.21659	0.0243306	0.0192148	0.000303894
RSRP1	0	2	1	1.46402	-1.51937	1.62938	1.31543	1.0927	-1.51937	1.62938	1.31543	1.0927	1.51937	RSRP1	1	1	0	0	0	0	0	-1	1	1	0	0	0	0	0	1	1	1	0	-1	0	RSRP1	1	1	0	-1	0.0247606	0.000936984	0.577963	0.00037874
SLC17A5	0	2	0	1.46399		1.24683	-1.12158	1.59545	1.57733	1.24683	1.12158	1.59545	1.57733	SLC17A5	0	0	1	1	0	0	0	0	0	0	1	1	0	0	0	0	1	0	1	1	0	SLC17A5	0	0	1	1	0.0420316	0.190103	0.00237326	0.000168518
TXNL1	0	2	0	1.46349		1.00906	1.53421	-1.00307	1.39603	1.00906	1.53421	1.00307	1.39603	TXNL1	0	1	0	1	0	0	0	0	0	1	0	1	0	0	0	0	0	1	0	1	0	TXNL1	0	1	0	1	0.886379	0.000720039	0.965454	7.96298e-05
RASSF3	0	2	0	1.46316		1.0472	1.18707	1.64798	1.6012	1.0472	1.18707	1.64798	1.6012	RASSF3	0	0	1	1	0	0	0	0	0	0	1	1	0	0	0	0	0	1	1	1	0	RASSF3	0	0	1	1	0.590585	0.0308308	0.00031315	1.51636e-05
SDC4	0	2	0	1.46279	-1.09777	-1.09777	1.45602	1.83621	1.17072	1.09777	1.45602	1.83621	1.17072	SDC4	0	1	1	0	0	0	0	0	0	1	1	0	0	0	0	0	-1	1	1	1	0	SDC4	0	1	1	0	0.00256269	0.000459617	0.000177698	0.000352347
ZNF222	0	2	0	1.46184		1.48495		1.05088	1.43908	1.48495	0	1.05088	1.43908	ZNF222	1	0	0	1	0	0	0	0	1	0	0	1	0	0	0	0	1	0	0	1	0	ZNF222	1	0	0	1	0.0197136	N.D.	0.754347	0.0009613
FOXN2	0	2	0	1.46116		-1.05121	1.40967	1.00959	1.51454	1.05121	1.40967	1.00959	1.51454	FOXN2	0	1	0	1	0	0	0	0	0	1	0	1	0	0	0	0	0	1	0	1	0	FOXN2	0	1	0	1	0.27907	0.00295544	0.91785	2.1507e-05
C11orf24	0	2	0	1.46079		-1.0051	1.60447	1.32997	-1.01806	1.0051	1.60447	1.32997	1.01806	C11orf24	0	1	1	0	0	0	0	0	0	1	1	0	0	0	0	0	0	1	1	0	0	C11orf24	0	1	1	0	0.927055	0.000270781	0.00640363	0.70711
KCNG3	0	2	0	1.46035		1.63586	1.30367	1.01885		1.63586	1.30367	1.01885	0	KCNG3	1	1	0	0	0	0	0	0	1	1	0	0	0	0	0	0	1	1	0	0	0	KCNG3	1	1	0	0	0.0651648	0.0755139	0.936785	N.D.
PM20D2	0	2	0	1.45772	-1.17782	-1.17782	1.26243	-1.00816	1.68323	1.17782	1.26243	1.00816	1.68323	PM20D2	0	1	0	1	0	0	0	0	0	1	0	1	0	0	0	0	-1	1	0	1	0	PM20D2	0	0	0	1	0.00223242	0.00909402	0.932931	2.42e-07
AARS1	0	2	0	1.45753		1.39912	1.15552	1.51837	1.01474	1.39912	1.15552	1.51837	1.01474	AARS1	1	0	1	0	0	0	0	0	1	0	1	0	0	0	0	0	1	0	1	0	0	AARS1	1	0	1	0	0.000312317	0.104494	0.000864847	0.768499
USP36	0	2	0	1.45744	-1.14874	1.0429	1.65305	1.28497	-1.14874	1.0429	1.65305	1.28497	1.14874	USP36	0	1	1	0	0	0	0	0	0	1	1	0	0	0	0	0	0	1	1	-1	0	USP36	0	1	0	0	0.290228	0.000881514	0.0800816	0.0149997
HYCC1	0	2	0	1.45631		1.09392	1.26107	-1.06302	2.23889	1.09392	1.26107	1.06302	2.23889	HYCC1	0	1	0	1	0	0	0	0	0	1	0	1	0	0	0	0	1	1	0	1	0	HYCC1	0	0	0	1	0.0826348	0.00499363	0.452328	9.96055e-05
EEF1AKMT1	0	2	0	1.45622		-1.0364	1.35294	1.10553	1.56739	1.0364	1.35294	1.10553	1.56739	EEF1AKMT1	0	1	0	1	0	0	0	0	0	1	0	1	0	0	0	0	0	1	0	1	0	EEF1AKMT1	0	1	0	1	0.376777	0.0600889	0.462751	0.00278153
DDX10	0	2	0	1.45495	-1.10529	-1.10529	1.65134	-1.02963	1.28191	1.10529	1.65134	1.02963	1.28191	DDX10	0	1	0	1	0	0	0	0	0	1	0	1	0	0	0	0	-1	1	0	1	0	DDX10	0	1	0	0	0.0940045	0.000712599	0.608993	0.00437056
LYN	0	2	0	1.45428		1.13099	1.05738	1.82674	1.48871	1.13099	1.05738	1.82674	1.48871	LYN	0	0	1	1	0	0	0	0	0	0	1	1	0	0	0	0	1	0	1	1	0	LYN	0	0	1	1	0.0329911	0.47685	0.000630825	4.35257e-06
RPF2	0	2	0	1.45401	-1.10359	-1.10359	2.02741	1.32072	1.14802	1.10359	2.02741	1.32072	1.14802	RPF2	0	1	1	0	0	0	0	0	0	1	1	0	0	0	0	0	-1	1	1	1	0	RPF2	0	1	1	0	0.0897262	0.0002531	0.00146181	0.00274502
STEAP3	0	2	0	1.45329	-1.22192	-1.09321	1.53127	1.37929	-1.22192	1.09321	1.53127	1.37929	1.22192	STEAP3	0	1	1	0	0	0	0	0	0	1	1	0	0	0	0	0	0	1	1	-1	0	STEAP3	0	1	1	0	0.202994	0.00345178	0.00342893	0.00268009
ZFP64	0	2	0	1.45253		1.07946	1.29502	1.15648	1.6292	1.07946	1.29502	1.15648	1.6292	ZFP64	0	1	0	1	0	0	0	0	0	1	0	1	0	0	0	0	0	1	0	1	0	ZFP64	0	0	0	1	0.332178	0.000866845	0.296201	1.45583e-06
TMEM201	0	2	0	1.45189		-1.00132	1.63708	1.28765	1.06563	1.00132	1.63708	1.28765	1.06563	TMEM201	0	1	1	0	0	0	0	0	0	1	1	0	0	0	0	0	0	1	1	0	0	TMEM201	0	1	0	0	0.993294	0.00374051	0.0265888	0.293882
ISCA1	0	2	0	1.4496		-1.0493	1.48902	-1.01744	1.41123	1.0493	1.48902	1.01744	1.41123	ISCA1	0	1	0	1	0	0	0	0	0	1	0	1	0	0	0	0	0	1	0	1	0	ISCA1	0	1	0	1	0.451506	0.000428275	0.841928	1.81748e-05
TMC7	0	2	0	1.44953		-1.09677	1.27913	1.42379	1.47574	1.09677	1.27913	1.42379	1.47574	TMC7	0	0	1	1	0	0	0	0	0	1	1	1	0	0	0	0	0	0	1	1	0	TMC7	0	0	1	1	0.410944	0.110399	0.042051	0.00654044
ZNF425	0	2	0	1.44892		1.37193	1.02798	-1.02739	1.53023	1.37193	1.02798	1.02739	1.53023	ZNF425	1	0	0	1	0	0	0	0	1	0	0	1	0	0	0	0	1	0	0	1	0	ZNF425	1	0	0	1	0.025623	0.780806	0.926984	0.001038
CNKSR3	0	2	0	1.44844	-1.20104	1.217	1.40025	1.49828	-1.20104	1.217	1.40025	1.49828	1.20104	CNKSR3	0	1	1	0	0	0	0	0	0	1	1	0	0	0	0	0	0	1	1	-1	0	CNKSR3	0	1	1	0	0.132189	0.0009357	0.00036226	0.0100166
JMJD6	0	2	0	1.44807		1.71597	1.45369	-1.02843	1.21727	1.71597	1.45369	1.02843	1.21727	JMJD6	1	1	0	0	0	0	0	0	1	1	0	0	0	0	0	0	1	1	0	1	0	JMJD6	1	1	0	0	0.0104205	0.000335547	0.310117	0.00385895
CDR2L	0	2	0	1.4461		1.03807	1.30694	-1.00109	1.60007	1.03807	1.30694	1.00109	1.60007	CDR2L	0	1	0	1	0	0	0	0	0	1	0	1	0	0	0	0	0	1	0	1	0	CDR2L	0	1	0	1	0.273716	0.00783098	0.986675	0.000129222
PIM2	0	2	0	1.44586		1.06734	1.55267	1.01396	1.34639	1.06734	1.55267	1.01396	1.34639	PIM2	0	1	0	1	0	0	0	0	0	1	0	1	0	0	0	0	0	1	0	1	0	PIM2	0	1	0	1	0.326376	0.00122191	0.844876	0.0154769
POLR1G	0	2	1	1.44522	-1.70558	-1.70558	1.62297	1.13973	1.28694	1.70558	1.62297	1.13973	1.28694	POLR1G	0	1	0	1	-1	0	0	0	0	1	0	1	1	0	0	0	-1	1	0	1	0	POLR1G	-1	1	0	0	0.00189116	0.000176646	0.203182	2.12363e-05
SACM1L	0	2	0	1.44495		-1.06304	1.01425	1.35168	1.54466	1.06304	1.01425	1.35168	1.54466	SACM1L	0	0	1	1	0	0	0	0	0	0	1	1	0	0	0	0	0	0	1	1	0	SACM1L	0	0	1	1	0.42937	0.770456	0.0364872	7.39e-07
TMEM25	0	2	1	1.44412	-1.2536	-1.0925	-1.2536	1.36604	1.52667	1.0925	1.2536	1.36604	1.52667	TMEM25	0	0	1	1	0	-1	0	0	0	0	1	1	0	1	0	0	0	-1	1	1	0	TMEM25	0	0	1	1	0.408975	0.0600348	0.0449076	9.27324e-05
MST1R	0	2	0	1.44386		1.06356	-1.00966	1.41242	1.47599	1.06356	1.00966	1.41242	1.47599	MST1R	0	0	1	1	0	0	0	0	0	0	1	1	0	0	0	0	0	0	1	1	0	MST1R	0	0	1	1	0.483287	0.85554	0.0388561	2.76061e-05
NOP2	0	2	1	1.44346	-1.2952	-1.2952	1.97193	1.29874	1.17436	1.2952	1.97193	1.29874	1.17436	NOP2	0	1	1	0	-1	0	0	0	0	1	1	0	1	0	0	0	-1	1	1	1	0	NOP2	0	1	0	0	0.00552216	3.55161e-05	0.0026107	0.00913631
NEIL2	0	2	0	1.44238		1.03635	1.63422	1.2042	1.52488	1.03635	1.63422	1.2042	1.52488	NEIL2	0	1	0	1	0	0	0	0	0	1	0	1	0	0	0	0	0	1	1	1	0	NEIL2	0	1	0	1	0.516709	0.00359366	0.00450072	1.96888e-05
DOP1B	0	2	0	1.44219	-1.11964	1.06055	1.40863	1.47655	-1.11964	1.06055	1.40863	1.47655	1.11964	DOP1B	0	1	1	0	0	0	0	0	0	1	1	0	0	0	0	0	0	1	1	-1	0	DOP1B	0	1	1	0	0.760498	0.011054	0.0159456	0.0734188
ZNHIT6	0	2	0	1.44034		-1.15194	1.58215	1.31123	1.05634	1.15194	1.58215	1.31123	1.05634	ZNHIT6	0	1	1	0	0	0	0	0	0	1	1	0	0	0	0	0	0	1	1	0	0	ZNHIT6	0	1	1	0	0.394451	0.00181121	0.00276887	0.528587
LPCAT1	0	2	0	1.43929		-1.00676	1.58519	1.10862	1.69659	1.00676	1.58519	1.10862	1.69659	LPCAT1	0	1	0	1	0	0	0	0	0	1	0	1	0	0	0	0	0	1	1	1	0	LPCAT1	0	1	0	1	0.857608	0.000589765	0.0764162	3.02e-07
PRPF40B	0	2	2	1.43908	-1.34942	-1.30136	-1.39925	1.36849	1.5133	1.30136	1.39925	1.36849	1.5133	PRPF40B	0	0	1	1	-1	-1	0	0	0	0	1	1	1	1	0	0	-1	-1	1	1	0	PRPF40B	-1	-1	1	1	0.0236779	0.000631745	0.0685752	0.00554839
RETSAT	0	2	1	1.43797	-1.76838	-1.09308	-1.76838	1.27905	1.61663	1.09308	1.76838	1.27905	1.61663	RETSAT	0	0	1	1	0	-1	0	0	0	0	1	1	0	1	0	0	0	-1	1	1	0	RETSAT	0	-1	0	1	0.142941	6.41853e-05	0.00744022	2.2194e-06
IRX5	0	2	0	1.43575		1.48698	1.38628	-1.08694	-1.14362	1.48698	1.38628	1.08694	1.14362	IRX5	1	1	0	0	0	0	0	0	1	1	0	0	0	0	0	0	1	1	0	0	0	IRX5	1	1	0	0	0.0380931	0.00306729	0.637048	0.14495
KTI12	0	2	1	1.43572	-1.36036	-1.36036	1.61839	1.15381	1.27366	1.36036	1.61839	1.15381	1.27366	KTI12	0	1	0	1	-1	0	0	0	0	1	0	1	1	0	0	0	-1	1	0	1	0	KTI12	-1	1	0	0	0.00254988	0.00104047	0.17597	0.00498886
ARRDC4	0	2	0	1.4349		1.25926	1.52088	1.37214	1.35378	1.25926	1.52088	1.37214	1.35378	ARRDC4	0	1	0	1	0	0	0	0	1	1	1	1	0	0	0	0	0	1	0	1	0	ARRDC4	0	1	0	1	0.149807	0.00672787	0.369479	0.00171052
CCND1	0	2	0	1.43478	-1.24357	-1.24357	1.16342	1.71104	1.48375	1.24357	1.16342	1.71104	1.48375	CCND1	0	0	1	1	0	0	0	0	0	0	1	1	0	0	0	0	-1	1	1	1	0	CCND1	0	0	1	1	0.000103278	0.038557	0.000517113	2.05101e-05
GNL3	0	2	1	1.43411	-1.42198	-1.42198	1.62098	1.07353	1.26879	1.42198	1.62098	1.07353	1.26879	GNL3	0	1	0	1	-1	0	0	0	0	1	0	1	1	0	0	0	-1	1	0	1	0	GNL3	-1	1	0	0	0.00115304	0.000236909	0.343869	4.98537e-06
BAG3	0	2	0	1.43383		2.05857	1.16417	1.22322	1.44178	2.05857	1.16417	1.22322	1.44178	BAG3	1	0	0	1	0	0	0	0	1	0	0	1	0	0	0	0	1	1	1	1	0	BAG3	1	0	0	1	0.000406301	0.0838599	0.000997787	5.96296e-06
UTP14A	0	2	1	1.43301	-1.27288	-1.27288	1.59903	1.28422	1.02356	1.27288	1.59903	1.28422	1.02356	UTP14A	0	1	1	0	-1	0	0	0	0	1	1	0	1	0	0	0	-1	1	1	0	0	UTP14A	0	1	0	0	0.0231237	7.06894e-05	0.000633384	0.462152
PSMD11	0	2	0	1.43224		1.04318	1.51332	-1.00627	1.3555	1.04318	1.51332	1.00627	1.3555	PSMD11	0	1	0	1	0	0	0	0	0	1	0	1	0	0	0	0	0	1	0	1	0	PSMD11	0	1	0	1	0.205041	0.000312615	0.859823	5.24344e-06
C1orf210	0	2	2	1.43145	-1.90016	-1.40108	-2.57702	1.56321	1.31079	1.40108	2.57702	1.56321	1.31079	C1orf210	0	0	1	1	-1	-1	0	0	0	0	1	1	1	1	0	0	-1	-1	1	1	0	C1orf210	-1	-1	1	1	0.0197749	0.00381739	0.029693	0.00230965
LHFPL2	0	2	0	1.43121		1.34426	2.07297	1.23065	1.22351	1.34426	2.07297	1.23065	1.22351	LHFPL2	1	1	0	0	0	0	0	0	1	1	0	0	0	0	0	0	1	1	1	1	0	LHFPL2	1	1	0	0	0.00461119	0.000303262	0.0702812	3.60889e-05
CKAP4	0	2	0	1.43104		1.03609	1.35473	1.75713	1.2311	1.03609	1.35473	1.75713	1.2311	CKAP4	0	1	1	0	0	0	0	0	0	1	1	0	0	0	0	0	0	1	1	1	0	CKAP4	0	1	1	0	0.315671	0.000514396	7.41267e-06	0.000838734
RASSF1	0	2	0	1.42921		-1.05106	-1.09006	1.31842	1.54932	1.05106	1.09006	1.31842	1.54932	RASSF1	0	0	1	1	0	0	0	0	0	0	1	1	0	0	0	0	0	0	1	1	0	RASSF1	0	0	1	1	0.498535	0.514575	0.000490495	1.81174e-05
KCTD21	0	2	0	1.42914		1.38912	1.19187	1.47031	1.15551	1.38912	1.19187	1.47031	1.15551	KCTD21	1	0	1	0	0	0	0	0	1	0	1	0	0	0	0	0	1	0	1	0	0	KCTD21	1	0	1	0	0.00887409	0.109299	0.00212001	0.126791
SETD5	0	2	1	1.42674	-1.34914	1.45755	1.39658	1.07176	-1.34914	1.45755	1.39658	1.07176	1.34914	SETD5	1	1	0	0	0	0	0	-1	1	1	0	0	0	0	0	1	1	1	0	-1	0	SETD5	1	1	0	-1	0.000297553	0.00148234	0.150953	0.000742461
ASAP2	0	2	0	1.42606		1.06444	1.74558	-1.0948	1.56082	1.06444	1.74558	1.0948	1.56082	ASAP2	0	1	0	1	0	0	0	0	0	1	0	1	0	0	0	0	1	1	0	1	0	ASAP2	0	1	0	1	0.0733254	0.000100935	0.178934	4.14142e-06
RFLNB	0	2	1	1.42568	-1.57474	1.12172	2.00779	-1.57474	1.28667	1.12172	2.00779	1.57474	1.28667	RFLNB	0	1	0	1	0	0	-1	0	0	1	0	1	0	0	1	0	1	1	-1	1	0	RFLNB	0	1	-1	0	0.0943205	0.000382316	0.0211953	0.00220969
TAF1A	0	2	0	1.42529		1.05575	1.48423	1.36868	1.04455	1.05575	1.48423	1.36868	1.04455	TAF1A	0	1	1	0	0	0	0	0	0	1	1	0	0	0	0	0	0	1	1	0	0	TAF1A	0	1	1	0	0.580843	0.000974828	0.0216044	0.636613
CHAC2	0	2	0	1.42493	-1.14911	-1.14911	1.47529	1.25906	1.3763	1.14911	1.47529	1.25906	1.3763	CHAC2	0	1	0	1	0	0	0	0	0	1	1	1	0	0	0	0	-1	1	0	1	0	CHAC2	0	1	0	1	0.0517575	0.0936936	0.341598	0.00490586
CBLB	0	2	1	1.42366	-1.50529	1.32213	-1.21396	-1.86653	1.53298	1.32213	1.21396	1.86653	1.53298	CBLB	1	0	0	1	0	0	-1	0	1	0	0	1	0	0	1	0	1	-1	-1	1	0	CBLB	1	0	-1	1	0.0159113	0.00983621	0.00031315	6.05738e-05
VPS37B	0	2	0	1.4235		1.05208	1.59906	1.26721	-1.01486	1.05208	1.59906	1.26721	1.01486	VPS37B	0	1	1	0	0	0	0	0	0	1	1	0	0	0	0	0	0	1	1	0	0	VPS37B	0	1	0	0	0.29728	0.000196893	0.0161915	0.835859
EPPK1	0	2	0	1.42324		1.37199	1.14829	1.4764	1.17628	1.37199	1.14829	1.4764	1.17628	EPPK1	1	0	1	0	0	0	0	0	1	0	1	0	0	0	0	0	1	0	1	0	0	EPPK1	1	0	1	0	0.0148623	0.174871	0.0334092	0.135764
URB1	0	2	0	1.42296	-1.20982	-1.17182	1.45758	1.38916	-1.24905	1.17182	1.45758	1.38916	1.24905	URB1	0	1	1	0	0	0	0	0	0	1	1	0	0	0	0	0	-1	1	1	-1	0	URB1	0	1	1	0	0.00479807	0.000403976	0.0134037	0.000410474
TM2D2	0	2	0	1.42189		1.03197	1.31053	-1.02294	1.54272	1.03197	1.31053	1.02294	1.54272	TM2D2	0	1	0	1	0	0	0	0	0	1	0	1	0	0	0	0	0	1	0	1	0	TM2D2	0	1	0	1	0.687709	0.0379546	0.827963	3.58539e-05
BID	0	2	0	1.42154		-1.0619	1.60387	-1.18514	1.25993	1.0619	1.60387	1.18514	1.25993	BID	0	1	0	1	0	0	0	0	0	1	0	1	0	0	0	0	0	1	0	1	0	BID	0	1	0	0	0.254011	0.000358002	0.267412	0.000783767
FAM78A	0	2	0	1.42119		1.05514		1.37122	1.47297	1.05514	0	1.37122	1.47297	FAM78A	0	0	1	1	0	0	0	0	0	0	1	1	0	0	0	0	0	0	1	1	0	FAM78A	0	0	1	1	0.812287	N.D.	0.0295091	0.0257805
VAT1	0	2	0	1.42078		1.1658	-1.03754	1.49848	1.64176	1.1658	1.03754	1.49848	1.64176	VAT1	0	0	1	1	0	0	0	0	0	0	1	1	0	0	0	0	1	0	1	1	0	VAT1	0	0	1	1	0.0157392	0.626515	0.0061192	6.85593e-06
LZTS3	0	2	1	1.41966	-1.30929	-1.30929	-1.04653	1.52362	1.32279	1.30929	1.04653	1.52362	1.32279	LZTS3	0	0	1	1	-1	0	0	0	0	0	1	1	1	0	0	0	-1	0	1	1	0	LZTS3	-1	0	1	1	0.0545053	0.480725	0.0113433	0.00333397
ACSS2	0	2	0	1.41912	-1.11106	-1.09063	-1.13187	1.54352	1.30474	1.09063	1.13187	1.54352	1.30474	ACSS2	0	0	1	1	0	0	0	0	0	0	1	1	0	0	0	0	-1	-1	1	1	0	ACSS2	0	0	1	1	0.0248277	0.0112222	0.00266706	2.98395e-05
KIAA0040	0	2	0	1.41908	-1.15805	-1.15805	1.1803	1.83649	1.31839	1.15805	1.1803	1.83649	1.31839	KIAA0040	0	0	1	1	0	0	0	0	0	0	1	1	0	0	0	0	-1	1	1	1	0	KIAA0040	0	0	1	1	0.000961912	0.000561733	0.00480926	0.0181191
HELB	0	2	0	1.41893		1.15586	1.42652	1.41138	-1.01011	1.15586	1.42652	1.41138	1.01011	HELB	0	1	1	0	0	0	0	0	0	1	1	0	0	0	0	0	0	1	1	0	0	HELB	0	1	1	0	0.25	0.00679271	0.017481	0.911427
SLC22A23	0	2	0	1.41879		1.00588	1.32195	1.19753	1.80406	1.00588	1.32195	1.19753	1.80406	SLC22A23	0	1	0	1	0	0	0	0	0	1	0	1	0	0	0	0	0	1	1	1	0	SLC22A23	0	1	0	1	0.981443	0.0266182	0.0870852	0.0113054
NBL1	0	2	1	1.41862	-1.27282	1.24127	1.76457	-1.27282	1.30345	1.24127	1.76457	1.27282	1.30345	NBL1	0	1	0	1	0	0	-1	0	0	1	0	1	0	0	1	0	1	1	-1	1	0	NBL1	0	1	0	1	0.00904663	0.000129675	0.0523095	0.00037286
TRAK1	0	2	0	1.41836	-1.15148	1.0744	-1.15148	1.38839	1.91286	1.0744	1.15148	1.38839	1.91286	TRAK1	0	0	1	1	0	0	0	0	0	0	1	1	0	0	0	0	1	-1	1	1	0	TRAK1	0	0	1	1	0.0847444	0.0320242	0.00460368	1.57475e-06
HERPUD1	0	2	0	1.41824	-1.14407	1.80644	-1.14407	1.37804	1.14595	1.80644	1.14407	1.37804	1.14595	HERPUD1	1	0	1	0	0	0	0	0	1	0	1	0	0	0	0	0	1	-1	1	1	0	HERPUD1	1	0	1	0	0.000297553	0.0149524	0.0136878	0.0236363
MACO1	0	2	1	1.41819	-1.26239	1.40967	-1.03624	-1.26239	1.42675	1.40967	1.03624	1.26239	1.42675	MACO1	1	0	0	1	0	0	-1	0	1	0	0	1	0	0	1	0	1	0	-1	1	0	MACO1	1	0	0	1	0.00730101	0.534049	0.00727505	3.25438e-06
HABP4	0	2	0	1.41801		1.22365	1.85466	-1.08698	1.25638	1.22365	1.85466	1.08698	1.25638	HABP4	0	1	0	1	0	0	0	0	0	1	0	1	0	0	0	0	1	1	0	1	0	HABP4	0	1	0	0	0.0835318	0.00374267	0.172611	0.00378444
ANKRD36C	0	2	2	1.418	-2.19298	1.36169	-1.44563	1.47663	-3.32669	1.36169	1.44563	1.47663	3.32669	ANKRD36C	1	0	1	0	0	-1	0	-1	1	0	1	0	0	1	0	1	1	-1	1	-1	0	ANKRD36C	1	-1	1	-1	0.0205731	0.0119674	0.0192221	3.49963e-06
CCNL1	0	2	0	1.4156	-1.16377	1.56606	1.27958	1.08946	-1.16377	1.56606	1.27958	1.08946	1.16377	CCNL1	1	1	0	0	0	0	0	0	1	1	0	0	0	0	0	0	1	1	0	-1	0	CCNL1	1	0	0	0	0.000506558	0.00910692	0.54248	0.0153857
UBXN8	0	2	0	1.41367		-1.0117	1.3982	1.26007	1.42931	1.0117	1.3982	1.26007	1.42931	UBXN8	0	1	0	1	0	0	0	0	0	1	1	1	0	0	0	0	0	1	0	1	0	UBXN8	0	1	0	1	0.93503	0.0235533	0.210971	0.00600689
EFNA4	0	2	0	1.41346		1.28123	1.12268	1.06031	1.55933	1.28123	1.12268	1.06031	1.55933	EFNA4	1	0	0	1	0	0	0	0	1	0	0	1	0	0	0	0	1	0	0	1	0	EFNA4	0	0	0	1	0.00946506	0.26632	0.469686	2.8069e-06
CCT2	0	2	0	1.41329		-1.04436	1.52066	1.01803	1.31349	1.04436	1.52066	1.01803	1.31349	CCT2	0	1	0	1	0	0	0	0	0	1	0	1	0	0	0	0	0	1	0	1	0	CCT2	0	1	0	1	0.112562	0.000294535	0.737962	4.56599e-05
RRN3	0	2	0	1.41273		1.02775	1.40863	1.07722	1.41684	1.02775	1.40863	1.07722	1.41684	RRN3	0	1	0	1	0	0	0	0	0	1	0	1	0	0	0	0	0	1	0	1	0	RRN3	0	1	0	1	0.459624	0.00060639	0.234122	1.99161e-05
TGIF1	0	2	0	1.41172		1.26798	1.57176	1.06835	1.02312	1.26798	1.57176	1.06835	1.02312	TGIF1	1	1	0	0	0	0	0	0	1	1	0	0	0	0	0	0	1	1	0	0	0	TGIF1	0	1	0	0	0.0137902	0.000575682	0.307966	0.400168
PSMA3	0	2	0	1.41163		1.00981	1.42959	1.07782	1.39389	1.00981	1.42959	1.07782	1.39389	PSMA3	0	1	0	1	0	0	0	0	0	1	0	1	0	0	0	0	0	1	0	1	0	PSMA3	0	1	0	1	0.603805	0.00160892	0.218392	0.000791752
CLHC1	0	2	0	1.41055		-1.05772	1.49288	1.12827	1.33277	1.05772	1.49288	1.12827	1.33277	CLHC1	0	1	0	1	0	0	0	0	0	1	0	1	0	0	0	0	0	1	0	1	0	CLHC1	0	1	0	1	0.685946	0.045736	0.569027	0.0363215
UTP3	0	2	0	1.41053	-1.18555	-1.19072	1.34686	1.4772	-1.18041	1.19072	1.34686	1.4772	1.18041	UTP3	0	1	1	0	0	0	0	0	0	1	1	0	0	0	0	0	-1	1	1	-1	0	UTP3	0	1	1	0	0.0303724	0.00659337	0.0499247	0.0751046
SNX25	0	2	0	1.40859		1.02063	1.3889	1.05751	1.42855	1.02063	1.3889	1.05751	1.42855	SNX25	0	1	0	1	0	0	0	0	0	1	0	1	0	0	0	0	0	1	0	1	0	SNX25	0	1	0	1	0.824843	0.00796407	0.240622	1.7374e-05
MXI1	0	2	0	1.40828		-1.05465	1.04128	1.36357	1.45446	1.05465	1.04128	1.36357	1.45446	MXI1	0	0	1	1	0	0	0	0	0	0	1	1	0	0	0	0	0	0	1	1	0	MXI1	0	0	1	1	0.551666	0.333232	0.00162087	5.19949e-05
PRRG2	0	2	1	1.40715	-1.55763	-1.05943	-1.55763	1.40561	1.40868	1.05943	1.55763	1.40561	1.40868	PRRG2	0	0	1	1	0	-1	0	0	0	0	1	1	0	1	0	0	0	-1	1	1	0	PRRG2	0	-1	1	1	0.731551	0.00543586	0.090342	0.000353822
AGPAT5	0	2	0	1.40696		-1.10811	1.5375	1.0041	1.2875	1.10811	1.5375	1.0041	1.2875	AGPAT5	0	1	0	1	0	0	0	0	0	1	0	1	0	0	0	0	0	1	0	1	0	AGPAT5	0	1	0	0	0.197032	0.00262297	0.97463	4.90928e-05
MSMO1	0	2	0	1.40693		1.10859	1.23618	1.33268	1.69049	1.10859	1.23618	1.33268	1.69049	MSMO1	0	0	1	1	0	0	0	0	0	0	1	1	0	0	0	0	0	1	1	1	0	MSMO1	0	0	1	1	0.266223	0.0633464	0.0178842	1.15983e-06
NOM1	0	2	1	1.4069	-1.36422	1.03128	1.47327	1.34352	-1.36422	1.03128	1.47327	1.34352	1.36422	NOM1	0	1	1	0	0	0	0	-1	0	1	1	0	0	0	0	1	0	1	1	-1	0	NOM1	0	1	1	-1	0.751714	0.000550639	0.0309021	0.00327255
SEL1L3	0	2	0	1.40564		1.20011	2.06392	1.24924	1.26165	1.20011	2.06392	1.24924	1.26165	SEL1L3	0	1	0	1	0	0	0	0	0	1	0	1	0	0	0	0	1	1	1	1	0	SEL1L3	0	1	0	0	0.00808381	4.13065e-06	0.00154872	8.68827e-05
EIF3J	0	2	0	1.40493		1.03157	1.49566	1.31971	1.0854	1.03157	1.49566	1.31971	1.0854	EIF3J	0	1	1	0	0	0	0	0	0	1	1	0	0	0	0	0	0	1	1	0	0	EIF3J	0	1	1	0	0.655546	0.0009357	0.00931351	0.289231
CCDC142	0	2	1	1.40406	-1.32821	1.36497	1.44426	1.11618	-1.32821	1.36497	1.44426	1.11618	1.32821	CCDC142	1	1	0	0	0	0	0	-1	1	1	0	0	0	0	0	1	1	1	0	-1	0	CCDC142	1	1	0	-1	0.0647945	0.00627172	0.622112	0.000160037
SWT1	0	2	1	1.4036	-1.22689	1.57308	-1.12485	-1.3382	1.25238	1.57308	1.12485	1.3382	1.25238	SWT1	1	0	0	1	0	0	-1	0	1	0	0	1	0	0	1	0	1	-1	-1	1	0	SWT1	1	0	-1	0	0.043609	0.0608999	0.00774441	0.0134856
NOL4L	0	2	1	1.40353	-1.67567	1.27006	1.20153	1.81179	-1.67567	1.27006	1.20153	1.81179	1.67567	NOL4L	1	0	1	0	0	0	0	-1	1	0	1	0	0	0	0	1	1	1	1	-1	0	NOL4L	0	0	1	-1	0.0820915	0.0934911	6.19622e-05	0.00267702
FOXP4	0	2	0	1.40337		1.30403	1.74184	-1.04026	1.2168	1.30403	1.74184	1.04026	1.2168	FOXP4	1	1	0	0	0	0	0	0	1	1	0	0	0	0	0	0	1	1	0	1	0	FOXP4	1	1	0	0	0.07012	0.00364107	0.812897	0.0152255
PUS1	0	2	0	1.40328	-1.14506	-1.09891	1.49334	1.31865	-1.14506	1.09891	1.49334	1.31865	1.14506	PUS1	0	1	1	0	0	0	0	0	0	1	1	0	0	0	0	0	0	1	1	-1	0	PUS1	0	1	1	0	0.407908	0.00632898	0.0112995	0.030885
TIMM17A	0	2	0	1.40324		-1.00896	1.48162	1.07136	1.32901	1.00896	1.48162	1.07136	1.32901	TIMM17A	0	1	0	1	0	0	0	0	0	1	0	1	0	0	0	0	0	1	0	1	0	TIMM17A	0	1	0	1	0.789991	0.00221744	0.346342	5.00668e-05
PSMD14	0	2	0	1.40309	-1.19024	1.0196	1.37387	-1.19024	1.43293	1.0196	1.37387	1.19024	1.43293	PSMD14	0	1	0	1	0	0	0	0	0	1	0	1	0	0	0	0	0	1	-1	1	0	PSMD14	0	1	0	1	0.502626	0.00564528	0.0830659	2.28858e-06
INTS10	0	2	0	1.40185		-1.05138	1.27838	-1.05184	1.53724	1.05138	1.27838	1.05184	1.53724	INTS10	0	1	0	1	0	0	0	0	0	1	0	1	0	0	0	0	0	1	0	1	0	INTS10	0	0	0	1	0.468536	0.000387901	0.178159	5.75e-07
RSL1D1	0	2	0	1.40163	-1.14811	-1.14811	1.53426	-1.01977	1.28046	1.14811	1.53426	1.01977	1.28046	RSL1D1	0	1	0	1	0	0	0	0	0	1	0	1	0	0	0	0	-1	1	0	1	0	RSL1D1	0	1	0	0	0.0096154	5.94169e-05	0.81348	7.01661e-05
ZMAT5	0	2	0	1.40124		1.16041	1.44011	1.27669	1.36343	1.16041	1.44011	1.27669	1.36343	ZMAT5	0	1	0	1	0	0	0	0	0	1	1	1	0	0	0	0	0	1	0	1	0	ZMAT5	0	1	0	1	0.282854	0.0037182	0.267063	0.000460441
CXCL16	0	2	0	1.40118		-1.00696	1.4153	1.26392	1.3872	1.00696	1.4153	1.26392	1.3872	CXCL16	0	1	0	1	0	0	0	0	0	1	1	1	0	0	0	0	0	1	0	1	0	CXCL16	0	1	0	1	0.884025	0.00590028	0.136499	3.17129e-05
MAPK8IP3	0	2	1	1.40115	-1.64513	1.39407	1.40827	-1.25788	-1.64513	1.39407	1.40827	1.25788	1.64513	MAPK8IP3	1	1	0	0	0	0	0	-1	1	1	0	0	0	0	1	1	1	1	0	-1	0	MAPK8IP3	1	1	0	-1	0.0793648	0.0069519	0.237486	3.11785e-05
AIF1L	0	2	0	1.40111		-1.05738	1.40271	1.23835	1.58345	1.05738	1.40271	1.23835	1.58345	AIF1L	0	1	0	1	0	0	0	0	0	1	0	1	0	0	0	0	0	1	1	1	0	AIF1L	0	1	0	1	0.115769	3.69093e-05	0.033172	0.00110797
PNPLA8	0	2	0	1.39984		1.32281	1.07185	1.11249	1.48137	1.32281	1.07185	1.11249	1.48137	PNPLA8	1	0	0	1	0	0	0	0	1	0	0	1	0	0	0	0	1	0	0	1	0	PNPLA8	1	0	0	1	0.00472202	0.334197	0.337805	3.16944e-05
ZC3H12C	0	2	0	1.39954	-1.12644	1.41556	-1.12644	1.38371	1.07195	1.41556	1.12644	1.38371	1.07195	ZC3H12C	1	0	1	0	0	0	0	0	1	0	1	0	0	0	0	0	1	-1	1	0	0	ZC3H12C	1	0	1	0	0.0265122	0.0524144	0.00309585	0.50522
TFRC	0	2	1	1.39915	-1.407	-1.407	1.47651	1.61425	1.14916	1.407	1.47651	1.61425	1.14916	TFRC	0	1	1	0	-1	0	0	0	0	1	1	0	1	0	0	0	-1	1	1	1	0	TFRC	-1	1	1	0	0.000911399	0.0045103	0.00014354	0.00171052
GOLGA6L9	0	2	1	1.39874	-1.53507	1.31554	1.04084	1.4872	-1.53507	1.31554	1.04084	1.4872	1.53507	GOLGA6L9	1	0	1	0	0	0	0	-1	1	0	1	0	0	0	0	1	1	0	1	-1	0	GOLGA6L9	1	0	1	-1	0.0867758	0.602854	0.0516199	0.01441
EAF1	0	2	0	1.39843		1.17276	1.43306	1.06082	2.14509	1.17276	1.43306	1.06082	2.14509	EAF1	0	1	0	1	0	0	0	0	0	1	0	1	0	0	0	0	1	1	1	1	0	EAF1	0	1	0	1	0.0338588	4.76746e-05	0.0341728	1.80175e-06
PHLDB2	0	2	0	1.39832	-1.19408	-1.19408	1.46696	1.00512	1.33288	1.19408	1.46696	1.00512	1.33288	PHLDB2	0	1	0	1	0	0	0	0	0	1	0	1	0	0	0	0	-1	1	0	1	0	PHLDB2	0	1	0	1	0.00053552	0.000850257	0.94355	5.13317e-06
ZNF574	0	2	0	1.39816		1.03749	1.46799	1.01982	1.33165	1.03749	1.46799	1.01982	1.33165	ZNF574	0	1	0	1	0	0	0	0	0	1	0	1	0	0	0	0	0	1	0	1	0	ZNF574	0	1	0	1	0.665121	0.0152811	0.758611	7.15696e-05
TUFT1	0	2	0	1.39779	-1.14412	1.04625	-1.14412	1.29667	1.5068	1.04625	1.14412	1.29667	1.5068	TUFT1	0	0	1	1	0	0	0	0	0	0	1	1	0	0	0	0	0	-1	1	1	0	TUFT1	0	0	0	1	0.363751	0.0134168	0.000282521	4.58e-07
HSPA8	0	2	0	1.39739		1.10995	1.65361	1.06338	1.48666	1.10995	1.65361	1.06338	1.48666	HSPA8	0	1	0	1	0	0	0	0	0	1	0	1	0	0	0	0	1	1	0	1	0	HSPA8	0	1	0	1	0.0251386	6.41853e-05	0.121612	2.73539e-06
TXNDC5	0	2	0	1.39702	-1.09777	-1.00011	1.28686	-1.09777	1.51661	1.00011	1.28686	1.09777	1.51661	TXNDC5	0	1	0	1	0	0	0	0	0	1	0	1	0	0	0	0	0	1	-1	1	0	TXNDC5	0	0	0	1	0.998432	0.00193892	0.0843677	0.000112914
HEG1	0	2	0	1.39692	-1.19163	1.26239	-1.05392	-1.19163	1.54578	1.26239	1.05392	1.19163	1.54578	HEG1	1	0	0	1	0	0	0	0	1	0	0	1	0	0	0	0	1	0	-1	1	0	HEG1	0	0	0	1	0.0112076	0.354137	0.0623847	7.86479e-06
DNAJA4	0	2	1	1.3967	-3.0856	1.79648	1.14722	1.32201	-3.0856	1.79648	1.14722	1.32201	3.0856	DNAJA4	1	0	1	0	0	0	0	-1	1	0	1	0	0	0	0	1	1	1	1	-1	0	DNAJA4	1	0	1	-1	0.00292043	0.00880699	0.00459763	0.000863285
CHORDC1	0	2	0	1.39619		1.44249	1.95151	1.15767	1.16603	1.44249	1.95151	1.15767	1.16603	CHORDC1	1	1	0	0	0	0	0	0	1	1	0	0	0	0	0	0	1	1	1	1	0	CHORDC1	1	1	0	0	0.00259546	1.55067e-05	0.0478675	0.0156776
YRDC	0	2	0	1.39538	-1.13971	-1.13971	1.48434	1.0457	1.31176	1.13971	1.48434	1.0457	1.31176	YRDC	0	1	0	1	0	0	0	0	0	1	0	1	0	0	0	0	-1	1	0	1	0	YRDC	0	1	0	1	0.0704486	0.0113155	0.717824	0.000401552
NPC1	0	2	0	1.39317		1.18398	1.73584	1.52714	1.20028	1.18398	1.73584	1.52714	1.20028	NPC1	0	1	1	0	0	0	0	0	0	1	1	0	0	0	0	0	1	1	1	1	0	NPC1	0	1	1	0	0.0140038	0.000165251	0.00040936	0.000633941
TMEM120B	0	2	0	1.39295	-1.17133	-1.17133	1.27202	1.52538	-1.08997	1.17133	1.27202	1.52538	1.08997	TMEM120B	0	1	1	0	0	0	0	0	0	1	1	0	0	0	0	0	-1	1	1	0	0	TMEM120B	0	0	1	0	0.0829609	0.0395663	0.014364	0.136894
CPEB4	0	2	0	1.3924	-1.14313	1.29633	-1.14313	1.1837	1.4956	1.29633	1.14313	1.1837	1.4956	CPEB4	1	0	0	1	0	0	0	0	1	0	0	1	0	0	0	0	1	-1	0	1	0	CPEB4	0	0	0	1	0.0233953	0.0575975	0.112123	8.38797e-06
SH2D2A	0	2	0	1.39168		-1.25409	1.15872	1.52571	1.26942	1.25409	1.15872	1.52571	1.26942	SH2D2A	0	0	1	1	0	0	0	0	0	0	1	1	1	0	0	0	0	0	1	1	0	SH2D2A	0	0	1	0	0.1908	0.387664	0.0197084	0.00975644
YPEL3	0	2	1	1.3915	-2.15676	-1.211	-2.15676	1.4049	1.37822	1.211	2.15676	1.4049	1.37822	YPEL3	0	0	1	1	0	-1	0	0	0	0	1	1	0	1	0	0	0	-1	1	1	0	YPEL3	0	-1	1	1	0.507803	0.000728925	0.0368911	0.00145653
SNRK	0	2	0	1.39011		1.34503	1.14918	-1.03432	1.73789	1.34503	1.14918	1.03432	1.73789	SNRK	1	0	0	1	0	0	0	0	1	0	0	1	0	0	0	0	1	1	0	1	0	SNRK	1	0	0	1	0.0225168	0.000324545	0.682982	6.66347e-05
ERLIN1	0	2	0	1.3877		1.0503	1.72857	1.37582	1.12368	1.0503	1.72857	1.37582	1.12368	ERLIN1	0	1	1	0	0	0	0	0	0	1	1	0	0	0	0	0	0	1	1	1	0	ERLIN1	0	1	1	0	0.226829	0.000123924	0.00845506	0.0123025
UBC	0	2	0	1.38696		1.88136	1.11218	-1.01642	1.27511	1.88136	1.11218	1.01642	1.27511	UBC	1	0	0	1	0	0	0	0	1	0	0	1	0	0	0	0	1	1	0	1	0	UBC	1	0	0	0	0.000361426	0.0978539	0.709177	0.000200316
PCID2	0	2	0	1.38675	-1.09159	-1.07079	1.4028	1.37089	-1.1128	1.07079	1.4028	1.37089	1.1128	PCID2	0	1	1	0	0	0	0	0	0	1	1	0	0	0	0	0	-1	1	1	-1	0	PCID2	0	1	1	0	0.0368161	0.00613524	0.0253393	0.00656572
FAM107B	0	2	0	1.38647		1.43622	-1.01505	1.0537	1.33843	1.43622	1.01505	1.0537	1.33843	FAM107B	1	0	0	1	0	0	0	0	1	0	0	1	0	0	0	0	1	0	0	1	0	FAM107B	1	0	0	1	0.00100703	0.913389	0.552371	0.000353239
ANKRD46	0	2	0	1.38565		-1.05366	1.51089	1.27079	1.01785	1.05366	1.51089	1.27079	1.01785	ANKRD46	0	1	1	0	0	0	0	0	0	1	1	0	0	0	0	0	0	1	1	0	0	ANKRD46	0	1	0	0	0.157558	0.00357115	0.0769965	0.790248
RHPN2	0	2	1	1.38512	-1.3088	-1.3088	1.32048	1.45294	-1.00194	1.3088	1.32048	1.45294	1.00194	RHPN2	0	1	1	0	-1	0	0	0	0	1	1	0	1	0	0	0	-1	1	1	0	0	RHPN2	-1	1	1	0	0.000401329	0.00169025	0.00442272	0.962507
PC	0	2	0	1.38464	-1.22399	1.03443	1.43388	1.33709	-1.22399	1.03443	1.43388	1.33709	1.22399	PC	0	1	1	0	0	0	0	0	0	1	1	0	0	0	0	0	0	1	1	-1	0	PC	0	1	1	0	0.668891	0.00332434	0.0437366	0.0149997
RAB10	0	2	0	1.38463		1.12605	1.39828	1.04867	1.68595	1.12605	1.39828	1.04867	1.68595	RAB10	0	1	0	1	0	0	0	0	0	1	0	1	0	0	0	0	1	1	0	1	0	RAB10	0	1	0	1	0.0096154	0.000776156	0.603333	6.23e-08
GTPBP4	0	2	0	1.38462	-1.17434	-1.17434	1.69239	1.12945	1.38876	1.17434	1.69239	1.12945	1.38876	GTPBP4	0	1	0	1	0	0	0	0	0	1	0	1	0	0	0	0	-1	1	1	1	0	GTPBP4	0	1	0	1	0.00412767	0.000301872	0.0738472	5.6288e-05
RNF39	0	2	0	1.38451		-1.68699	1.37517		1.39391	1.68699	1.37517	0	1.39391	RNF39	0	1	0	1	0	0	0	0	0	1	0	1	1	0	0	0	0	1	0	1	0	RNF39	0	1	0	1	0.249351	0.0877225	N.D.	9.22434e-05
GRWD1	0	2	0	1.38438		-1.13487	1.4875	1.17363	1.51978	1.13487	1.4875	1.17363	1.51978	GRWD1	0	1	0	1	0	0	0	0	0	1	0	1	0	0	0	0	0	1	1	1	0	GRWD1	0	1	0	1	0.132948	0.00265825	0.00296121	2.09955e-05
TXN	0	2	0	1.38403		1.10277	2.00282	1.34245	1.23752	1.10277	2.00282	1.34245	1.23752	TXN	0	1	1	0	0	0	0	0	0	1	1	0	0	0	0	0	1	1	1	1	0	TXN	0	1	1	0	0.0132341	0.00023739	0.013615	0.00273966
NHERF2	0	2	0	1.38305		1.33233	-1.17849	1.24408	1.59609	1.33233	1.17849	1.24408	1.59609	NHERF2	1	0	0	1	0	0	0	0	1	0	0	1	0	0	0	0	1	0	1	1	0	NHERF2	1	0	0	1	0.00852718	0.210338	0.0906263	0.0336497
STARD7	0	2	0	1.38258	-1.09678	-1.09678	1.38934	-1.09335	1.37587	1.09678	1.38934	1.09335	1.37587	STARD7	0	1	0	1	0	0	0	0	0	1	0	1	0	0	0	0	-1	1	0	1	0	STARD7	0	1	0	1	0.0122932	0.000616207	0.12356	5.2077e-06
STX3	0	2	0	1.38214		1.47423	1.10474	1.55371	1.15271	1.47423	1.10474	1.55371	1.15271	STX3	1	0	1	0	0	0	0	0	1	0	1	0	0	0	0	0	1	0	1	1	0	STX3	1	0	1	0	0.00113342	0.294073	0.00045609	0.00685432
NOP16	0	2	0	1.38181	-1.1939	-1.1939	1.41592	1.34852	1.04388	1.1939	1.41592	1.34852	1.04388	NOP16	0	1	1	0	0	0	0	0	0	1	1	0	0	0	0	0	-1	1	1	0	0	NOP16	0	1	1	0	0.0183626	0.00523557	0.00378032	0.313449
CLUH	0	2	0	1.38167		-1.08013	1.47961	1.29021	-1.01721	1.08013	1.47961	1.29021	1.01721	CLUH	0	1	1	0	0	0	0	0	0	1	1	0	0	0	0	0	0	1	1	0	0	CLUH	0	1	0	0	0.269711	0.00260244	0.00355235	0.718169
DDX31	0	2	0	1.38158	-1.08976	-1.05574	1.48118	1.28867	-1.08976	1.05574	1.48118	1.28867	1.08976	DDX31	0	1	1	0	0	0	0	0	0	1	1	0	0	0	0	0	0	1	1	-1	0	DDX31	0	1	0	0	0.255533	0.000940124	0.0289151	0.0769846
POLB	0	2	0	1.38157	-1.13693	-1.13693	1.31313	1.10802	1.45358	1.13693	1.31313	1.10802	1.45358	POLB	0	1	0	1	0	0	0	0	0	1	0	1	0	0	0	0	-1	1	0	1	0	POLB	0	1	0	1	0.0500418	0.0123245	0.272364	0.000164634
FAM98A	0	2	0	1.38107		-1.1598	1.40375	1.04528	1.35875	1.1598	1.40375	1.04528	1.35875	FAM98A	0	1	0	1	0	0	0	0	0	1	0	1	0	0	0	0	0	1	0	1	0	FAM98A	0	1	0	1	0.142912	0.000876803	0.770162	0.000752714
UBE2D1	0	2	0	1.38089		1.03721	1.30424	-1.22733	1.46204	1.03721	1.30424	1.22733	1.46204	UBE2D1	0	1	0	1	0	0	0	0	0	1	0	1	0	0	0	0	0	1	0	1	0	UBE2D1	0	1	0	1	0.382828	0.0271044	0.367865	8.30255e-05
CACYBP	0	2	0	1.3806		1.22339	1.64767	-1.05524	1.30548	1.22339	1.64767	1.05524	1.30548	CACYBP	0	1	0	1	0	0	0	0	0	1	0	1	0	0	0	0	1	1	0	1	0	CACYBP	0	1	0	1	0.0157032	0.00134139	0.335268	4.29352e-05
CD59	0	2	0	1.38026		1.00799	1.21057	1.39181	1.56069	1.00799	1.21057	1.39181	1.56069	CD59	0	0	1	1	0	0	0	0	0	0	1	1	0	0	0	0	0	1	1	1	0	CD59	0	0	1	1	0.799193	0.0104412	0.00180426	2.55947e-06
MYBBP1A	0	2	0	1.38015		-1.13244	1.50229	1.26795	-1.05245	1.13244	1.50229	1.26795	1.05245	MYBBP1A	0	1	1	0	0	0	0	0	0	1	1	0	0	0	0	0	0	1	1	0	0	MYBBP1A	0	1	0	0	0.101202	0.00126227	0.0174093	0.202242
USP21	0	2	1	1.37977	-1.46168	1.26549	1.23495	1.50438	-1.46168	1.26549	1.23495	1.50438	1.46168	USP21	1	0	1	0	0	0	0	-1	1	0	1	0	0	0	0	1	1	0	1	-1	0	USP21	0	0	1	-1	0.068547	0.186848	0.00843356	0.000751787
E2F5	0	2	1	1.3796	-1.81595	-1.81595	1.43827	1.19464	1.32332	1.81595	1.43827	1.19464	1.32332	E2F5	0	1	0	1	-1	0	0	0	0	1	0	1	1	0	0	0	-1	1	0	1	0	E2F5	-1	1	0	1	0.000390668	0.00466013	0.434672	0.00435692
SNX16	0	2	0	1.37941		1.69413	1.19163	1.01463	1.30016	1.69413	1.19163	1.01463	1.30016	SNX16	1	0	0	1	0	0	0	0	1	0	0	1	0	0	0	0	1	1	0	1	0	SNX16	1	0	0	1	0.00422464	0.00496491	0.927264	0.00672853
TYRO3	0	2	0	1.37923		1.20029	1.44076	1.04776	1.51717	1.20029	1.44076	1.04776	1.51717	TYRO3	0	1	0	1	0	0	0	0	0	1	0	1	0	0	0	0	1	1	0	1	0	TYRO3	0	1	0	1	0.00479807	0.0064572	0.105999	6.55731e-06
PSMC4	0	2	1	1.3784	-1.31283	1.00807	1.25627	-1.31283	1.51241	1.00807	1.25627	1.31283	1.51241	PSMC4	0	1	0	1	0	0	-1	0	0	1	0	1	0	0	1	0	0	1	-1	1	0	PSMC4	0	0	-1	1	0.881364	0.000244497	0.0463892	3.82e-07
PRRG4	0	2	0	1.37826		1.01983	-1.13831	1.31085	1.44915	1.01983	1.13831	1.31085	1.44915	PRRG4	0	0	1	1	0	0	0	0	0	0	1	1	0	0	0	0	0	0	1	1	0	PRRG4	0	0	1	1	0.703503	0.205754	0.0849064	6.36118e-05
RRP8	0	2	1	1.37645	-1.40074	-1.40074	1.33764	-1.05255	1.41638	1.40074	1.33764	1.05255	1.41638	RRP8	0	1	0	1	-1	0	0	0	0	1	0	1	1	0	0	0	-1	1	0	1	0	RRP8	-1	1	0	1	0.0149703	0.0281327	0.492625	2.44453e-05
NHEJ1	0	2	0	1.37613		1.09195	1.40927	1.04242	1.34377	1.09195	1.40927	1.04242	1.34377	NHEJ1	0	1	0	1	0	0	0	0	0	1	0	1	0	0	0	0	0	1	0	1	0	NHEJ1	0	1	0	1	0.233771	0.00105885	0.678415	0.000171533
CREM	0	2	0	1.37606		-1.03465	1.39204	-1.09062	1.36027	1.03465	1.39204	1.09062	1.36027	CREM	0	1	0	1	0	0	0	0	0	1	0	1	0	0	0	0	0	1	0	1	0	CREM	0	1	0	1	0.764106	0.00247651	0.649221	0.0106029
PTDSS1	0	2	0	1.37593		-1.0516	1.29842	1.72425	1.16353	1.0516	1.29842	1.72425	1.16353	PTDSS1	0	1	1	0	0	0	0	0	0	1	1	0	0	0	0	0	0	1	1	1	0	PTDSS1	0	0	1	0	0.181245	0.000830556	0.00031315	0.000489007
EHD4	0	2	0	1.37532		-1.04424	1.65471	1.38209	1.1375	1.04424	1.65471	1.38209	1.1375	EHD4	0	1	1	0	0	0	0	0	0	1	1	0	0	0	0	0	0	1	1	1	0	EHD4	0	1	1	0	0.156957	0.000909133	0.000853781	0.00710613
DGCR8	0	2	1	1.37532	-1.28491	1.47137	1.28554	1.0171	-1.28491	1.47137	1.28554	1.0171	1.28491	DGCR8	1	1	0	0	0	0	0	-1	1	1	0	0	0	0	0	1	1	1	0	-1	0	DGCR8	1	0	0	0	0.00019476	0.00123115	0.90474	0.00120915
IL1R1	0	2	1	1.37481	-1.29945	1.37358		1.37604	-1.29945	1.37358	0	1.37604	1.29945	IL1R1	1	0	1	0	0	0	0	-1	1	0	1	0	0	0	0	1	1	0	1	-1	0	IL1R1	1	0	1	0	0.0224995	N.D.	0.000241569	0.00188812
SLC25A32	0	2	1	1.37453	-1.38834	-1.38834	1.43305	1.05383	1.31839	1.38834	1.43305	1.05383	1.31839	SLC25A32	0	1	0	1	-1	0	0	0	0	1	0	1	1	0	0	0	-1	1	0	1	0	SLC25A32	-1	1	0	1	0.00177176	0.000170315	0.354837	6.13647e-05
NUDCD1	0	2	0	1.37443	-1.09262	-1.09262	1.41102	1.05676	1.33879	1.09262	1.41102	1.05676	1.33879	NUDCD1	0	1	0	1	0	0	0	0	0	1	0	1	0	0	0	0	-1	1	0	1	0	NUDCD1	0	1	0	1	0.0271656	0.00193333	0.63297	2.9797e-06
EEF2KMT	0	2	0	1.37344	-1.20319	-1.20319	1.41755	1.23343	1.48176	1.20319	1.41755	1.23343	1.48176	EEF2KMT	0	1	0	1	0	0	0	0	0	1	0	1	0	0	0	0	-1	1	1	1	0	EEF2KMT	0	1	0	1	0.0679813	0.00511508	0.0467184	0.00907196
UBALD2	0	2	0	1.37319		1.36655	-1.12341	1.37986	1.05079	1.36655	1.12341	1.37986	1.05079	UBALD2	1	0	1	0	0	0	0	0	1	0	1	0	0	0	0	0	1	0	1	0	0	UBALD2	1	0	1	0	0.0636381	0.154759	0.000948557	0.440919
WWTR1	0	2	0	1.37306		1.16755	1.71431		1.29331	1.16755	1.71431	0	1.29331	WWTR1	0	1	0	1	0	0	0	0	0	1	0	1	0	0	0	0	1	1	0	1	0	WWTR1	0	1	0	0	0.0813686	0.000833626	N.D.	0.00189699
NT5DC3	0	2	0	1.37174		1.10682	1.36303	1.3805	-1.14027	1.10682	1.36303	1.3805	1.14027	NT5DC3	0	1	1	0	0	0	0	0	0	1	1	0	0	0	0	0	0	1	1	0	0	NT5DC3	0	1	1	0	0.170444	0.0219194	0.0300249	0.24397
PSMC6	0	2	0	1.37023		-1.09421	1.45561	-1.07729	1.28986	1.09421	1.45561	1.07729	1.28986	PSMC6	0	1	0	1	0	0	0	0	0	1	0	1	0	0	0	0	0	1	0	1	0	PSMC6	0	1	0	0	0.118956	0.00466501	0.420734	0.000779416
TICAM1	0	2	0	1.37014		1.13731	1.35887	1.10833	1.38151	1.13731	1.35887	1.10833	1.38151	TICAM1	0	1	0	1	0	0	0	0	0	1	0	1	0	0	0	0	0	1	0	1	0	TICAM1	0	1	0	1	0.268521	0.01086	0.523021	0.000329624
TRMT61A	0	2	0	1.36998	-1.21405	-1.11213	1.27228	1.47518	-1.21405	1.11213	1.27228	1.47518	1.21405	TRMT61A	0	1	1	0	0	0	0	0	0	1	1	0	0	0	0	0	0	1	1	-1	0	TRMT61A	0	0	1	0	0.187994	0.0415367	0.0552256	0.0117878
GTF2H1	0	2	0	1.36927		-1.00271	1.57687	1.24831	1.3042	1.00271	1.57687	1.24831	1.3042	GTF2H1	0	1	0	1	0	0	0	0	0	1	0	1	0	0	0	0	0	1	1	1	0	GTF2H1	0	1	0	1	0.960293	0.00091888	0.0135635	5.10605e-06
PTPN23	0	2	0	1.36924		1.00043	1.15479	1.31011	1.43103	1.00043	1.15479	1.31011	1.43103	PTPN23	0	0	1	1	0	0	0	0	0	0	1	1	0	0	0	0	0	0	1	1	0	PTPN23	0	0	1	1	0.998178	0.192915	0.0878502	0.000339592
GMFB	0	2	1	1.36899	-1.3421	-1.05871	1.32698	-1.3421	1.41234	1.05871	1.32698	1.3421	1.41234	GMFB	0	1	0	1	0	0	-1	0	0	1	0	1	0	0	1	0	0	1	-1	1	0	GMFB	0	1	-1	1	0.161743	0.015794	0.0438145	2.8137e-05
C1orf116	0	2	0	1.36876		1.1293	1.40348	1.61793	-1.00204	1.1293	1.40348	1.61793	1.00204	C1orf116	0	1	1	0	0	0	0	0	0	1	1	0	0	0	0	0	1	1	1	0	0	C1orf116	0	1	1	0	0.0806126	0.000519613	0.00748645	0.957416
LONRF3	0	2	0	1.36862		1.017	1.3534	1.38401	1.16046	1.017	1.3534	1.38401	1.16046	LONRF3	0	1	1	0	0	0	0	0	0	1	1	0	0	0	0	0	0	1	1	0	0	LONRF3	0	1	1	0	0.93916	0.00424908	0.00769686	0.110074
SLC25A33	0	2	0	1.36783		1.02535	1.35158	1.12365	1.38427	1.02535	1.35158	1.12365	1.38427	SLC25A33	0	1	0	1	0	0	0	0	0	1	0	1	0	0	0	0	0	1	0	1	0	SLC25A33	0	1	0	1	0.838205	0.00313868	0.333204	0.0115747
RBM38	0	2	0	1.36771		1.06439	1.39666	1.13139	1.33935	1.06439	1.39666	1.13139	1.33935	RBM38	0	1	0	1	0	0	0	0	0	1	0	1	0	0	0	0	0	1	0	1	0	RBM38	0	1	0	1	0.379366	0.00539975	0.13014	0.000213614
TBC1D2	0	2	0	1.36637		-1.12176	1.69986	1.25526	1.19552	1.12176	1.69986	1.25526	1.19552	TBC1D2	0	1	1	0	0	0	0	0	0	1	1	0	0	0	0	0	0	1	1	1	0	TBC1D2	0	1	0	0	0.104385	0.000474589	0.00652165	2.2329e-05
ZNF473	0	2	0	1.36607	-1.21504	1.498	1.14341	-1.21504	1.48834	1.498	1.14341	1.21504	1.48834	ZNF473	1	0	0	1	0	0	0	0	1	0	0	1	0	0	0	0	1	1	-1	1	0	ZNF473	1	0	0	1	0.00235569	0.0475634	0.0161915	2.62366e-06
CCDC9	0	2	0	1.36606		1.49713	1.47083	-1.03397	1.15767	1.49713	1.47083	1.03397	1.15767	CCDC9	1	1	0	0	0	0	0	0	1	1	0	0	0	0	0	0	1	1	0	1	0	CCDC9	1	1	0	0	0.021903	0.0236656	0.855473	0.0350606
WDR3	0	2	0	1.36581	-1.21297	-1.21297	1.68114	1.41714	1.06943	1.21297	1.68114	1.41714	1.06943	WDR3	0	1	1	0	0	0	0	0	0	1	1	0	0	0	0	0	-1	1	1	1	0	WDR3	0	1	1	0	0.00488826	1.85729e-05	0.000966772	0.0687746
JUN	0	2	0	1.3657	-1.1693	1.09542	1.32911	-1.1693	1.40329	1.09542	1.32911	1.1693	1.40329	JUN	0	1	0	1	0	0	0	0	0	1	0	1	0	0	0	0	0	1	-1	1	0	JUN	0	1	0	1	0.163119	0.006883	0.0205881	0.000178664
WDR91	0	2	0	1.36558	-1.09076	1.439	1.29592	-1.09288	-1.09076	1.439	1.29592	1.09288	1.09076	WDR91	1	1	0	0	0	0	0	0	1	1	0	0	0	0	0	0	1	1	0	-1	0	WDR91	1	0	0	0	0.0377674	0.00284651	0.312405	0.0881735
TTLL12	0	2	0	1.36486		-1.02609	1.5647	1.34393	1.20909	1.02609	1.5647	1.34393	1.20909	TTLL12	0	1	1	0	0	0	0	0	0	1	1	0	0	0	0	0	0	1	1	1	0	TTLL12	0	1	1	0	0.532286	0.00151627	0.00141465	0.016174
SLC25A30	0	2	0	1.36446		1.27614	1.04389	1.52008	1.45889	1.27614	1.04389	1.52008	1.45889	SLC25A30	1	0	0	1	0	0	0	0	1	0	1	1	0	0	0	0	1	0	0	1	0	SLC25A30	0	0	0	1	0.0610947	0.664476	0.107224	0.00184537
CCT5	0	2	0	1.36429		-1.01799	1.35865	1.02093	1.36995	1.01799	1.35865	1.02093	1.36995	CCT5	0	1	0	1	0	0	0	0	0	1	0	1	0	0	0	0	0	1	0	1	0	CCT5	0	1	0	1	0.328192	0.000273309	0.736557	1.92119e-05
TMEM52	0	2	0	1.36338		-1.18076	2.25033	1.27983	1.45238	1.18076	2.25033	1.27983	1.45238	TMEM52	0	0	1	1	0	0	0	0	0	1	1	1	0	0	0	0	0	0	1	1	0	TMEM52	0	0	0	1	0.731948	0.118686	0.0216044	0.0470676
SMIM20	0	2	0	1.36334		1.0495	1.26615	1.468	1.0799	1.0495	1.26615	1.468	1.0799	SMIM20	0	1	1	0	0	0	0	0	0	1	1	0	0	0	0	0	0	1	1	0	0	SMIM20	0	0	1	0	0.727645	0.00539084	0.0281203	0.607394
OARD1	0	2	0	1.36269	-1.22005	1.34128	-1.22005	1.38445	-1.05539	1.34128	1.22005	1.38445	1.05539	OARD1	1	0	1	0	0	0	0	0	1	0	1	0	0	0	0	0	1	-1	1	0	0	OARD1	1	0	1	0	0.0270867	0.0240547	0.0241421	0.569411
LANCL3	0	2	0	1.36175		1.21725		1.43575	1.29156	1.21725	0	1.43575	1.29156	LANCL3	0	0	1	1	0	0	0	0	0	0	1	1	0	0	0	0	0	0	1	1	0	LANCL3	0	0	1	0	0.209373	N.D.	0.0899241	0.0639641
ME2	0	2	0	1.36103	-1.21341	-1.04566	1.31399	-1.21341	1.40975	1.04566	1.31399	1.21341	1.40975	ME2	0	1	0	1	0	0	0	0	0	1	0	1	0	0	0	0	0	1	-1	1	0	ME2	0	1	0	1	0.465557	0.00373612	0.0520118	0.000225736
TSPAN33	0	2	1	1.36089	-2.48941	1.22893	-2.48941	1.26433	1.46483	1.22893	2.48941	1.26433	1.46483	TSPAN33	0	0	1	1	0	-1	0	0	0	0	1	1	0	1	0	0	0	-1	1	1	0	TSPAN33	0	-1	0	1	0.699406	0.000533915	0.0642275	0.032644
KLHL8	0	2	0	1.36089		-1.02247	1.32466	-1.13853	1.3981	1.02247	1.32466	1.13853	1.3981	KLHL8	0	1	0	1	0	0	0	0	0	1	0	1	0	0	0	0	0	1	0	1	0	KLHL8	0	1	0	1	0.843323	0.0967139	0.201645	4.09875e-05
HECW2	0	2	0	1.36081		1.46245	1.26622	-1.46376		1.46245	1.26622	1.46376	0	HECW2	1	1	0	0	0	0	0	0	1	1	0	0	0	0	1	0	1	1	0	0	0	HECW2	1	0	0	0	0.0238809	0.0981836	0.2303	N.D.
FOXD1	0	2	0	1.36048		1.10502	1.32131	-1.04916	1.4008	1.10502	1.32131	1.04916	1.4008	FOXD1	0	1	0	1	0	0	0	0	0	1	0	1	0	0	0	0	0	1	0	1	0	FOXD1	0	1	0	1	0.245029	0.0721678	0.53066	0.00028873
RMC1	0	2	0	1.36043		-1.03289	1.41423	-1.01229	1.30868	1.03289	1.41423	1.01229	1.30868	RMC1	0	1	0	1	0	0	0	0	0	1	0	1	0	0	0	0	0	1	0	1	0	RMC1	0	1	0	1	0.375563	0.000179653	0.871677	0.000420198
NDUFAF7	0	2	0	1.36021	-1.13908	-1.15253	1.44651	-1.12579	1.27906	1.15253	1.44651	1.12579	1.27906	NDUFAF7	0	1	0	1	0	0	0	0	0	1	0	1	0	0	0	0	-1	1	-1	1	0	NDUFAF7	0	1	0	0	0.0746208	0.00840023	0.0849531	0.000257975
DHRS7	0	2	0	1.35931		1.02078	1.46961	-1.05323	1.25728	1.02078	1.46961	1.05323	1.25728	DHRS7	0	1	0	1	0	0	0	0	0	1	0	1	0	0	0	0	0	1	0	1	0	DHRS7	0	1	0	0	0.380809	0.00444855	0.421039	4.28492e-05
SNX18	0	2	0	1.35898	-1.21657	1.25746	1.23142	-1.21657	1.62084	1.25746	1.23142	1.21657	1.62084	SNX18	1	0	0	1	0	0	0	0	1	0	0	1	0	0	0	0	1	1	-1	1	0	SNX18	0	0	0	1	0.00166239	0.0190274	0.0258071	1.10959e-05
PITHD1	0	2	0	1.35887		1.26031	1.64192	1.03868	1.21257	1.26031	1.64192	1.03868	1.21257	PITHD1	1	1	0	0	0	0	0	0	1	1	0	0	0	0	0	0	1	1	0	1	0	PITHD1	0	1	0	0	0.00945167	0.000306859	0.645313	0.000244246
CLDN7	0	2	1	1.35671	-1.43496	-1.1588	-1.77693	1.33549	1.37827	1.1588	1.77693	1.33549	1.37827	CLDN7	0	0	1	1	0	-1	0	0	0	0	1	1	0	1	0	0	-1	-1	1	1	0	CLDN7	0	-1	1	1	0.0254595	0.0138541	0.00460383	2.09779e-05
N4BP3	0	2	0	1.35593		1.47787	1.3583	1.24189	1.0267	1.47787	1.3583	1.24189	1.0267	N4BP3	1	1	0	0	0	0	0	0	1	1	0	0	0	0	0	0	1	1	1	0	0	N4BP3	1	1	0	0	0.00648892	0.00857713	0.0211711	0.769685
FMNL2	0	2	0	1.35469		1.09202	1.26777	1.72512	1.13674	1.09202	1.26777	1.72512	1.13674	FMNL2	0	1	1	0	0	0	0	0	0	1	1	0	0	0	0	0	0	1	1	1	0	FMNL2	0	0	1	0	0.184521	0.000533389	0.000845311	0.0191251
ATPSCKMT	0	2	0	1.35455		1.38549	1.19757	-1.11453	1.49788	1.38549	1.19757	1.11453	1.49788	ATPSCKMT	1	0	0	1	0	0	0	0	1	0	0	1	0	0	0	0	1	1	0	1	0	ATPSCKMT	1	0	0	1	0.00278977	0.0385983	0.167974	2.51928e-06
ZC3H15	0	2	0	1.3539		-1.0506	1.41964	-1.06035	1.29121	1.0506	1.41964	1.06035	1.29121	ZC3H15	0	1	0	1	0	0	0	0	0	1	0	1	0	0	0	0	0	1	0	1	0	ZC3H15	0	1	0	0	0.115769	0.00364107	0.577963	1.36514e-05
CDS1	0	2	0	1.35382	-1.10419	1.25598	-1.10419	1.02868	1.45928	1.25598	1.10419	1.02868	1.45928	CDS1	1	0	0	1	0	0	0	0	1	0	0	1	0	0	0	0	1	-1	0	1	0	CDS1	0	0	0	1	0.00280984	0.0870332	0.709527	2.44777e-05
DNAJB5	0	2	1	1.35344	-1.91057	1.10471	-1.91057	1.38146	1.32599	1.10471	1.91057	1.38146	1.32599	DNAJB5	0	0	1	1	0	-1	0	0	0	0	1	1	0	1	0	0	0	-1	1	1	0	DNAJB5	0	-1	1	1	0.207098	0.000505818	0.0106725	0.0324043
CEP83	0	2	0	1.35325	-1.24771	1.02705	1.34518	1.36135	-1.24771	1.02705	1.34518	1.36135	1.24771	CEP83	0	1	1	0	0	0	0	0	0	1	1	0	0	0	0	0	0	1	1	-1	0	CEP83	0	1	1	0	0.768784	0.000393331	0.0302509	0.000309209
VASP	0	2	0	1.35231		1.0233	1.46253	1.1163	1.2504	1.0233	1.46253	1.1163	1.2504	VASP	0	1	0	1	0	0	0	0	0	1	0	1	0	0	0	0	0	1	0	1	0	VASP	0	1	0	0	0.714157	0.00161182	0.190138	0.000848635
FADS1	0	2	0	1.3522		1.01232	1.47834	1.23048	1.35915	1.01232	1.47834	1.23048	1.35915	FADS1	0	1	0	1	0	0	0	0	0	1	0	1	0	0	0	0	0	1	1	1	0	FADS1	0	1	0	1	0.779044	0.00465675	0.0017317	5.29413e-06
GCNT1	0	2	2	1.35184	-1.45206	-1.40545	-1.50022	1.30929	1.39577	1.40545	1.50022	1.30929	1.39577	GCNT1	0	0	1	1	-1	-1	0	0	0	0	1	1	1	1	0	0	-1	-1	1	1	0	GCNT1	-1	-1	1	1	0.0103011	0.00251657	0.0186656	0.000776548
HAS3	0	2	0	1.35181		1.25393	-1.45704	1.35374	1.45734	1.25393	1.45704	1.35374	1.45734	HAS3	1	0	0	1	0	0	0	0	1	0	1	1	0	1	0	0	1	0	0	1	0	HAS3	0	0	0	1	0.0152231	0.107933	0.18367	0.00146388
VPS37A	0	2	0	1.35163		1.02678	1.36815	1.01064	1.3353	1.02678	1.36815	1.01064	1.3353	VPS37A	0	1	0	1	0	0	0	0	0	1	0	1	0	0	0	0	0	1	0	1	0	VPS37A	0	1	0	1	0.629265	0.000376014	0.902096	2.08e-07
PAX9	0	2	0	1.35025	-1.18133	-1.21021	1.30291	1.39932	-1.15313	1.21021	1.30291	1.39932	1.15313	PAX9	0	1	1	0	0	0	0	0	0	1	1	0	0	0	0	0	-1	1	1	-1	0	PAX9	0	1	1	0	0.0318369	0.00018471	0.00249534	0.00326436
SERP1	0	2	0	1.34987	-1.22193	1.03151	1.36419	-1.22193	1.33571	1.03151	1.36419	1.22193	1.33571	SERP1	0	1	0	1	0	0	0	0	0	1	0	1	0	0	0	0	0	1	-1	1	0	SERP1	0	1	0	1	0.492061	0.00220883	0.0851005	5.23932e-05
CEBPZ	0	2	0	1.34908	-1.22692	-1.22692	1.48972	1.07644	1.53116	1.22692	1.48972	1.07644	1.53116	CEBPZ	0	1	0	1	0	0	0	0	0	1	0	1	0	0	0	0	-1	1	1	1	0	CEBPZ	0	1	0	1	0.00668508	0.00410116	0.0279834	3.91387e-06
L1CAM	0	2	1	1.34794	-1.58827	1.292	1.4063	-1.09085	-1.58827	1.292	1.4063	1.09085	1.58827	L1CAM	1	1	0	0	0	0	0	-1	1	1	0	0	0	0	0	1	1	1	0	-1	0	L1CAM	0	1	0	-1	0.0196063	0.0220592	0.707288	0.000180816
ERVMER34-1	0	2	1	1.34754	-1.29239	-1.1916	1.2654	1.43501	-1.40171	1.1916	1.2654	1.43501	1.40171	ERVMER34-1	0	1	1	0	0	0	0	-1	0	1	1	0	0	0	0	1	-1	1	1	-1	0	ERVMER34-1	0	0	1	-1	0.0846719	0.0281481	0.0150792	0.0259997
GRSF1	0	2	0	1.34737	-1.09693	-1.09693	1.30458	-1.00996	1.39156	1.09693	1.30458	1.00996	1.39156	GRSF1	0	1	0	1	0	0	0	0	0	1	0	1	0	0	0	0	-1	1	0	1	0	GRSF1	0	1	0	1	0.01956	0.000312907	0.878554	1.76564e-05
ZNF124	0	2	0	1.34718		-1.03254	1.27097	-1.2795	1.42796	1.03254	1.27097	1.2795	1.42796	ZNF124	0	1	0	1	0	0	0	0	0	1	0	1	0	0	1	0	0	1	0	1	0	ZNF124	0	0	0	1	0.543333	0.0348132	0.242594	0.000338421
FEM1C	0	2	0	1.34682		1.21843	-1.01321	1.51426	1.32411	1.21843	1.01321	1.51426	1.32411	FEM1C	0	0	1	1	0	0	0	0	0	0	1	1	0	0	0	0	1	0	1	1	0	FEM1C	0	0	1	1	0.0443299	0.773908	0.00421941	0.00220179
PXDN	0	2	0	1.34661		1.03525		1.35741	1.33589	1.03525	0	1.35741	1.33589	PXDN	0	0	1	1	0	0	0	0	0	0	1	1	0	0	0	0	0	0	1	1	0	PXDN	0	0	1	1	0.202852	N.D.	0.00599122	5.23718e-06
CAMSAP3	0	2	0	1.3463		1.19507	1.02156	1.27989	1.59537	1.19507	1.02156	1.27989	1.59537	CAMSAP3	0	0	1	1	0	0	0	0	0	0	1	1	0	0	0	0	1	0	1	1	0	CAMSAP3	0	0	0	1	0.0918531	0.872453	0.0149383	0.00862035
OXSR1	0	2	0	1.34618		1.03109	1.28602	1.13109	2.18962	1.03109	1.28602	1.13109	2.18962	OXSR1	0	1	0	1	0	0	0	0	0	1	0	1	0	0	0	0	1	1	1	1	0	OXSR1	0	0	0	1	0.0294504	0.000411894	0.00907503	1.12e-07
LRRC8E	0	2	0	1.34613		1.00507	1.33921	1.03205	1.35309	1.00507	1.33921	1.03205	1.35309	LRRC8E	0	1	0	1	0	0	0	0	0	1	0	1	0	0	0	0	0	1	0	1	0	LRRC8E	0	1	0	1	0.971489	0.0567697	0.667545	0.00193514
PTPRJ	0	2	0	1.34612	-1.11983	1.19827	1.30964	1.55432	-1.11983	1.19827	1.30964	1.55432	1.11983	PTPRJ	0	1	1	0	0	0	0	0	0	1	1	0	0	0	0	0	1	1	1	-1	0	PTPRJ	0	1	1	0	0.0114478	0.0482244	0.0205842	0.00584222
MAP2K4	0	2	1	1.346	-1.29844	1.03443	1.42824	-1.29844	1.26849	1.03443	1.42824	1.29844	1.26849	MAP2K4	0	1	0	1	0	0	-1	0	0	1	0	1	0	0	1	0	0	1	-1	1	0	MAP2K4	0	1	0	0	0.192003	4.76746e-05	0.0120331	0.000179673
METTL4	0	2	0	1.34311		1.1252	1.34747	1.33876	-1.09602	1.1252	1.34747	1.33876	1.09602	METTL4	0	1	1	0	0	0	0	0	0	1	1	0	0	0	0	0	0	1	1	0	0	METTL4	0	1	1	0	0.161381	0.0044822	0.00541725	0.160972
LRIG1	0	2	0	1.34292		1.03299	1.42232	1.26795	-1.03765	1.03299	1.42232	1.26795	1.03765	LRIG1	0	1	1	0	0	0	0	0	0	1	1	0	0	0	0	0	0	1	1	0	0	LRIG1	0	1	0	0	0.942199	0.00608428	0.00940005	0.801981
TOB1	0	2	0	1.34273		1.43858	-1.03073	1.25327	-1.10111	1.43858	1.03073	1.25327	1.10111	TOB1	1	0	1	0	0	0	0	0	1	0	1	0	0	0	0	0	1	0	1	0	0	TOB1	1	0	0	0	0.0195781	0.749855	0.0485862	0.184933
CD44	0	2	0	1.34208		1.06662	1.02029	1.80558	1.25519	1.06662	1.02029	1.80558	1.25519	CD44	0	0	1	1	0	0	0	0	0	0	1	1	0	0	0	0	1	0	1	1	0	CD44	0	0	1	0	0.0345308	0.816371	0.00274727	0.0242639
GLRX2	0	2	0	1.34167		-1.045	1.27912	1.07838	1.40729	1.045	1.27912	1.07838	1.40729	GLRX2	0	1	0	1	0	0	0	0	0	1	0	1	0	0	0	0	0	1	0	1	0	GLRX2	0	0	0	1	0.571059	0.0212273	0.476795	0.00241825
BZW1	0	2	0	1.3413	-1.12322	1.03143	1.37421	-1.12322	1.30918	1.03143	1.37421	1.12322	1.30918	BZW1	0	1	0	1	0	0	0	0	0	1	0	1	0	0	0	0	0	1	-1	1	0	BZW1	0	1	0	1	0.36381	0.00182435	0.0968856	2.62366e-06
SMN2	0	2	0	1.3413		-1.03787	1.35441	1.32831	-1.09833	1.03787	1.35441	1.32831	1.09833	SMN2	0	1	1	0	0	0	0	0	0	1	1	0	0	0	0	0	0	1	1	0	0	SMN2	0	1	1	0	0.746612	0.0164208	0.0161474	0.312595
B4GALT3	0	2	0	1.34115		1.0083	1.58882	1.17286	1.29452	1.0083	1.58882	1.17286	1.29452	B4GALT3	0	1	0	1	0	0	0	0	0	1	0	1	0	0	0	0	0	1	1	1	0	B4GALT3	0	1	0	0	0.848177	0.00034972	0.0179746	0.00010038
CTBP2	0	2	0	1.34109		1.1586	1.58964	1.10803	1.30961	1.1586	1.58964	1.10803	1.30961	CTBP2	0	1	0	1	0	0	0	0	0	1	0	1	0	0	0	0	1	1	0	1	0	CTBP2	0	1	0	1	0.0061894	0.000139587	0.178493	4.34873e-05
LINS1	0	2	0	1.34077		1.355	1.32669	-1.06516	-1.03513	1.355	1.32669	1.06516	1.03513	LINS1	1	1	0	0	0	0	0	0	1	1	0	0	0	0	0	0	1	1	0	0	0	LINS1	1	1	0	0	0.0103824	0.00391748	0.418904	0.531217
SURF6	0	2	0	1.34033		1.06444	1.36567	1.31546	-1.02589	1.06444	1.36567	1.31546	1.02589	SURF6	0	1	1	0	0	0	0	0	0	1	1	0	0	0	0	0	0	1	1	0	0	SURF6	0	1	1	0	0.170444	0.000692805	0.00441736	0.464001
KHDC4	0	2	1	1.34027	-1.31855	1.3646	1.31637	1.14694	-1.31855	1.3646	1.31637	1.14694	1.31855	KHDC4	1	1	0	0	0	0	0	-1	1	1	0	0	0	0	0	1	1	1	0	-1	0	KHDC4	1	1	0	-1	0.00663399	0.00610317	0.360314	0.00132773
STIP1	0	2	0	1.33967		1.21962	1.62618	1.1135	1.4585	1.21962	1.62618	1.1135	1.4585	STIP1	0	1	0	1	0	0	0	0	0	1	0	1	0	0	0	0	1	1	1	1	0	STIP1	0	1	0	1	0.00412767	1.59538e-05	0.0513911	2.39492e-06
TBRG4	0	2	0	1.33948		-1.06252	1.49291	1.34849	1.19378	1.06252	1.49291	1.34849	1.19378	TBRG4	0	1	1	0	0	0	0	0	0	1	1	0	0	0	0	0	0	1	1	1	0	TBRG4	0	1	1	0	0.135711	0.000634676	0.000683304	0.000473481
C2orf42	0	2	0	1.33904		1.43315	1.39248	1.20309	1.0219	1.43315	1.39248	1.20309	1.0219	C2orf42	1	1	0	0	0	0	0	0	1	1	0	0	0	0	0	0	1	1	1	0	0	C2orf42	1	1	0	0	0.0133043	0.00223955	0.0438398	0.751213
ERVK3-1	0	2	1	1.33865	-1.2719	-1.05245	1.38633	-1.2719	1.2926	1.05245	1.38633	1.2719	1.2926	ERVK3-1	0	1	0	1	0	0	-1	0	0	1	0	1	0	0	1	0	0	1	-1	1	0	ERVK3-1	0	1	0	0	0.505579	0.00335151	0.0988457	3.06767e-05
CDK17	0	2	0	1.33722		1.36804	-1.0566	-1.11252	1.30709	1.36804	1.0566	1.11252	1.30709	CDK17	1	0	0	1	0	0	0	0	1	0	0	1	0	0	0	0	1	0	0	1	0	CDK17	1	0	0	1	0.00262317	0.197195	0.238113	2.7234e-06
TJP2	0	2	1	1.33681	-1.43336	1.05496	-1.43336	1.38089	1.29413	1.05496	1.43336	1.38089	1.29413	TJP2	0	0	1	1	0	-1	0	0	0	0	1	1	0	1	0	0	0	-1	1	1	0	TJP2	0	-1	1	0	0.25149	0.00647284	0.00291947	1.42247e-05
ANKZF1	0	2	0	1.33655		-1.08391	1.38671	1.28821	-1.04982	1.08391	1.38671	1.28821	1.04982	ANKZF1	0	1	1	0	0	0	0	0	0	1	1	0	0	0	0	0	0	1	1	0	0	ANKZF1	0	1	0	0	0.324746	0.00272689	0.0705998	0.427162
RSL24D1	0	2	0	1.33592		1.02208	1.35444	1.08501	1.31765	1.02208	1.35444	1.08501	1.31765	RSL24D1	0	1	0	1	0	0	0	0	0	1	0	1	0	0	0	0	0	1	0	1	0	RSL24D1	0	1	0	1	0.738893	0.0267675	0.372778	0.00349824
DIPK2A	0	2	1	1.33533	-1.36066	-1.01717	1.39092	-1.36066	1.28196	1.01717	1.39092	1.36066	1.28196	DIPK2A	0	1	0	1	0	0	-1	0	0	1	0	1	0	0	1	0	0	1	-1	1	0	DIPK2A	0	1	-1	0	0.904775	0.00109681	0.0307335	0.00179787
GABBR1	0	2	0	1.33467	-1.22702	1.33098	1.33837	1.37433	-1.22702	1.33098	1.33837	1.37433	1.22702	GABBR1	1	1	0	0	0	0	0	0	1	1	1	0	0	0	0	0	1	1	0	-1	0	GABBR1	1	1	0	0	0.0440686	0.0331644	0.131751	0.00688263
SPINT1	0	2	1	1.33454	-1.32495	1.04889	-1.32495	1.32528	1.34386	1.04889	1.32495	1.32528	1.34386	SPINT1	0	0	1	1	0	-1	0	0	0	0	1	1	0	1	0	0	0	-1	1	1	0	SPINT1	0	-1	1	1	0.190663	0.000729933	0.0022116	0.000194956
RAB12	0	2	0	1.33416		1.05652	1.3498	1.3187	-1.05271	1.05652	1.3498	1.3187	1.05271	RAB12	0	1	1	0	0	0	0	0	0	1	1	0	0	0	0	0	0	1	1	0	0	RAB12	0	1	1	0	0.177359	0.00198648	0.0147425	0.255365
TESK2	0	2	0	1.33412		1.34063	1.00571	-1.04012	1.32764	1.34063	1.00571	1.04012	1.32764	TESK2	1	0	0	1	0	0	0	0	1	0	0	1	0	0	0	0	1	0	0	1	0	TESK2	1	0	0	1	0.0706327	0.935699	0.696431	0.000420198
ADORA2B	0	2	0	1.33394	-1.15738	-1.15738	1.29545	1.37357	-1.0457	1.15738	1.29545	1.37357	1.0457	ADORA2B	0	1	1	0	0	0	0	0	0	1	1	0	0	0	0	0	-1	1	1	0	0	ADORA2B	0	0	1	0	0.00492463	0.00593639	0.0455304	0.288148
RNASEL	0	2	0	1.33372	-1.20692	1.27095	-1.20692	1.39959	1.06343	1.27095	1.20692	1.39959	1.06343	RNASEL	1	0	1	0	0	0	0	0	1	0	1	0	0	0	0	0	1	-1	1	0	0	RNASEL	0	0	1	0	0.0654222	0.0158195	0.00782957	0.402248
MEMO1	0	2	1	1.33262	-1.27189	-1.00195	1.32016	-1.27189	1.3452	1.00195	1.32016	1.27189	1.3452	MEMO1	0	1	0	1	0	0	-1	0	0	1	0	1	0	0	1	0	0	1	-1	1	0	MEMO1	0	1	0	1	0.979726	0.0207264	0.0951964	4.82493e-05
LRIF1	0	2	0	1.33232		1.39776	1.38556	1.11122	1.22115	1.39776	1.38556	1.11122	1.22115	LRIF1	1	1	0	0	0	0	0	0	1	1	0	0	0	0	0	0	1	1	0	1	0	LRIF1	1	1	0	0	0.00166239	0.0101205	0.341379	0.000488841
LRRC20	0	2	1	1.33208	-1.78633	-1.11999	-2.84911	1.38946	1.27706	1.11999	2.84911	1.38946	1.27706	LRRC20	0	0	1	1	0	-1	0	0	0	0	1	1	0	1	0	0	-1	-1	1	1	0	LRRC20	0	-1	1	0	0.0885675	0.000497839	0.0254411	0.0239333
LACTB	0	2	0	1.3314		-1.09103	1.28967	1.13163	1.37449	1.09103	1.28967	1.13163	1.37449	LACTB	0	1	0	1	0	0	0	0	0	1	0	1	0	0	0	0	0	1	0	1	0	LACTB	0	0	0	1	0.316103	0.0123245	0.27486	0.000167563
CHMP7	0	2	0	1.33137		1.01617	1.25864	1.06188	1.40831	1.01617	1.25864	1.06188	1.40831	CHMP7	0	1	0	1	0	0	0	0	0	1	0	1	0	0	0	0	0	1	0	1	0	CHMP7	0	0	0	1	0.848177	0.00687788	0.30163	0.000114344
TOMM34	0	2	0	1.33123		1.02579	1.43794	1.21514	1.35019	1.02579	1.43794	1.21514	1.35019	TOMM34	0	1	0	1	0	0	0	0	0	1	0	1	0	0	0	0	0	1	1	1	0	TOMM34	0	1	0	1	0.550353	0.00112067	0.00896013	0.000211971
UPF3B	0	2	0	1.33115		1.37657	1.28723	1.14885	-1.13117	1.37657	1.28723	1.14885	1.13117	UPF3B	1	1	0	0	0	0	0	0	1	1	0	0	0	0	0	0	1	1	0	0	0	UPF3B	1	0	0	0	0.00766368	0.00341813	0.196144	0.122015
KEAP1	0	2	0	1.33088	-1.19957	1.24813	1.40696	-1.19957	1.3424	1.24813	1.40696	1.19957	1.3424	KEAP1	0	1	0	1	0	0	0	0	0	1	0	1	0	0	0	0	1	1	-1	1	0	KEAP1	0	1	0	1	0.00925121	0.00373437	0.00328385	0.000109068
ZSCAN32	0	2	0	1.33045		1.40669	1.25835	-1.0108	-1.02356	1.40669	1.25835	1.0108	1.02356	ZSCAN32	1	1	0	0	0	0	0	0	1	1	0	0	0	0	0	0	1	1	0	0	0	ZSCAN32	1	0	0	0	0.00266926	0.00494973	0.87863	0.562584
MFSD9	0	2	0	1.32993		1.33985	1.50206	1.05524	1.16881	1.33985	1.50206	1.05524	1.16881	MFSD9	1	1	0	0	0	0	0	0	1	1	0	0	0	0	0	0	1	1	0	1	0	MFSD9	1	1	0	0	0.0301442	0.0118777	0.377391	0.0106588
STK10	0	2	0	1.32982		1.03515	1.12476	1.25442	1.40975	1.03515	1.12476	1.25442	1.40975	STK10	0	0	1	1	0	0	0	0	0	0	1	1	0	0	0	0	0	0	1	1	0	STK10	0	0	0	1	0.426423	0.121328	0.00529799	3.81591e-06
MANSC1	0	2	1	1.32852	-1.53167	-1.06354	-1.53167	1.36944	1.28882	1.06354	1.53167	1.36944	1.28882	MANSC1	0	0	1	1	0	-1	0	0	0	0	1	1	0	1	0	0	0	-1	1	1	0	MANSC1	0	-1	1	0	0.67347	0.000139295	0.00218311	0.00537827
ASNSD1	0	2	1	1.32834	-1.25431	-1.17942	1.28826	-1.33397	1.36967	1.17942	1.28826	1.33397	1.36967	ASNSD1	0	1	0	1	0	0	-1	0	0	1	0	1	0	0	1	0	-1	1	-1	1	0	ASNSD1	0	0	-1	1	0.0154926	0.032332	0.00202328	0.000165153
DNAJB6	0	2	0	1.32734		1.4651	1.20467	1.03483	1.32497	1.4651	1.20467	1.03483	1.32497	DNAJB6	1	0	0	1	0	0	0	0	1	0	0	1	0	0	0	0	1	1	0	1	0	DNAJB6	1	0	0	1	0.000888371	0.000757972	0.582862	6.73145e-05
NIPA2	0	2	0	1.32717		-1.0521	1.37376	1.04527	1.28216	1.0521	1.37376	1.04527	1.28216	NIPA2	0	1	0	1	0	0	0	0	0	1	0	1	0	0	0	0	0	1	0	1	0	NIPA2	0	1	0	0	0.317328	0.000974697	0.555369	1.91229e-06
TOM1	0	2	0	1.32682		1.04501	1.06276	1.29045	1.3642	1.04501	1.06276	1.29045	1.3642	TOM1	0	0	1	1	0	0	0	0	0	0	1	1	0	0	0	0	0	0	1	1	0	TOM1	0	0	0	1	0.522075	0.390713	0.0253079	0.00443927
ZNF567	0	2	0	1.32593		1.02836	1.39913	1.25657	-1.06299	1.02836	1.39913	1.25657	1.06299	ZNF567	0	1	1	0	0	0	0	0	0	1	1	0	0	0	0	0	0	1	1	0	0	ZNF567	0	1	0	0	0.764106	0.0100232	0.0205881	0.426732
DKC1	0	2	0	1.32563	-1.11454	-1.11454	1.55196	1.26259	1.18885	1.11454	1.55196	1.26259	1.18885	DKC1	0	1	1	0	0	0	0	0	0	1	1	0	0	0	0	0	-1	1	1	1	0	DKC1	0	1	0	0	0.0164291	5.74405e-05	0.00144701	0.000113689
GNG12	0	2	0	1.32552		-1.04832	1.02365	1.2629	1.39124	1.04832	1.02365	1.2629	1.39124	GNG12	0	0	1	1	0	0	0	0	0	0	1	1	0	0	0	0	0	0	1	1	0	GNG12	0	0	0	1	0.210762	0.443054	0.0356762	5.04952e-05
ZNF770	0	2	0	1.32519		-1.02303	1.27078	1.38192	1.06032	1.02303	1.27078	1.38192	1.06032	ZNF770	0	1	1	0	0	0	0	0	0	1	1	0	0	0	0	0	0	1	1	0	0	ZNF770	0	0	1	0	0.767034	0.000445141	0.0285325	0.148494
GTF2E2	0	2	0	1.32515		-1.03105	1.33832	-1.02517	1.3121	1.03105	1.33832	1.02517	1.3121	GTF2E2	0	1	0	1	0	0	0	0	0	1	0	1	0	0	0	0	0	1	0	1	0	GTF2E2	0	1	0	1	0.741402	0.0043773	0.556689	0.000315978
CMAS	0	2	0	1.32512		1.01459	1.28579	-1.00512	1.36564	1.01459	1.28579	1.00512	1.36564	CMAS	0	1	0	1	0	0	0	0	0	1	0	1	0	0	0	0	0	1	0	1	0	CMAS	0	0	0	1	0.719975	0.00140063	0.944385	0.00164933
PRDM10	0	2	1	1.32408	-1.5604	1.25751	1.39417	-1.07207	-1.5604	1.25751	1.39417	1.07207	1.5604	PRDM10	1	1	0	0	0	0	0	-1	1	1	0	0	0	0	0	1	1	1	0	-1	0	PRDM10	0	1	0	-1	0.0265122	0.000475645	0.564742	6.18894e-05
DDX21	0	2	0	1.32288	-1.19526	-1.19526	1.70212	1.25861	1.08063	1.19526	1.70212	1.25861	1.08063	DDX21	0	1	1	0	0	0	0	0	0	1	1	0	0	0	0	0	-1	1	1	1	0	DDX21	0	1	0	0	0.00122981	3.5156e-05	0.00687907	0.0915957
HSPA14	0	2	0	1.32278		1.0013	1.37675	-1.18252	1.27093	1.0013	1.37675	1.18252	1.27093	HSPA14	0	1	0	1	0	0	0	0	0	1	0	1	0	0	0	0	0	1	0	1	0	HSPA14	0	1	0	0	0.960652	0.00455361	0.140499	0.00182193
SNRPB2	0	2	1	1.32256	-1.2157	-1.16965	1.36143	-1.26356	1.2848	1.16965	1.36143	1.26356	1.2848	SNRPB2	0	1	0	1	0	0	-1	0	0	1	0	1	0	0	1	0	-1	1	-1	1	0	SNRPB2	0	1	0	0	0.0160407	0.00932285	0.00351958	0.000157744
FHIP1B	0	2	0	1.3219		1.19745	1.27961	1.50752	-1.002	1.19745	1.27961	1.50752	1.002	FHIP1B	0	1	1	0	0	0	0	0	0	1	1	0	0	0	0	0	1	1	1	0	0	FHIP1B	0	0	1	0	0.0478839	0.012326	0.00121342	0.963856
ATG4C	0	2	0	1.32187		-1.12572	-1.01759	1.28658	1.35812	1.12572	1.01759	1.28658	1.35812	ATG4C	0	0	1	1	0	0	0	0	0	0	1	1	0	0	0	0	0	0	1	1	0	ATG4C	0	0	0	1	0.165054	0.837215	0.033921	0.00383378
ALG3	0	2	0	1.32127		1.0284	1.29635	1.4509	1.22634	1.0284	1.29635	1.4509	1.22634	ALG3	0	1	1	0	0	0	0	0	0	1	1	0	0	0	0	0	0	1	1	1	0	ALG3	0	0	1	0	0.665195	0.00185369	0.00055297	0.0123196
MANF	0	2	0	1.32094		1.08195	1.20857	1.39193	1.37013	1.08195	1.20857	1.39193	1.37013	MANF	0	0	1	1	0	0	0	0	0	0	1	1	0	0	0	0	0	1	1	1	0	MANF	0	0	1	1	0.251823	0.00968654	0.00328385	3.92385e-05
C15orf39	0	2	0	1.32086		1.17592	1.40916	1.59967	1.14831	1.17592	1.40916	1.59967	1.14831	C15orf39	0	1	1	0	0	0	0	0	0	1	1	0	0	0	0	0	1	1	1	1	0	C15orf39	0	1	1	0	0.0511766	0.0240801	0.00210734	0.00178213
IFRD1	0	2	0	1.32043		1.04784	1.39918	1.3672	1.20349	1.04784	1.39918	1.3672	1.20349	IFRD1	0	1	1	0	0	0	0	0	0	1	1	0	0	0	0	0	0	1	1	1	0	IFRD1	0	1	1	0	0.472174	0.000568409	0.0305689	4.5909e-05
UXS1	0	2	0	1.32024		1.08746	1.29321	1.04744	1.34784	1.08746	1.29321	1.04744	1.34784	UXS1	0	1	0	1	0	0	0	0	0	1	0	1	0	0	0	0	0	1	0	1	0	UXS1	0	0	0	1	0.190019	0.00120549	0.368925	3.47366e-05
SDF2	0	2	0	1.31877		-1.02614	1.27579	1.01435	1.3632	1.02614	1.27579	1.01435	1.3632	SDF2	0	1	0	1	0	0	0	0	0	1	0	1	0	0	0	0	0	1	0	1	0	SDF2	0	0	0	1	0.460981	0.0126723	0.760532	0.00140191
TMEM241	0	2	0	1.31851	-1.12664	1.01505	-1.12664	1.34794	1.28973	1.01505	1.12664	1.34794	1.28973	TMEM241	0	0	1	1	0	0	0	0	0	0	1	1	0	0	0	0	0	-1	1	1	0	TMEM241	0	0	1	0	0.91011	0.0434956	0.0628795	0.0687721
XPOT	0	2	0	1.31848		1.13083	1.62229	1.19754	1.37554	1.13083	1.62229	1.19754	1.37554	XPOT	0	1	0	1	0	0	0	0	0	1	0	1	0	0	0	0	1	1	1	1	0	XPOT	0	1	0	1	0.00967246	5.02684e-05	0.00168555	3.67e-07
PREB	0	2	0	1.31814		1.00835	1.2637	1.04895	1.37493	1.00835	1.2637	1.04895	1.37493	PREB	0	1	0	1	0	0	0	0	0	1	0	1	0	0	0	0	0	1	0	1	0	PREB	0	0	0	1	0.888318	0.00230114	0.384723	0.000291343
GTF2B	0	2	0	1.31808		-1.02591	1.25631	-1.03148	1.38287	1.02591	1.25631	1.03148	1.38287	GTF2B	0	1	0	1	0	0	0	0	0	1	0	1	0	0	0	0	0	1	0	1	0	GTF2B	0	0	0	1	0.701731	0.0398018	0.472472	9.8972e-06
FAM118B	0	2	0	1.31742		-1.08039	1.30707	1.0249	1.32784	1.08039	1.30707	1.0249	1.32784	FAM118B	0	1	0	1	0	0	0	0	0	1	0	1	0	0	0	0	0	1	0	1	0	FAM118B	0	1	0	1	0.469885	0.0397238	0.796126	0.00846684
TXLNG	0	2	0	1.31698		-1.00793	1.50861	1.20451	1.25704	1.00793	1.50861	1.20451	1.25704	TXLNG	0	1	0	1	0	0	0	0	0	1	0	1	0	0	0	0	0	1	1	1	0	TXLNG	0	1	0	0	0.896009	0.000141285	0.00153223	0.000559524
IL17RD	0	2	0	1.31644		1.14316	1.02307	1.2799	1.35403	1.14316	1.02307	1.2799	1.35403	IL17RD	0	0	1	1	0	0	0	0	0	0	1	1	0	0	0	0	0	0	1	1	0	IL17RD	0	0	0	1	0.274824	0.897897	0.0722056	0.0313992
RAB3IL1	0	2	0	1.31607		1.22745	1.3007	1.37699	1.34866	1.22745	1.3007	1.37699	1.34866	RAB3IL1	0	0	1	1	0	0	0	0	0	1	1	1	0	0	0	0	1	0	1	1	0	RAB3IL1	0	0	1	1	0.0451749	0.276118	0.0422683	0.00397002
WDR12	0	2	0	1.31586	-1.1415	-1.1415	1.33663	1.29542	1.05374	1.1415	1.33663	1.29542	1.05374	WDR12	0	1	1	0	0	0	0	0	0	1	1	0	0	0	0	0	-1	1	1	0	0	WDR12	0	1	0	0	0.0689716	0.00104237	0.00598793	0.329619
FLCN	0	2	0	1.31551	-1.03555	1.28092	1.35104	1.13899	-1.03555	1.28092	1.35104	1.13899	1.03555	FLCN	1	1	0	0	0	0	0	0	1	1	0	0	0	0	0	0	1	1	0	-1	0	FLCN	0	1	0	0	0.0218814	0.00123757	0.1267	0.0836047
TRMT10A	0	2	0	1.31551		-1.0591	1.09912	1.3292	1.30196	1.0591	1.09912	1.3292	1.30196	TRMT10A	0	0	1	1	0	0	0	0	0	0	1	1	0	0	0	0	0	0	1	1	0	TRMT10A	0	0	1	1	0.648421	0.614558	0.0741689	0.00773023
SRPRB	0	2	0	1.31521		-1.03513	1.42773	1.1638	1.36919	1.03513	1.42773	1.1638	1.36919	SRPRB	0	1	0	1	0	0	0	0	0	1	0	1	0	0	0	0	0	1	1	1	0	SRPRB	0	1	0	1	0.368419	0.000582422	0.0223101	4.00144e-05
POLR1B	0	2	0	1.31507		-1.077	1.49458	1.31045	1.1612	1.077	1.49458	1.31045	1.1612	POLR1B	0	1	1	0	0	0	0	0	0	1	1	0	0	0	0	0	0	1	1	1	0	POLR1B	0	1	1	0	0.135306	4.25695e-05	0.00346	0.000873981
ASB6	0	2	0	1.31468		1.27484	1.46552	1.21621	1.03679	1.27484	1.46552	1.21621	1.03679	ASB6	1	1	0	0	0	0	0	0	1	1	0	0	0	0	0	0	1	1	1	0	0	ASB6	0	1	0	0	0.0140799	0.00148234	0.00812241	0.416665
TOR1B	0	2	0	1.3138		1.04878	1.4721	1.15282	1.33626	1.04878	1.4721	1.15282	1.33626	TOR1B	0	1	0	1	0	0	0	0	0	1	0	1	0	0	0	0	0	1	1	1	0	TOR1B	0	1	0	1	0.188907	0.00395288	0.00232539	2.24368e-06
WFS1	0	2	0	1.31345		1.09845	1.35294	1.09978	1.27512	1.09845	1.35294	1.09978	1.27512	WFS1	0	1	0	1	0	0	0	0	0	1	0	1	0	0	0	0	0	1	0	1	0	WFS1	0	1	0	0	0.495879	0.00126644	0.534276	0.0229233
CSRNP2	0	2	0	1.31242		1.44659	1.36713	1.14305	1.03397	1.44659	1.36713	1.14305	1.03397	CSRNP2	1	1	0	0	0	0	0	0	1	1	0	0	0	0	0	0	1	1	1	0	0	CSRNP2	1	1	0	0	0.00778387	0.00272673	0.037389	0.514954
MAN2A2	0	2	0	1.31085		1.33665	1.21531	1.38662	1.05034	1.33665	1.21531	1.38662	1.05034	MAN2A2	1	0	1	0	0	0	0	0	1	0	1	0	0	0	0	0	1	1	1	0	0	MAN2A2	1	0	1	0	0.0511188	0.00538112	0.000361048	0.328943
RAPGEF1	0	2	0	1.3104		1.25111	1.46597	-1.01538	1.22685	1.25111	1.46597	1.01538	1.22685	RAPGEF1	1	1	0	0	0	0	0	0	1	1	0	0	0	0	0	0	1	1	0	1	0	RAPGEF1	0	1	0	0	0.0058641	0.000739275	0.804694	0.00152141
GSKIP	0	2	0	1.30995		1.15442	1.34731	1.01647	1.44522	1.15442	1.34731	1.01647	1.44522	GSKIP	0	1	0	1	0	0	0	0	0	1	0	1	0	0	0	0	1	1	0	1	0	GSKIP	0	1	0	1	0.0319584	0.0926282	0.872018	0.000703819
CCT6A	0	2	0	1.30964	-1.11944	1.00683	1.31446	-1.11944	1.30483	1.00683	1.31446	1.11944	1.30483	CCT6A	0	1	0	1	0	0	0	0	0	1	0	1	0	0	0	0	0	1	-1	1	0	CCT6A	0	1	0	1	0.701745	0.000480834	0.0513178	5.19438e-05
MTAP	0	2	0	1.3093		-1.08501	1.52999	1.3278	1.10484	1.08501	1.52999	1.3278	1.10484	MTAP	0	1	1	0	0	0	0	0	0	1	1	0	0	0	0	0	0	1	1	1	0	MTAP	0	1	1	0	0.182565	2.66072e-05	0.000836147	0.00806546
PHLDA3	0	2	0	1.30929		1.0795	1.25576	1.00351	1.36511	1.0795	1.25576	1.00351	1.36511	PHLDA3	0	1	0	1	0	0	0	0	0	1	0	1	0	0	0	0	0	1	0	1	0	PHLDA3	0	0	0	1	0.187218	0.0459941	0.975125	1.03056e-05
UBE2N	0	2	0	1.30736	-1.11721	-1.10182	1.36129	-1.13281	1.25556	1.10182	1.36129	1.13281	1.25556	UBE2N	0	1	0	1	0	0	0	0	0	1	0	1	0	0	0	0	-1	1	-1	1	0	UBE2N	0	1	0	0	0.0545092	0.0185226	0.0226283	3.68174e-05
MTMR11	0	2	1	1.30734	-1.42311	1.35908	-1.42311	1.32866	1.25758	1.35908	1.42311	1.32866	1.25758	MTMR11	1	0	0	1	0	-1	0	0	1	0	1	1	0	1	0	0	1	-1	0	1	0	MTMR11	1	-1	0	0	0.0427123	0.0996224	0.499269	0.03671
SH3GL1	0	2	1	1.30734	-1.29703	1.07364	1.35401	-1.29703	1.26227	1.07364	1.35401	1.29703	1.26227	SH3GL1	0	1	0	1	0	0	-1	0	0	1	0	1	0	0	1	0	0	1	-1	1	0	SH3GL1	0	1	0	0	0.2604	0.00484194	0.0295091	2.08232e-05
NPIPA7	0	2	1	1.30723	-1.27721	1.23846	1.43528	1.25671	-1.27721	1.23846	1.43528	1.25671	1.27721	NPIPA7	0	1	1	0	0	0	0	-1	0	1	1	0	0	0	0	1	1	1	1	-1	0	NPIPA7	0	1	0	0	0.0875063	0.00291652	0.0211711	0.0196364
COQ10B	0	2	0	1.3064		1.05875	1.26679	1.18965	1.34726	1.05875	1.26679	1.18965	1.34726	COQ10B	0	1	0	1	0	0	0	0	0	1	0	1	0	0	0	0	0	1	0	1	0	COQ10B	0	0	0	1	0.129872	0.00838597	0.252685	0.000333822
TARS1	0	2	0	1.30584		1.04181	1.34708	1.34129	1.2324	1.04181	1.34708	1.34129	1.2324	TARS1	0	1	1	0	0	0	0	0	0	1	1	0	0	0	0	0	0	1	1	1	0	TARS1	0	1	1	0	0.146136	0.00034972	0.000178014	8.1802e-05
VCP	0	2	0	1.30566		1.02664	1.27227	-1.05666	1.33992	1.02664	1.27227	1.05666	1.33992	VCP	0	1	0	1	0	0	0	0	0	1	0	1	0	0	0	0	0	1	0	1	0	VCP	0	0	0	1	0.240566	0.00437414	0.271104	8.24547e-05
SMURF1	0	2	0	1.30429		1.45419	1.34817	-1.11128	1.13177	1.45419	1.34817	1.11128	1.13177	SMURF1	1	1	0	0	0	0	0	0	1	1	0	0	0	0	0	0	1	1	0	1	0	SMURF1	1	1	0	0	0.000217878	0.0034581	0.175066	0.00348641
JKAMP	0	2	0	1.30419		-1.01717	1.26525	-1.00605	1.34434	1.01717	1.26525	1.00605	1.34434	JKAMP	0	1	0	1	0	0	0	0	0	1	0	1	0	0	0	0	0	1	0	1	0	JKAMP	0	0	0	1	0.74877	0.0309287	0.966016	0.00142571
RAD9A	0	2	1	1.3041	-1.31642	1.27095	1.33812	1.10983	-1.31642	1.27095	1.33812	1.10983	1.31642	RAD9A	1	1	0	0	0	0	0	-1	1	1	0	0	0	0	0	1	1	1	0	-1	0	RAD9A	0	1	0	-1	0.0454851	0.00453666	0.47608	0.000869785
POLR3D	0	2	1	1.30377	-1.32068	-1.32068	1.27062	1.23629	1.33778	1.32068	1.27062	1.23629	1.33778	POLR3D	0	1	0	1	-1	0	0	0	0	1	0	1	1	0	0	0	-1	1	0	1	0	POLR3D	-1	0	0	1	0.0637589	0.015926	0.193201	0.00374086
UBE2O	0	2	0	1.30357		1.31899	1.28833	1.00961	1.02536	1.31899	1.28833	1.00961	1.02536	UBE2O	1	1	0	0	0	0	0	0	1	1	0	0	0	0	0	0	1	1	0	0	0	UBE2O	1	0	0	0	0.0190585	0.0235634	0.899759	0.495711
TMBIM6	0	2	0	1.30333		1.01618	1.05292	1.26311	1.34484	1.01618	1.05292	1.26311	1.34484	TMBIM6	0	0	1	1	0	0	0	0	0	0	1	1	0	0	0	0	0	0	1	1	0	TMBIM6	0	0	0	1	0.434708	0.223214	0.000290971	6.57265e-06
KRT8	0	2	0	1.30308		1.01371	1.30627	1.45366	1.16525	1.01371	1.30627	1.45366	1.16525	KRT8	0	1	1	0	0	0	0	0	0	1	1	0	0	0	0	0	0	1	1	1	0	KRT8	0	1	1	0	0.794354	0.0284379	0.0524552	0.0100547
TOMM40	0	2	0	1.30265		-1.08399	1.27151	1.0478	1.33455	1.08399	1.27151	1.0478	1.33455	TOMM40	0	1	0	1	0	0	0	0	0	1	0	1	0	0	0	0	0	1	0	1	0	TOMM40	0	0	0	1	0.148391	0.0020812	0.433883	0.00033305
BAHD1	0	2	0	1.30264		1.20568	1.25975	1.19127	1.59137	1.20568	1.25975	1.19127	1.59137	BAHD1	0	1	0	1	0	0	0	0	0	1	0	1	0	0	0	0	1	1	1	1	0	BAHD1	0	0	0	1	0.0398978	0.0145378	0.00812241	1.68648e-06
CCDC117	0	2	1	1.30259	-1.37723	1.46317	1.07455	-1.37723	1.40572	1.46317	1.07455	1.37723	1.40572	CCDC117	1	0	0	1	0	0	-1	0	1	0	0	1	0	0	1	0	1	1	-1	1	0	CCDC117	1	0	-1	1	0.00146308	0.00449806	0.00126886	2.86014e-05
MTF1	0	2	1	1.30229	-1.33475	1.34859	1.25758	1.09952	-1.33475	1.34859	1.25758	1.09952	1.33475	MTF1	1	1	0	0	0	0	0	-1	1	1	0	0	0	0	0	1	1	1	0	-1	0	MTF1	1	0	0	-1	0.0448262	0.0354369	0.513186	0.00620524
UBL4A	0	2	0	1.30216		-1.01216	1.25977	1.20658	1.45262	1.01216	1.25977	1.20658	1.45262	UBL4A	0	1	0	1	0	0	0	0	0	1	0	1	0	0	0	0	0	1	1	1	0	UBL4A	0	0	0	1	0.769472	0.00269475	0.0157833	0.000229014
MTRR	0	2	0	1.30195	-1.10019	-1.10019	1.45555	1.33067	1.13944	1.10019	1.45555	1.33067	1.13944	MTRR	0	1	1	0	0	0	0	0	0	1	1	0	0	0	0	0	-1	1	1	1	0	MTRR	0	1	1	0	0.00262317	0.000311962	0.00600273	0.000524351
POR	0	2	0	1.30175		-1.01837	1.27277	1.14724	1.33138	1.01837	1.27277	1.14724	1.33138	POR	0	1	0	1	0	0	0	0	0	1	0	1	0	0	0	0	0	1	0	1	0	POR	0	0	0	1	0.759878	0.00575076	0.102243	0.000221174
QSOX2	0	2	0	1.30143		1.04352	1.61313	1.26157	1.08314	1.04352	1.61313	1.26157	1.08314	QSOX2	0	1	1	0	0	0	0	0	0	1	1	0	0	0	0	0	0	1	1	1	0	QSOX2	0	1	0	0	0.461152	9.97278e-05	0.033544	0.00314649
UBE2H	0	2	0	1.3014		1.06596	1.30666	-1.05393	1.29616	1.06596	1.30666	1.05393	1.29616	UBE2H	0	1	0	1	0	0	0	0	0	1	0	1	0	0	0	0	0	1	0	1	0	UBE2H	0	1	0	0	0.229191	0.00422376	0.551503	9.99862e-05
PSAP	0	2	0	1.30062		1.09714	1.00374	1.26774	1.58182	1.09714	1.00374	1.26774	1.58182	PSAP	0	0	1	1	0	0	0	0	0	0	1	1	0	0	0	0	1	0	1	1	0	PSAP	0	0	0	1	0.0180889	0.949388	0.000274981	7.45e-07
HSP90AB1	0	2	0	1.30036		1.09668	1.42724	1.01611	1.40481	1.09668	1.42724	1.01611	1.40481	HSP90AB1	0	1	0	1	0	0	0	0	0	1	0	1	0	0	0	0	1	1	0	1	0	HSP90AB1	0	1	0	1	0.00259896	0.000135447	0.485832	1.20452e-05
LMAN2L	0	2	0	1.30012		1.1772	1.4562	1.04924	1.28198	1.1772	1.4562	1.04924	1.28198	LMAN2L	0	1	0	1	0	0	0	0	0	1	0	1	0	0	0	0	1	1	0	1	0	LMAN2L	0	1	0	0	0.040601	0.00494973	0.424084	0.00450205
ATMIN	0	2	0	1.29899		-1.01115	1.32193	-1.11928	1.27645	1.01115	1.32193	1.11928	1.27645	ATMIN	0	1	0	1	0	0	0	0	0	1	0	1	0	0	0	0	0	1	0	1	0	ATMIN	0	1	0	0	0.593148	0.000940862	0.112004	0.00010395
PNPT1	0	2	1	1.29889	-1.31657	-1.31657	1.29679	1.0974	1.301	1.31657	1.29679	1.0974	1.301	PNPT1	0	1	0	1	-1	0	0	0	0	1	0	1	1	0	0	0	-1	1	0	1	0	PNPT1	-1	0	0	1	0.00178124	0.00979146	0.373905	6.03416e-06
DPH7	0	2	0	1.29879		1.02553	1.28215	1.31564	-1.00035	1.02553	1.28215	1.31564	1.00035	DPH7	0	1	1	0	0	0	0	0	0	1	1	0	0	0	0	0	0	1	1	0	0	DPH7	0	0	1	0	0.764106	0.00331354	0.0926216	0.991794
PPP1R15B	0	2	0	1.29841	-1.0585	1.37759	1.30852	1.21434	-1.0585	1.37759	1.30852	1.21434	1.0585	PPP1R15B	1	1	0	0	0	0	0	0	1	1	0	0	0	0	0	0	1	1	1	-1	0	PPP1R15B	1	1	0	0	0.000157144	0.000765623	0.000696779	0.0083698
TRMT5	0	2	0	1.29815	-1.15179	-1.22238	1.26121	1.33617	-1.08527	1.22238	1.26121	1.33617	1.08527	TRMT5	0	1	1	0	0	0	0	0	0	1	1	0	0	0	0	0	-1	1	1	-1	0	TRMT5	0	0	1	0	0.0619267	0.0104704	0.00404222	0.0916328
TMEM182	0	2	0	1.29736		1.25828	-1.07098	1.70331	1.33767	1.25828	1.07098	1.70331	1.33767	TMEM182	1	0	0	1	0	0	0	0	1	0	1	1	0	0	0	0	1	0	0	1	0	TMEM182	0	0	0	1	0.0524087	0.507445	0.197265	0.0344258
FGD4	0	2	1	1.29691	-1.51268	1.34469	-1.51268	1.30323	1.24477	1.34469	1.51268	1.30323	1.24477	FGD4	1	0	1	0	0	-1	0	0	1	0	1	0	0	1	0	0	1	-1	1	1	0	FGD4	1	-1	1	0	0.00272552	0.0056466	0.0211112	0.000987438
TAP2	0	2	0	1.2966		1.03164	1.16702	1.47648	1.26507	1.03164	1.16702	1.47648	1.26507	TAP2	0	0	1	1	0	0	0	0	0	0	1	1	0	0	0	0	0	1	1	1	0	TAP2	0	0	1	0	0.633688	0.0111726	0.0496426	0.00168521
PTDSS2	0	2	0	1.29642		1.07903	1.50699	1.33775	1.08083	1.07903	1.50699	1.33775	1.08083	PTDSS2	0	1	1	0	0	0	0	0	0	1	1	0	0	0	0	0	0	1	1	1	0	PTDSS2	0	1	1	0	0.282952	0.00302348	0.0101095	0.0793643
STOML1	0	2	1	1.29623	-1.80985	-1.09177	-1.80985	1.27008	1.32292	1.09177	1.80985	1.27008	1.32292	STOML1	0	0	1	1	0	-1	0	0	0	0	1	1	0	1	0	0	0	-1	1	1	0	STOML1	0	-1	0	1	0.461132	0.0102186	0.0977889	0.0111783
HPS5	0	2	0	1.29581		1.02083	1.32859	1.31521	1.2452	1.02083	1.32859	1.31521	1.2452	HPS5	0	1	1	0	0	0	0	0	0	1	1	0	0	0	0	0	0	1	1	1	0	HPS5	0	1	1	0	0.615321	0.00144574	0.00297383	0.000125224
SLC25A19	0	2	0	1.29576		-1.1796	1.34483	1.45227	1.11393	1.1796	1.34483	1.45227	1.11393	SLC25A19	0	1	1	0	0	0	0	0	0	1	1	0	0	0	0	0	0	1	1	1	0	SLC25A19	0	1	1	0	0.14918	0.00835561	0.00230566	0.0485366
PEX5	0	2	0	1.29567	-1.14745	-1.14745	1.45765	1.26347	1.18105	1.14745	1.45765	1.26347	1.18105	PEX5	0	1	1	0	0	0	0	0	0	1	1	0	0	0	0	0	-1	1	1	1	0	PEX5	0	1	0	0	0.0489965	0.00133738	0.00567677	0.031728
LYSMD2	0	2	1	1.29419	-1.4091	-1.4091	1.26756	1.35683	1.32137	1.4091	1.26756	1.35683	1.32137	LYSMD2	0	1	0	1	-1	0	0	0	0	1	1	1	1	0	0	0	-1	1	0	1	0	LYSMD2	-1	0	0	1	0.0050486	0.0838186	0.174387	0.00152166
GART	0	2	0	1.29372	-1.05923	-1.05923	1.36271	1.35391	1.17362	1.05923	1.36271	1.35391	1.17362	GART	0	1	1	0	0	0	0	0	0	1	1	0	0	0	0	0	-1	1	1	1	0	GART	0	1	1	0	0.0468208	0.000543145	0.000696779	0.000311828
PRKCE	0	2	0	1.29328		1.33321	1.24565	1.35214	1.19993	1.33321	1.24565	1.35214	1.19993	PRKCE	1	0	1	0	0	0	0	0	1	0	1	0	0	0	0	0	1	0	1	1	0	PRKCE	1	0	1	0	0.0220503	0.203038	0.0748921	0.0601605
LRRC59	0	2	0	1.29246		1.06158	1.4614	1.14827	1.28659	1.06158	1.4614	1.14827	1.28659	LRRC59	0	1	0	1	0	0	0	0	0	1	0	1	0	0	0	0	0	1	1	1	0	LRRC59	0	1	0	0	0.120896	0.00011527	0.0488487	0.000170488
PATJ	0	2	0	1.29212	-1.23549	1.02459	1.29945	1.28484	-1.23549	1.02459	1.29945	1.28484	1.23549	PATJ	0	1	1	0	0	0	0	0	0	1	1	0	0	0	0	0	0	1	1	-1	0	PATJ	0	0	0	0	0.658756	0.0065152	0.0162634	0.000888104
RNF149	0	2	0	1.29156		1.18272	1.4836	1.18775	1.33516	1.18272	1.4836	1.18775	1.33516	RNF149	0	1	0	1	0	0	0	0	0	1	0	1	0	0	0	0	1	1	1	1	0	RNF149	0	1	0	1	0.000585662	0.000301872	0.0554369	0.000464033
MIA2	0	2	0	1.29145		1.32009	1.2403	1.19505	1.42164	1.32009	1.2403	1.19505	1.42164	MIA2	1	0	0	1	0	0	0	0	1	0	0	1	0	0	0	0	1	1	1	1	0	MIA2	1	0	0	1	0.0102253	0.0684199	0.0362693	2.29908e-05
CGAS	0	2	0	1.29084		1.25917	1.21432	1.11677	1.4067	1.25917	1.21432	1.11677	1.4067	CGAS	1	0	0	1	0	0	0	0	1	0	0	1	0	0	0	0	1	1	0	1	0	CGAS	0	0	0	1	0.00307617	0.0153972	0.369993	8.95724e-05
IKBKG	0	2	0	1.28991		1.29269	1.28713	-1.0682	1.08884	1.29269	1.28713	1.0682	1.08884	IKBKG	1	1	0	0	0	0	0	0	1	1	0	0	0	0	0	0	1	1	0	0	0	IKBKG	0	0	0	0	0.000825892	0.00737412	0.425355	0.124447
ZCCHC3	0	2	1	1.28794	-1.34898	1.21557	1.30095	1.35099	-1.34898	1.21557	1.30095	1.35099	1.34898	ZCCHC3	0	1	1	0	0	0	0	-1	0	1	1	0	0	0	0	1	1	1	1	-1	0	ZCCHC3	0	1	1	-1	0.0290228	0.015502	0.0100417	0.000305906
GSE1	0	2	0	1.2874		1.23452	1.33547	1.29421	-1.00872	1.23452	1.33547	1.29421	1.00872	GSE1	0	1	1	0	0	0	0	0	0	1	1	0	0	0	0	0	1	1	1	0	0	GSE1	0	1	0	0	0.0189786	0.0115385	0.0207411	0.88886
CDV3	0	2	0	1.28737	-1.12693	-1.12693	1.45476	1.07698	1.3618	1.12693	1.45476	1.07698	1.3618	CDV3	0	1	0	1	0	0	0	0	0	1	0	1	0	0	0	0	-1	1	1	1	0	CDV3	0	1	0	1	0.00535318	7.89286e-05	0.0706464	3.96281e-05
CCN3	0	2	1	1.28737	-1.32245	-1.32245	1.26874	1.30627	1.42189	1.32245	1.26874	1.30627	1.42189	CCN3	0	1	1	0	-1	0	0	0	0	1	1	1	1	0	0	0	-1	1	1	0	0	CCN3	-1	0	1	0	0.00757543	0.0670938	0.0537383	0.100212
STAM	0	2	0	1.28702		1.35425	1.207	1.05194	1.30421	1.35425	1.207	1.05194	1.30421	STAM	1	0	0	1	0	0	0	0	1	0	0	1	0	0	0	0	1	1	0	1	0	STAM	1	0	0	1	0.00103042	0.00480036	0.564282	0.00169413
ELOVL5	0	2	0	1.28684		1.29478	1.32644	1.12045	1.24076	1.29478	1.32644	1.12045	1.24076	ELOVL5	1	1	0	0	0	0	0	0	1	1	0	0	0	0	0	0	1	1	0	1	0	ELOVL5	0	1	0	0	0.007078	0.00408385	0.239576	0.00428298
POMP	0	2	0	1.2868		1.02195	1.32056	-1.06325	1.25391	1.02195	1.32056	1.06325	1.25391	POMP	0	1	0	1	0	0	0	0	0	1	0	1	0	0	0	0	0	1	0	1	0	POMP	0	1	0	0	0.664625	0.0043645	0.266927	0.00805569
MLEC	0	2	0	1.28657	-1.09448	-1.09448	1.40019	1.18362	1.285	1.09448	1.40019	1.18362	1.285	MLEC	0	1	0	1	0	0	0	0	0	1	0	1	0	0	0	0	-1	1	1	1	0	MLEC	0	1	0	0	0.0338644	0.00041043	0.00125855	9.51895e-06
ECE1	0	2	0	1.2865		1.13809	1.05415	1.35946	1.3762	1.13809	1.05415	1.35946	1.3762	ECE1	0	0	1	1	0	0	0	0	0	0	1	1	0	0	0	0	1	0	1	1	0	ECE1	0	0	1	1	0.0157032	0.335937	0.00318475	1.46253e-05
ESRP2	0	2	0	1.28642	-1.18096	-1.18096	1.36985	1.26838	1.22527	1.18096	1.36985	1.26838	1.22527	ESRP2	0	1	1	0	0	0	0	0	0	1	1	0	0	0	0	0	-1	1	1	1	0	ESRP2	0	1	0	0	0.0197743	0.00473064	0.00369707	0.00121512
YARS1	0	2	0	1.28611		1.19528	1.50853	1.37149	1.10634	1.19528	1.50853	1.37149	1.10634	YARS1	0	1	1	0	0	0	0	0	0	1	1	0	0	0	0	0	1	1	1	1	0	YARS1	0	1	1	0	0.00574438	0.000462254	0.00170499	0.0371514
ETF1	0	2	0	1.28525	-1.03844	-1.03844	1.3202	1.03777	1.25123	1.03844	1.3202	1.03777	1.25123	ETF1	0	1	0	1	0	0	0	0	0	1	0	1	0	0	0	0	-1	1	0	1	0	ETF1	0	1	0	0	0.055097	0.000749438	0.577963	1.36514e-05
SIN3B	0	2	0	1.28521		1.03608	1.34298	1.39004	1.13716	1.03608	1.34298	1.39004	1.13716	SIN3B	0	1	1	0	0	0	0	0	0	1	1	0	0	0	0	0	0	1	1	1	0	SIN3B	0	1	1	0	0.491678	0.0046003	0.00276554	0.0041966
SNAPC1	0	2	1	1.28462	-1.27836	-1.27836	-1.15767	1.31009	1.25964	1.27836	1.15767	1.31009	1.25964	SNAPC1	0	0	1	1	-1	0	0	0	0	0	1	1	1	0	0	0	-1	0	1	1	0	SNAPC1	0	0	1	0	0.00281443	0.168726	0.0428235	0.000216522
RUBCN	0	2	0	1.28406		1.27947	1.38698	1.19302	1.027	1.27947	1.38698	1.19302	1.027	RUBCN	1	1	0	0	0	0	0	0	1	1	0	0	0	0	0	0	1	1	1	0	0	RUBCN	0	1	0	0	0.00117707	0.00249351	0.0690573	0.384146
XPO6	0	2	0	1.28386		-1.05541	1.30535	1.26273	1.03543	1.05541	1.30535	1.26273	1.03543	XPO6	0	1	1	0	0	0	0	0	0	1	1	0	0	0	0	0	0	1	1	0	0	XPO6	0	1	0	0	0.179342	0.00234431	0.0309164	0.369959
RPS6KA2	0	2	1	1.28348	-1.40748	-1.10548	-1.40748	1.29478	1.27228	1.10548	1.40748	1.29478	1.27228	RPS6KA2	0	0	1	1	0	-1	0	0	0	0	1	1	0	1	0	0	0	-1	1	1	0	RPS6KA2	0	-1	0	0	0.267751	0.00215343	0.0168844	0.00488789
TAP1	0	2	0	1.28171	-1.23575	-1.04088	-1.23575	1.25307	1.31101	1.04088	1.23575	1.25307	1.31101	TAP1	0	0	1	1	0	0	0	0	0	0	1	1	0	0	0	0	0	-1	1	1	0	TAP1	0	0	0	1	0.274954	0.000965006	0.00191522	0.00069014
RRP7A	0	2	0	1.28078	-1.08492	-1.08492	1.29941	1.26243	-1.02824	1.08492	1.29941	1.26243	1.02824	RRP7A	0	1	1	0	0	0	0	0	0	1	1	0	0	0	0	0	-1	1	1	0	0	RRP7A	0	0	0	0	0.0586444	0.000728181	0.0376049	0.284844
ATXN1	0	2	1	1.28058	-1.29038	1.20266	1.31616	1.32667	-1.29038	1.20266	1.31616	1.32667	1.29038	ATXN1	0	1	1	0	0	0	0	-1	0	1	1	0	0	0	0	1	1	1	1	-1	0	ATXN1	0	1	1	0	0.0265122	0.00056851	0.00657784	0.000249991
HSPA13	0	2	0	1.27987		1.33905	1.15817	1.16504	1.34389	1.33905	1.15817	1.16504	1.34389	HSPA13	1	0	0	1	0	0	0	0	1	0	0	1	0	0	0	0	1	0	1	1	0	HSPA13	1	0	0	1	0.00282572	0.168601	0.0714543	0.000206219
PTCD1	0	2	0	1.27816		1.08154	1.30601	1.25091	1.04934	1.08154	1.30601	1.25091	1.04934	PTCD1	0	1	1	0	0	0	0	0	0	1	1	0	0	0	0	0	0	1	1	0	0	PTCD1	0	1	0	0	0.531141	0.0307625	0.0504977	0.642691
MIGA2	0	2	0	1.27787	-1.21315	1.34156	1.26074	1.23375	-1.21315	1.34156	1.26074	1.23375	1.21315	MIGA2	1	1	0	0	0	0	0	0	1	1	0	0	0	0	0	0	1	1	1	-1	0	MIGA2	1	0	0	0	0.011289	0.0173584	0.0967864	0.00266375
CEPT1	0	2	0	1.27756		1.04836	1.34865	1.18457	1.30521	1.04836	1.34865	1.18457	1.30521	CEPT1	0	1	0	1	0	0	0	0	0	1	0	1	0	0	0	0	0	1	1	1	0	CEPT1	0	1	0	1	0.297424	0.0136428	0.0420479	0.00018041
THAP3	0	2	0	1.27735		1.24889	1.27906	1.03643	1.27564	1.24889	1.27906	1.03643	1.27564	THAP3	0	1	0	1	0	0	0	0	0	1	0	1	0	0	0	0	0	1	0	1	0	THAP3	0	0	0	0	0.20529	0.0102887	0.777425	0.000165648
RNF114	0	2	0	1.27658		1.11931	1.34949	-1.01923	1.37729	1.11931	1.34949	1.01923	1.37729	RNF114	0	1	0	1	0	0	0	0	0	1	0	1	0	0	0	0	1	1	0	1	0	RNF114	0	1	0	1	0.00254988	0.000634676	0.673682	9.71389e-06
DDRGK1	0	2	0	1.27628		1.02792	1.22418	1.26263	1.34497	1.02792	1.22418	1.26263	1.34497	DDRGK1	0	0	1	1	0	0	0	0	0	0	1	1	0	0	0	0	0	1	1	1	0	DDRGK1	0	0	0	1	0.480332	0.0116787	0.0677994	0.000625724
BRD4	0	2	0	1.27625	-1.18028	1.25559	1.17172	1.29724	-1.18028	1.25559	1.17172	1.29724	1.18028	BRD4	1	0	1	0	0	0	0	0	1	0	1	0	0	0	0	0	1	0	1	-1	0	BRD4	0	0	0	0	0.00341514	0.144668	0.0864789	0.0240566
TPM4	0	2	0	1.27597	-1.12882	1.03829	1.51357	-1.12882	1.3219	1.03829	1.51357	1.12882	1.3219	TPM4	0	1	0	1	0	0	0	0	0	1	0	1	0	0	0	0	1	1	-1	1	0	TPM4	0	1	0	1	0.0936151	9.86765e-05	0.0510585	1.12922e-06
SLC30A7	0	2	0	1.27413		1.05279	1.26461	1.10031	1.28372	1.05279	1.26461	1.10031	1.28372	SLC30A7	0	1	0	1	0	0	0	0	0	1	0	1	0	0	0	0	0	1	0	1	0	SLC30A7	0	0	0	0	0.664271	0.0251935	0.394908	0.00640266
TANC1	0	2	0	1.27401	-1.15769	1.29738	-1.14855	1.25105	-1.16689	1.29738	1.14855	1.25105	1.16689	TANC1	1	0	1	0	0	0	0	0	1	0	1	0	0	0	0	0	1	-1	1	-1	0	TANC1	0	0	0	0	0.00235569	0.0866154	0.017436	0.0285087
RPP25	0	2	0	1.27313	-1.18507	-1.18507	1.26083	1.48317	1.1035	1.18507	1.26083	1.48317	1.1035	RPP25	0	1	1	0	0	0	0	0	0	1	1	0	0	0	0	0	-1	1	1	1	0	RPP25	0	0	1	0	0.0188582	0.0356318	0.00687907	0.0219369
OGFOD1	0	2	0	1.27248	-1.22104	-1.02533	1.25602	-1.22104	1.28917	1.02533	1.25602	1.22104	1.28917	OGFOD1	0	1	0	1	0	0	0	0	0	1	0	1	0	0	0	0	0	1	-1	1	0	OGFOD1	0	0	0	0	0.478516	0.000873496	0.00552869	0.000927651
MARS1	0	2	0	1.27248		1.19558	1.44869	1.34069	1.12908	1.19558	1.44869	1.34069	1.12908	MARS1	0	1	1	0	0	0	0	0	0	1	1	0	0	0	0	0	1	1	1	1	0	MARS1	0	1	1	0	0.00677052	0.000122645	0.0011541	0.00236266
ERGIC1	0	2	0	1.27243	-1.11724	-1.0315	-1.11724	1.25402	1.2911	1.0315	1.11724	1.25402	1.2911	ERGIC1	0	0	1	1	0	0	0	0	0	0	1	1	0	0	0	0	0	-1	1	1	0	ERGIC1	0	0	0	0	0.460981	0.00171806	0.000723002	0.000109271
TSEN2	0	2	0	1.27155		-1.1844	1.17887	1.2663	1.37721	1.1844	1.17887	1.2663	1.37721	TSEN2	0	0	1	1	0	0	0	0	0	0	1	1	0	0	0	0	0	1	1	1	0	TSEN2	0	0	0	1	0.274954	0.0325491	0.00559264	0.000123805
CKS2	0	2	0	1.27122		-1.00796	1.25816	1.13027	1.28442	1.00796	1.25816	1.13027	1.28442	CKS2	0	1	0	1	0	0	0	0	0	1	0	1	0	0	0	0	0	1	0	1	0	CKS2	0	0	0	0	0.798623	0.0159936	0.510484	0.00772232
SFXN4	0	2	0	1.27088		-1.06647	1.27883	1.24152	1.29283	1.06647	1.27883	1.24152	1.29283	SFXN4	0	1	0	1	0	0	0	0	0	1	0	1	0	0	0	0	0	1	1	1	0	SFXN4	0	0	0	0	0.190109	0.00852883	0.00453688	3.36769e-05
KCTD9	0	2	0	1.27014		1.29529	1.34035	1.2017	1.24744	1.29529	1.34035	1.2017	1.24744	KCTD9	1	1	0	0	0	0	0	0	1	1	0	0	0	0	0	0	1	1	1	1	0	KCTD9	0	1	0	0	0.0031895	0.00128424	0.0398835	5.84109e-05
GCC1	0	2	0	1.26996		1.2828	1.25724	-1.00916	1.05237	1.2828	1.25724	1.00916	1.05237	GCC1	1	1	0	0	0	0	0	0	1	1	0	0	0	0	0	0	1	1	0	0	0	GCC1	0	0	0	0	0.000634748	0.00611835	0.9092	0.119594
TMEM41B	0	2	0	1.26956		1.06237	1.29021	1.16821	1.35761	1.06237	1.29021	1.16821	1.35761	TMEM41B	0	1	0	1	0	0	0	0	0	1	0	1	0	0	0	0	0	1	1	1	0	TMEM41B	0	0	0	1	0.291205	0.00782899	0.098019	4.49148e-05
EIF4EBP1	0	2	0	1.26942		1.05202	1.28584	1.22793	1.29555	1.05202	1.28584	1.22793	1.29555	EIF4EBP1	0	1	0	1	0	0	0	0	0	1	0	1	0	0	0	0	0	1	1	1	0	EIF4EBP1	0	0	0	0	0.410601	0.00421947	0.0804767	0.000497271
ARMC10	0	2	0	1.26928	-1.08918	-1.08918	1.25958	1.06971	1.27905	1.08918	1.25958	1.06971	1.27905	ARMC10	0	1	0	1	0	0	0	0	0	1	0	1	0	0	0	0	-1	1	0	1	0	ARMC10	0	0	0	0	0.0632084	0.00185862	0.419796	0.00405753
UFM1	0	2	0	1.26883		1.11954	1.26333	-1.12163	1.27436	1.11954	1.26333	1.12163	1.27436	UFM1	0	1	0	1	0	0	0	0	0	1	0	1	0	0	0	0	0	1	0	1	0	UFM1	0	0	0	0	0.141567	0.0025128	0.154094	4.86734e-05
HNRNPH3	0	2	1	1.26848	-1.38124	1.27695	1.26007	2.36015	-1.38124	1.27695	1.26007	2.36015	1.38124	HNRNPH3	1	1	0	0	0	0	0	-1	1	1	1	0	0	0	0	1	1	1	0	-1	0	HNRNPH3	0	0	0	-1	0.0553173	0.0950772	0.157883	0.0505344
TPRN	0	2	0	1.26792		1.15485	1.27475	1.26112	1.03598	1.15485	1.27475	1.26112	1.03598	TPRN	0	1	1	0	0	0	0	0	0	1	1	0	0	0	0	0	0	1	1	0	0	TPRN	0	0	0	0	0.245347	0.0460853	0.00135669	0.519566
AMMECR1L	0	2	0	1.26727		1.53182	1.33784	1.11572	1.12799	1.53182	1.33784	1.11572	1.12799	AMMECR1L	1	1	0	0	0	0	0	0	1	1	0	0	0	0	0	0	1	1	1	1	0	AMMECR1L	1	1	0	0	0.00106457	1.38318e-05	0.0691127	0.000341651
CYB5R1	0	2	0	1.26684		-1.02363	1.09029	1.27403	1.46368	1.02363	1.09029	1.27403	1.46368	CYB5R1	0	0	1	1	0	0	0	0	0	0	1	1	0	0	0	0	0	1	1	1	0	CYB5R1	0	0	0	1	0.592726	0.0646085	0.0135299	7.3508e-06
URGCP	0	2	0	1.26641		1.26488	1.18313	1.04614	1.35719	1.26488	1.18313	1.04614	1.35719	URGCP	1	0	0	1	0	0	0	0	1	0	0	1	0	0	0	0	1	1	0	1	0	URGCP	0	0	0	1	0.00164828	0.024461	0.245468	0.000232915
ETFDH	0	2	0	1.26547		-1.03519	1.11064	1.25993	1.44821	1.03519	1.11064	1.25993	1.44821	ETFDH	0	0	1	1	0	0	0	0	0	0	1	1	0	0	0	0	0	1	1	1	0	ETFDH	0	0	0	1	0.649677	0.0523087	0.018339	0.000106804
SH3BP4	0	2	0	1.26522	-1.10322	-1.10322	1.25434	-1.09826	1.2762	1.10322	1.25434	1.09826	1.2762	SH3BP4	0	1	0	1	0	0	0	0	0	1	0	1	0	0	0	0	-1	1	0	1	0	SH3BP4	0	0	0	0	0.00392088	0.0349439	0.123689	1.29171e-05
MARK3	0	2	0	1.26498		1.13065	1.40943	1.27023	-1.03438	1.13065	1.40943	1.27023	1.03438	MARK3	0	1	1	0	0	0	0	0	0	1	1	0	0	0	0	0	1	1	1	0	0	MARK3	0	1	0	0	0.0125945	0.000251197	0.00292532	0.207425
AKAP8L	0	2	0	1.26485		1.34994	1.42205	-1.06631	1.05411	1.34994	1.42205	1.06631	1.05411	AKAP8L	1	1	0	0	0	0	0	0	1	1	0	0	0	0	0	0	1	1	0	1	0	AKAP8L	1	1	0	0	0.00521792	0.000664104	0.611269	0.0726679
MDC1	0	2	0	1.26469	-1.2079	1.28126	1.21278	1.30176	-1.2079	1.28126	1.21278	1.30176	1.2079	MDC1	1	0	1	0	0	0	0	0	1	0	1	0	0	0	0	0	1	1	1	-1	0	MDC1	0	0	1	0	0.00802091	0.0115487	0.0585477	0.0139028
TRIM62	0	2	0	1.26437		1.26845	1.26029	1.23973	1.05586	1.26845	1.26029	1.23973	1.05586	TRIM62	1	1	0	0	0	0	0	0	1	1	0	0	0	0	0	0	1	1	0	0	0	TRIM62	0	0	0	0	0.0186421	0.0331095	0.155524	0.377498
CCT3	0	2	0	1.26416		-1.00212	1.27066	-1.11205	1.2577	1.00212	1.27066	1.11205	1.2577	CCT3	0	1	0	1	0	0	0	0	0	1	0	1	0	0	0	0	0	1	0	1	0	CCT3	0	0	0	0	0.938817	0.000116049	0.118067	4.53558e-05
RAB11FIP5	0	2	1	1.26348	-1.48193	1.16913	1.31836	-1.48193	1.30859	1.16913	1.31836	1.48193	1.30859	RAB11FIP5	0	1	0	1	0	0	-1	0	0	1	0	1	0	0	1	0	1	1	-1	1	0	RAB11FIP5	0	1	-1	1	0.0693907	0.00910615	0.00102156	5.08917e-06
NIPA1	0	2	0	1.26272		1.19904	1.32902	1.28481	1.24171	1.19904	1.32902	1.28481	1.24171	NIPA1	0	1	1	0	0	0	0	0	0	1	1	0	0	0	0	0	1	1	1	1	0	NIPA1	0	1	0	0	0.0329606	0.00474021	0.0100259	4.33047e-05
ACSF2	0	2	1	1.26242	-1.7494	1.09343	-1.7494	1.26678	1.4525	1.09343	1.7494	1.26678	1.4525	ACSF2	0	0	1	1	0	-1	0	0	0	0	1	1	0	1	0	0	1	-1	1	1	0	ACSF2	0	-1	0	1	0.0910702	5.608e-05	0.0501674	1.27503e-05
ZNF217	0	2	0	1.26139		1.27824	1.27395	-1.01732	1.23249	1.27824	1.27395	1.01732	1.23249	ZNF217	1	1	0	0	0	0	0	0	1	1	0	0	0	0	0	0	1	1	0	1	0	ZNF217	0	0	0	0	0.00913451	0.00979059	0.802499	0.000792427
PRUNE1	0	2	0	1.2607		1.35857	1.12535	1.2442	1.32795	1.35857	1.12535	1.2442	1.32795	PRUNE1	1	0	0	1	0	0	0	0	1	0	0	1	0	0	0	0	1	1	1	1	0	PRUNE1	1	0	0	1	0.00346269	0.0902762	0.011293	0.00133582
GOLGA7	0	2	0	1.25989		1.08744	1.28499	-1.02553	1.43117	1.08744	1.28499	1.02553	1.43117	GOLGA7	0	1	0	1	0	0	0	0	0	1	0	1	0	0	0	0	1	1	0	1	0	GOLGA7	0	0	0	1	0.0949824	0.00247657	0.763149	3.33517e-05
PLEKHB2	0	2	0	1.25929		1.10206	1.22924	1.29044	1.43855	1.10206	1.22924	1.29044	1.43855	PLEKHB2	0	0	1	1	0	0	0	0	0	0	1	1	0	0	0	0	1	1	1	1	0	PLEKHB2	0	0	0	1	0.0274908	0.00262653	0.00155967	1.49e-07
ALDH1B1	0	2	1	1.25862	-1.40949	-1.40949	1.14727	1.32222	1.31437	1.40949	1.14727	1.32222	1.31437	ALDH1B1	0	0	1	1	-1	0	0	0	0	0	1	1	1	0	0	0	-1	1	1	1	0	ALDH1B1	-1	0	1	1	0.00102333	0.000359431	0.00895244	0.000617036
HSPB1	0	2	1	1.25855	-1.42811	1.26367	-1.42811	1.16475	1.35439	1.26367	1.42811	1.16475	1.35439	HSPB1	1	0	0	1	0	-1	0	0	1	0	0	1	0	1	0	0	1	-1	1	1	0	HSPB1	0	-1	0	1	0.00901821	0.0057217	0.0693823	0.00128163
CEP85	0	2	0	1.25664		1.26956	1.16745	1.50459	1.11825	1.26956	1.16745	1.50459	1.11825	CEP85	1	0	1	0	0	0	0	0	1	0	1	0	0	0	0	0	1	1	1	1	0	CEP85	0	0	1	0	0.002749	0.00223826	0.00363655	0.0197873
TMEM98	0	2	0	1.25599		-1.14727		1.26146	1.25054	1.14727	0	1.26146	1.25054	TMEM98	0	0	1	1	0	0	0	0	0	0	1	1	0	0	0	0	0	0	1	1	0	TMEM98	0	0	0	0	0.638559	N.D.	0.0226694	0.00234782
DUSP3	0	2	0	1.25594		1.12124	1.23271	1.28422	1.25142	1.12124	1.23271	1.28422	1.25142	DUSP3	0	0	1	1	0	0	0	0	0	0	1	1	0	0	0	0	0	1	1	1	0	DUSP3	0	0	0	0	0.111987	0.00196403	0.00669804	9.47601e-05
DESI1	0	2	0	1.25443		-1.10375	1.2579	1.34809	1.16407	1.10375	1.2579	1.34809	1.16407	DESI1	0	1	1	0	0	0	0	0	0	1	1	0	0	0	0	0	0	1	1	1	0	DESI1	0	0	1	0	0.147552	0.00086461	0.011891	0.0807081
PLEKHM1	0	2	0	1.2535		1.1613	1.37473	1.40178	1.10321	1.1613	1.37473	1.40178	1.10321	PLEKHM1	0	1	1	0	0	0	0	0	0	1	1	0	0	0	0	0	1	1	1	1	0	PLEKHM1	0	1	1	0	0.0466523	0.00849672	0.00740157	0.0671347
TEX10	0	2	0	1.25093	-1.11906	-1.11906	1.40934	1.09546	1.2679	1.11906	1.40934	1.09546	1.2679	TEX10	0	1	0	1	0	0	0	0	0	1	0	1	0	0	0	0	-1	1	1	1	0	TEX10	0	1	0	0	0.0524985	0.000662296	0.0199566	3.76171e-05
SLC5A6	0	2	0	1.25086		-1.10435	1.38019	1.10839	1.27937	1.10435	1.38019	1.10839	1.27937	SLC5A6	0	1	0	1	0	0	0	0	0	1	0	1	0	0	0	0	0	1	1	1	0	SLC5A6	0	1	0	0	0.131483	0.00105885	0.0119667	0.000295951
NHERF1	0	2	0	1.25077		1.15295	1.39229	1.31933	1.15562	1.15295	1.39229	1.31933	1.15562	NHERF1	0	1	1	0	0	0	0	0	0	1	1	0	0	0	0	0	1	1	1	1	0	NHERF1	0	1	1	0	0.022224	0.0004768	0.0430708	0.00927648
MAPK6	0	2	0	1.25067		1.28555	1.44452	1.14763	1.14804	1.28555	1.44452	1.14763	1.14804	MAPK6	1	1	0	0	0	0	0	0	1	1	0	0	0	0	0	0	1	1	1	1	0	MAPK6	0	1	0	0	0.00166239	0.000419484	0.0123364	0.00255853
GNA13	0	2	0	1.25025		1.51421	1.13017	1.30069	1.09768	1.51421	1.13017	1.30069	1.09768	GNA13	1	0	1	0	0	0	0	0	1	0	1	0	0	0	0	0	1	1	1	1	0	GNA13	1	0	1	0	0.000558791	0.0036754	0.00605712	0.0035927
SHC1	0	2	0	1.24928		1.16164	1.33368	-1.02991	1.25851	1.16164	1.33368	1.02991	1.25851	SHC1	0	1	0	1	0	0	0	0	0	1	0	1	0	0	0	0	1	1	0	1	0	SHC1	0	1	0	0	0.036194	0.00132639	0.536509	0.000284125
NUP153	0	2	0	1.24855		1.09041	1.34268	1.3294	1.00943	1.09041	1.34268	1.3294	1.00943	NUP153	0	1	1	0	0	0	0	0	0	1	1	0	0	0	0	0	1	1	1	0	0	NUP153	0	1	1	0	0.0124878	0.000728925	0.00368799	0.784859
RNF4	0	2	0	1.24795		1.11732	1.2866	-1.09606	1.35197	1.11732	1.2866	1.09606	1.35197	RNF4	0	1	0	1	0	0	0	0	0	1	0	1	0	0	0	0	1	1	0	1	0	RNF4	0	0	0	1	0.000825892	0.00122586	0.153623	0.000716036
TEX2	0	2	0	1.24655		-1.01056	1.19843	1.26498	1.27771	1.01056	1.19843	1.26498	1.27771	TEX2	0	0	1	1	0	0	0	0	0	0	1	1	0	0	0	0	0	1	1	1	0	TEX2	0	0	0	0	0.733708	0.00386189	0.00191522	0.000274365
WBP2	0	2	0	1.24642		1.3	1.17676	1.26579	1.06883	1.3	1.17676	1.26579	1.06883	WBP2	1	0	1	0	0	0	0	0	1	0	1	0	0	0	0	0	1	1	1	0	0	WBP2	1	0	0	0	0.0193533	0.0113325	0.00153723	0.117868
E2F6	0	2	0	1.24409		1.17286	1.25863	1.07045	1.516	1.17286	1.25863	1.07045	1.516	E2F6	0	1	0	1	0	0	0	0	0	1	0	1	0	0	0	0	1	1	1	1	0	E2F6	0	0	0	1	0.00329981	0.00511219	0.0419567	1.96839e-06
UHRF2	0	2	0	1.24406		1.32525	1.27401	1.0686	1.14038	1.32525	1.27401	1.0686	1.14038	UHRF2	1	1	0	0	0	0	0	0	1	1	0	0	0	0	0	0	1	1	0	1	0	UHRF2	1	0	0	0	0.00251956	0.0011005	0.408757	0.0217233
CIAO1	0	2	0	1.23424		-1.07888	1.26727	1.17901	1.2584	1.07888	1.26727	1.17901	1.2584	CIAO1	0	1	0	1	0	0	0	0	0	1	0	1	0	0	0	0	0	1	1	1	0	CIAO1	0	0	0	0	0.114965	0.000977328	0.00523174	3.42086e-06
JPT2	0	2	0	1.23271		1.02316	1.34916	1.0661	1.30233	1.02316	1.34916	1.0661	1.30233	JPT2	0	1	0	1	0	0	0	0	0	1	0	1	0	0	0	0	0	1	1	1	0	JPT2	0	1	0	1	0.237155	4.7249e-05	0.0435233	4.98537e-06
RIOK1	0	2	0	1.23218	-1.18009	-1.18009	1.27424	1.26584	1.15982	1.18009	1.27424	1.26584	1.15982	RIOK1	0	1	1	0	0	0	0	0	0	1	1	0	0	0	0	0	-1	1	1	1	0	RIOK1	0	0	0	0	0.00907944	0.0054104	0.00404369	0.00989575
RAB35	0	2	0	1.23159		1.17503	1.30657	1.11519	1.34378	1.17503	1.30657	1.11519	1.34378	RAB35	0	1	0	1	0	0	0	0	0	1	0	1	0	0	0	0	1	1	1	1	0	RAB35	0	1	0	1	0.0058447	0.000225642	0.0124918	0.000107291
SERPINH1	0	2	0	1.23105		1.1518	1.28125	-1.04616	1.26422	1.1518	1.28125	1.04616	1.26422	SERPINH1	0	1	0	1	0	0	0	0	0	1	0	1	0	0	0	0	1	1	0	1	0	SERPINH1	0	0	0	0	0.0157479	0.0037029	0.537621	0.000390782
ARHGEF2	0	2	0	1.23009		1.33059	1.10761	1.10179	1.26292	1.33059	1.10761	1.10179	1.26292	ARHGEF2	1	0	0	1	0	0	0	0	1	0	0	1	0	0	0	0	1	1	0	1	0	ARHGEF2	1	0	0	0	0.010533	0.0544292	0.212535	3.03198e-05
SFXN5	0	2	0	1.22926		1.01261	1.25009	1.2536	1.18531	1.01261	1.25009	1.2536	1.18531	SFXN5	0	1	1	0	0	0	0	0	0	1	1	0	0	0	0	0	0	1	1	1	0	SFXN5	0	0	0	0	0.945064	0.00898492	0.0381454	0.00589125
DDX47	0	2	0	1.22829	-1.10439	-1.10439	1.29584	1.06187	1.34672	1.10439	1.29584	1.06187	1.34672	DDX47	0	1	0	1	0	0	0	0	0	1	0	1	0	0	0	0	-1	1	1	1	0	DDX47	0	0	0	1	0.0515954	0.00642932	0.0428777	4.23699e-05
BRI3BP	0	2	0	1.22779		1.05293	1.27818	1.13195	1.27924	1.05293	1.27818	1.13195	1.27924	BRI3BP	0	1	0	1	0	0	0	0	0	1	0	1	0	0	0	0	0	1	1	1	0	BRI3BP	0	0	0	0	0.22782	0.00412734	0.0844254	0.00015849
NAB2	0	2	0	1.2238		1.27059	1.15042	1.26894	1.20931	1.27059	1.15042	1.26894	1.20931	NAB2	1	0	1	0	0	0	0	0	1	0	1	0	0	0	0	0	1	1	1	1	0	NAB2	0	0	0	0	0.02779	0.0559457	0.00557615	0.00687933
RNF19B	0	2	0	1.2237		1.37043	1.30942	1.19121	1.04899	1.37043	1.30942	1.19121	1.04899	RNF19B	1	1	0	0	0	0	0	0	1	1	0	0	0	0	0	0	1	1	1	1	0	RNF19B	1	1	0	0	0.00459114	0.00101571	0.0295547	0.0660645
TBC1D20	0	2	0	1.22239		1.26412	1.35731	1.1731	1.10926	1.26412	1.35731	1.1731	1.10926	TBC1D20	1	1	0	0	0	0	0	0	1	1	0	0	0	0	0	0	1	1	1	1	0	TBC1D20	0	1	0	0	0.00235149	0.000214808	0.0245744	0.0107266
SELENOS	0	2	0	1.22201		1.0873	1.27815	1.09367	1.31308	1.0873	1.27815	1.09367	1.31308	SELENOS	0	1	0	1	0	0	0	0	0	1	0	1	0	0	0	0	1	1	0	1	0	SELENOS	0	0	0	1	0.0567583	0.00550696	0.440207	0.000205926
MAP3K9	0	2	0	1.22184	-1.16456	1.09334	1.2922	1.29108	-1.16456	1.09334	1.2922	1.29108	1.16456	MAP3K9	0	1	1	0	0	0	0	0	0	1	1	0	0	0	0	0	1	1	1	-1	0	MAP3K9	0	0	0	0	0.0926192	0.0136853	0.0357248	0.00723918
PRDX1	0	2	0	1.21615		1.07522	1.29575	1.30717	1.20114	1.07522	1.29575	1.30717	1.20114	PRDX1	0	1	1	0	0	0	0	0	0	1	1	0	0	0	0	0	1	1	1	1	0	PRDX1	0	0	1	0	0.00469578	0.00180533	0.00450072	0.000308243
COA7	0	2	1	1.21429	-1.32158	-1.32158	1.29258	1.31104	1.05657	1.32158	1.29258	1.31104	1.05657	COA7	0	1	1	0	-1	0	0	0	0	1	1	0	1	0	0	0	-1	1	1	1	0	COA7	-1	0	1	0	0.00113342	0.000445141	0.00100896	0.0796718
MAEA	0	2	0	1.21415		1.04714	1.25464	1.0783	1.36237	1.04714	1.25464	1.0783	1.36237	MAEA	0	1	0	1	0	0	0	0	0	1	0	1	0	0	0	0	1	1	0	1	0	MAEA	0	0	0	1	0.0580282	0.00260347	0.202334	6.54925e-05
UBFD1	0	2	0	1.2114		1.08376	1.27174	1.012	1.28982	1.08376	1.27174	1.012	1.28982	UBFD1	0	1	0	1	0	0	0	0	0	1	0	1	0	0	0	0	1	1	0	1	0	UBFD1	0	0	0	0	0.0654222	0.00124774	0.880895	3.54705e-06
PLOD3	0	2	0	1.20598		1.15533	1.34559	1.06569	1.27675	1.15533	1.34559	1.06569	1.27675	PLOD3	0	1	0	1	0	0	0	0	0	1	0	1	0	0	0	0	1	1	1	1	0	PLOD3	0	1	0	0	0.0535983	0.00160121	0.0646486	0.000273408
PPP1R13B	0	2	1	1.20582	-1.29475	1.08917	1.28375	1.25392	-1.29475	1.08917	1.28375	1.25392	1.29475	PPP1R13B	0	1	1	0	0	0	0	-1	0	1	1	0	0	0	0	1	1	1	1	-1	0	PPP1R13B	0	0	0	0	0.0610702	0.00727175	0.00372271	0.000335354
SPRING1	0	2	0	1.18453		1.08009	1.10788	1.25933	1.30645	1.08009	1.10788	1.25933	1.30645	SPRING1	0	0	1	1	0	0	0	0	0	0	1	1	0	0	0	0	1	1	1	1	0	SPRING1	0	0	0	1	0.0732497	0.0999858	0.0108993	1.91517e-05
CXCL3	0	1	2	253.189	-1.91848	-1.48133	253.189		-2.48463	1.48133	253.189	0	2.48463	CXCL3	0	1	0	0	-1	0	0	-1	0	1	0	0	1	0	0	1	-1	1	0	-1	0	CXCL3	-1	1	0	-1	0.0178161	0.00983785	N.D.	2.4205e-05
TNNC2	0	1	0	234.853		234.853		-3.33362		234.853	0	3.33362	0	TNNC2	1	0	0	0	0	0	0	0	1	0	0	0	0	0	1	0	1	0	0	0	0	TNNC2	1	0	0	0	6.54353e-05	N.D.	0.628984	N.D.
DEFB103A	0	1	0	228.986		-5.97959			228.986	5.97959	0	0	228.986	DEFB103A	0	0	0	1	0	0	0	0	0	0	0	1	1	0	0	0	0	0	0	1	0	DEFB103A	0	0	0	1	0.535275	N.D.	N.D.	0.0183924
PPAN-P2RY11	0	1	0	216.364		-5.18236	2.61362	216.364	-15.2712	5.18236	2.61362	216.364	15.2712	PPAN-P2RY11	0	0	1	0	0	0	0	0	0	1	1	0	1	0	0	1	0	0	1	0	0	PPAN-P2RY11	0	0	1	0	0.563746	0.279227	0.0723093	0.17694
SERPINA1	0	1	0	212.846		-1.06881			212.846	1.06881	0	0	212.846	SERPINA1	0	0	0	1	0	0	0	0	0	0	0	1	0	0	0	0	0	0	0	1	0	SERPINA1	0	0	0	1	0.879455	N.D.	N.D.	0.000164322
ARHGAP11A-SCG5	0	1	0	179.631		-12.2326			179.631	12.2326	0	0	179.631	ARHGAP11A-SCG5	0	0	0	1	0	0	0	0	0	0	0	1	1	0	0	0	0	0	0	1	0	ARHGAP11A-SCG5	0	0	0	1	0.424536	N.D.	N.D.	0.00887601
LYPD2	0	1	0	163.781		-1.38412		163.781	-1.7892	1.38412	0	163.781	1.7892	LYPD2	0	0	1	0	0	0	0	0	0	0	1	0	1	0	0	1	0	0	1	0	0	LYPD2	0	0	1	0	0.677432	N.D.	0.0536467	0.240551
TM4SF19	0	1	0	127.538		-1.01212	127.538	15.483		1.01212	127.538	15.483	0	TM4SF19	0	1	0	0	0	0	0	0	0	1	1	0	0	0	0	0	0	1	0	0	0	TM4SF19	0	1	0	0	0.956587	0.033904	0.230319	N.D.
BGLAP	0	1	1	121.686	-1292.3	121.686	-1292.3	27.8973		121.686	1292.3	27.8973	0	BGLAP	1	0	0	0	0	-1	0	0	1	0	1	0	0	1	0	0	1	-1	0	0	0	BGLAP	1	-1	0	0	0.0955331	9.05094e-05	0.1732	N.D.
SPINK1	0	1	0	104.553		4.66054	-1.32316		104.553	4.66054	1.32316	0	104.553	SPINK1	0	0	0	1	0	0	0	0	1	0	0	1	0	1	0	0	0	0	0	1	0	SPINK1	0	0	0	1	0.677541	0.119791	N.D.	0.0123542
GREP1	0	1	0	70.1641		70.1641				70.1641	0	0	0	GREP1	1	0	0	0	0	0	0	0	1	0	0	0	0	0	0	0	1	0	0	0	0	GREP1	1	0	0	0	0.0468938	N.D.	N.D.	N.D.
CXCL8	0	1	1	51.2702	-2.95447	-2.95447	51.2702		-1.07714	2.95447	51.2702	0	1.07714	CXCL8	0	1	0	0	-1	0	0	0	0	1	0	0	1	0	0	0	-1	1	0	0	0	CXCL8	-1	1	0	0	0.001436	0.000498133	N.D.	0.325108
FOLR3	0	1	0	44.7881		-1.27221			44.7881	1.27221	0	0	44.7881	FOLR3	0	0	0	1	0	0	0	0	0	0	0	1	1	0	0	0	0	0	0	1	0	FOLR3	0	0	0	1	0.65328	N.D.	N.D.	0.0321078
PHOSPHO2-KLHL23	0	1	0	43.4786		-1.33467	1.01196	1.79356	43.4786	1.33467	1.01196	1.79356	43.4786	PHOSPHO2-KLHL23	0	0	0	1	0	0	0	0	0	0	1	1	1	0	0	0	0	0	0	1	0	PHOSPHO2-KLHL23	0	0	0	1	0.385083	0.957664	0.281757	0.0918203
DEFB4A	0	1	0	34.7842		5.78235			34.7842	5.78235	0	0	34.7842	DEFB4A	0	0	0	1	0	0	0	0	1	0	0	1	0	0	0	0	0	0	0	1	0	DEFB4A	0	0	0	1	0.514525	N.D.	N.D.	0.0499153
CXCL2	0	1	2	30.3261	-2.09616	-1.94715	30.3261		-2.25658	1.94715	30.3261	0	2.25658	CXCL2	0	1	0	0	-1	0	0	-1	0	1	0	0	1	0	0	1	-1	1	0	-1	0	CXCL2	-1	1	0	-1	0.0182578	0.0662597	N.D.	1.21367e-06
TRIML2	0	1	0	29.1972		-1.33412			29.1972	1.33412	0	0	29.1972	TRIML2	0	0	0	1	0	0	0	0	0	0	0	1	1	0	0	0	0	0	0	1	0	TRIML2	0	0	0	1	0.342531	N.D.	N.D.	0.0171667
CSF2	0	1	0	26.9486		1.11167			26.9486	1.11167	0	0	26.9486	CSF2	0	0	0	1	0	0	0	0	0	0	0	1	0	0	0	0	0	0	0	1	0	CSF2	0	0	0	1	0.695468	N.D.	N.D.	0.0242195
LTB	0	1	0	18.1629		-1.39495			18.1629	1.39495	0	0	18.1629	LTB	0	0	0	1	0	0	0	0	0	0	0	1	1	0	0	0	0	0	0	1	0	LTB	0	0	0	1	0.519082	N.D.	N.D.	0.0393656
DIO2	0	1	1	16.9687	-1.40609	-1.40609			16.9687	1.40609	0	0	16.9687	DIO2	0	0	0	1	-1	0	0	0	0	0	0	1	1	0	0	0	-1	0	0	1	0	DIO2	-1	0	0	1	0.0925583	N.D.	N.D.	8.73e-10
KLK8	0	1	0	13.4973		-1.07448			13.4973	1.07448	0	0	13.4973	KLK8	0	0	0	1	0	0	0	0	0	0	0	1	0	0	0	0	0	0	0	1	0	KLK8	0	0	0	1	0.293774	N.D.	N.D.	0.0499642
NAV3	0	1	0	11.0466		-1.00038	11.0466			1.00038	11.0466	0	0	NAV3	0	1	0	0	0	0	0	0	0	1	0	0	0	0	0	0	0	1	0	0	0	NAV3	0	1	0	0	0.998432	3.83288e-05	N.D.	N.D.
CALHM3	0	1	0	11.0446		-1.0414			11.0446	1.0414	0	0	11.0446	CALHM3	0	0	0	1	0	0	0	0	0	0	0	1	0	0	0	0	0	0	0	1	0	CALHM3	0	0	0	1	0.714157	N.D.	N.D.	0.0748142
SAA2	0	1	0	9.84929		-1.63259			9.84929	1.63259	0	0	9.84929	SAA2	0	0	0	1	0	0	0	0	0	0	0	1	1	0	0	0	0	0	0	1	0	SAA2	0	0	0	1	0.353971	N.D.	N.D.	0.00139131
TMEM158	0	1	1	9.81995	-1.37654	-1.37654	9.81995	-1.08959	1.29356	1.37654	9.81995	1.08959	1.29356	TMEM158	0	1	0	0	-1	0	0	0	0	1	0	1	1	0	0	0	-1	1	0	0	0	TMEM158	-1	1	0	0	0.0237224	0.00767279	0.729535	0.156045
TMEM156	0	1	0	8.54265		1.19417		1.34043	8.54265	1.19417	0	1.34043	8.54265	TMEM156	0	0	0	1	0	0	0	0	0	0	1	1	0	0	0	0	0	0	0	1	0	TMEM156	0	0	0	1	0.513432	N.D.	0.698452	1.32671e-06
RNF224	0	1	0	8.26648		2.98691		8.26648	1.632	2.98691	0	8.26648	1.632	RNF224	0	0	1	0	0	0	0	0	1	0	1	1	0	0	0	0	0	0	1	0	0	RNF224	0	0	1	0	0.111028	N.D.	0.00181715	0.333665
GJB4	0	1	1	7.18463	-1.70873	-1.07514	7.18463	2.29356	-1.70873	1.07514	7.18463	2.29356	1.70873	GJB4	0	1	0	0	0	0	0	-1	0	1	1	0	0	0	0	1	0	1	0	-1	0	GJB4	0	1	0	-1	0.896534	0.0141885	0.108205	0.000352708
RASGRF2	0	1	0	7.13945		-1.08776		7.13945		1.08776	0	7.13945	0	RASGRF2	0	0	1	0	0	0	0	0	0	0	1	0	0	0	0	0	0	0	1	0	0	RASGRF2	0	0	1	0	0.754782	N.D.	0.00573523	N.D.
EID3	0	1	1	7.13089	-1.95	7.13089	-1.95	2.16692	1.03796	7.13089	1.95	2.16692	1.03796	EID3	1	0	0	0	0	-1	0	0	1	0	1	0	0	1	0	0	1	-1	0	0	0	EID3	1	-1	0	0	0.000542195	0.00296827	0.388215	0.858122
CLEC7A	0	1	0	7.04831		-1.90523		7.04831		1.90523	0	7.04831	0	CLEC7A	0	0	1	0	0	0	0	0	0	0	1	0	1	0	0	0	0	0	1	0	0	CLEC7A	0	0	1	0	0.436449	N.D.	0.00216003	N.D.
NECAB2	0	1	0	6.90115		-1.19413		6.90115		1.19413	0	6.90115	0	NECAB2	0	0	1	0	0	0	0	0	0	0	1	0	0	0	0	0	0	0	1	0	0	NECAB2	0	0	1	0	0.960256	N.D.	0.00526853	N.D.
ZNF469	0	1	0	6.48095		6.48095				6.48095	0	0	0	ZNF469	1	0	0	0	0	0	0	0	1	0	0	0	0	0	0	0	1	0	0	0	0	ZNF469	1	0	0	0	0.000485339	N.D.	N.D.	N.D.
ATG9B	0	1	0	6.46279		-1.13865		1.05937	6.46279	1.13865	0	1.05937	6.46279	ATG9B	0	0	0	1	0	0	0	0	0	0	0	1	0	0	0	0	0	0	0	1	0	ATG9B	0	0	0	1	0.847475	N.D.	0.825045	2.06133e-05
CDA	0	1	0	6.45097		1.03682		6.45097	-1.60643	1.03682	0	6.45097	1.60643	CDA	0	0	1	0	0	0	0	0	0	0	1	0	0	0	0	1	0	0	1	0	0	CDA	0	0	1	0	0.438322	N.D.	0.000872991	0.10542
KRT81	0	1	0	6.38224		1.40414			6.38224	1.40414	0	0	6.38224	KRT81	0	0	0	1	0	0	0	0	1	0	0	1	0	0	0	0	0	0	0	1	0	KRT81	0	0	0	1	0.432402	N.D.	N.D.	2.3e-08
COL5A2	0	1	2	6.03657	-2.06069	-1.07901	-1.45517	-2.91817	6.03657	1.07901	1.45517	2.91817	6.03657	COL5A2	0	0	0	1	0	-1	-1	0	0	0	0	1	0	1	1	0	0	-1	-1	1	0	COL5A2	0	-1	-1	1	0.619493	0.000162205	0.0395525	7.93e-09
PTGES	0	1	0	6.00078	-1.13952	-1.12984		6.00078	-1.14928	1.12984	0	6.00078	1.14928	PTGES	0	0	1	0	0	0	0	0	0	0	1	0	0	0	0	0	-1	0	1	-1	0	PTGES	0	0	1	0	0.0319668	N.D.	5.19148e-05	0.00121324
NES	0	1	2	5.89467	-1.57031	-1.14682	-1.45577	-2.31933	5.89467	1.14682	1.45577	2.31933	5.89467	NES	0	0	0	1	0	-1	-1	0	0	0	0	1	0	1	1	0	-1	-1	-1	1	0	NES	0	-1	-1	1	0.0230671	0.0304243	0.0475533	1.26e-07
SCNN1A	0	1	1	5.69305	-1.99167	-1.24987		5.69305	-1.99167	1.24987	0	5.69305	1.99167	SCNN1A	0	0	1	0	0	0	0	-1	0	0	1	0	0	0	0	1	0	0	1	-1	0	SCNN1A	0	0	1	-1	0.198669	N.D.	6.64616e-05	1.03529e-05
PPM1H	0	1	1	5.6928	-1.83682	-1.42584	-2.98506	-1.13027	5.6928	1.42584	2.98506	1.13027	5.6928	PPM1H	0	0	0	1	0	-1	0	0	0	0	0	1	1	1	0	0	0	-1	-1	1	0	PPM1H	0	-1	0	1	0.112028	0.000136518	0.0564081	2.16986e-05
MYEOV	0	1	1	5.60705	-1.57118	-1.57118			5.60705	1.57118	0	0	5.60705	MYEOV	0	0	0	1	-1	0	0	0	0	0	0	1	1	0	0	0	-1	0	0	1	0	MYEOV	-1	0	0	1	0.0063174	N.D.	N.D.	0.000746938
IL18	0	1	0	5.60359	-1.10662	-1.10662	1.40737	5.60359	1.02897	1.10662	1.40737	5.60359	1.02897	IL18	0	0	1	0	0	0	0	0	0	1	1	0	0	0	0	0	-1	0	1	0	0	IL18	0	0	1	0	0.0710314	0.255185	0.0168686	0.7596
CXXC5	0	1	0	5.35703		1.10167		5.35703	1.17833	1.10167	0	5.35703	1.17833	CXXC5	0	0	1	0	0	0	0	0	0	0	1	0	0	0	0	0	0	0	1	0	0	CXXC5	0	0	1	0	0.125405	N.D.	0.000221638	0.297318
TMEM139	0	1	1	5.28573	-2.30029	-2.30029			5.28573	2.30029	0	0	5.28573	TMEM139	0	0	0	1	-1	0	0	0	0	0	0	1	1	0	0	0	-1	0	0	1	0	TMEM139	-1	0	0	1	0.0839009	N.D.	N.D.	0.00211455
SPNS2	0	1	0	5.28197		1.24274		5.28197		1.24274	0	5.28197	0	SPNS2	0	0	1	0	0	0	0	0	0	0	1	0	0	0	0	0	0	0	1	0	0	SPNS2	0	0	1	0	0.453938	N.D.	0.000809921	N.D.
TRPC1	0	1	1	5.2541	-1.27663	1.14065	-1.31749	-1.23703	5.2541	1.14065	1.31749	1.23703	5.2541	TRPC1	0	0	0	1	0	-1	0	0	0	0	0	1	0	1	0	0	0	-1	-1	1	0	TRPC1	0	-1	0	1	0.284149	0.00598325	0.0195886	2.67807e-06
MMP1	0	1	1	5.10822	-1.32415	-1.32415		-6.87676	5.10822	1.32415	0	6.87676	5.10822	MMP1	0	0	0	1	-1	0	0	0	0	0	0	1	1	0	1	0	-1	0	0	1	0	MMP1	-1	0	0	1	0.000661097	N.D.	0.397806	2.23e-07
KRT4	0	1	2	5.09601	-3.40777	-1.3085	-1.41156	5.09601	-8.22701	1.3085	1.41156	5.09601	8.22701	KRT4	0	0	1	0	0	-1	0	-1	0	0	1	0	1	1	0	1	0	-1	1	-1	0	KRT4	0	-1	1	-1	0.200017	0.000306006	0.00048873	2.52552e-06
S100A14	0	1	1	4.99226	-1.25396	-1.00262	-1.09498	4.99226	-1.43602	1.00262	1.09498	4.99226	1.43602	S100A14	0	0	1	0	0	0	0	-1	0	0	1	0	0	0	0	1	0	-1	1	-1	0	S100A14	0	0	1	-1	0.970063	0.0206895	5.65512e-05	7.44926e-05
MGAT3	0	1	0	4.99224		-1.0383		4.99224		1.0383	0	4.99224	0	MGAT3	0	0	1	0	0	0	0	0	0	0	1	0	0	0	0	0	0	0	1	0	0	MGAT3	0	0	1	0	0.906626	N.D.	0.0161915	N.D.
ANKRD1	0	1	1	4.88334	-3.18693	-3.18693			4.88334	3.18693	0	0	4.88334	ANKRD1	0	0	0	1	-1	0	0	0	0	0	0	1	1	0	0	0	-1	0	0	1	0	ANKRD1	-1	0	0	1	7.31417e-05	N.D.	N.D.	3.3e-08
KCNN4	0	1	0	4.86542		-1.05782		4.86542	-1.05858	1.05782	0	4.86542	1.05858	KCNN4	0	0	1	0	0	0	0	0	0	0	1	0	0	0	0	0	0	0	1	0	0	KCNN4	0	0	1	0	0.369622	N.D.	0.00134785	0.710947
MRAS	0	1	1	4.78891	-1.70739	1.24687	-1.70739	-1.31324	4.78891	1.24687	1.70739	1.31324	4.78891	MRAS	0	0	0	1	0	-1	0	0	0	0	0	1	0	1	1	0	0	-1	0	1	0	MRAS	0	-1	0	1	0.280356	0.00240211	0.384893	0.000220311
ZNF426	0	1	0	4.70485		1.05629	1.03469	4.70485	1.04613	1.05629	1.03469	4.70485	1.04613	ZNF426	0	0	1	0	0	0	0	0	0	0	1	0	0	0	0	0	0	0	1	0	0	ZNF426	0	0	1	0	0.270515	0.70414	0.000852549	0.317175
JAK3	0	1	0	4.69087		-1.28769		4.69087		1.28769	0	4.69087	0	JAK3	0	0	1	0	0	0	0	0	0	0	1	0	1	0	0	0	0	0	1	0	0	JAK3	0	0	1	0	0.199618	N.D.	0.000631582	N.D.
MSC	0	1	0	4.63564		44.8457	4.63564			44.8457	4.63564	0	0	MSC	0	1	0	0	0	0	0	0	1	1	0	0	0	0	0	0	0	1	0	0	0	MSC	0	1	0	0	0.106959	0.000337657	N.D.	N.D.
LGR6	0	1	1	4.58587	-5.58809	1.01353		4.58587	-5.58809	1.01353	0	4.58587	5.58809	LGR6	0	0	1	0	0	0	0	-1	0	0	1	0	0	0	0	1	0	0	1	-1	0	LGR6	0	0	1	-1	0.950151	N.D.	1.38866e-05	3.39965e-05
PLCL2	0	1	1	4.58542	-2.4179	-1.21548	-1.12739	-2.4179	4.58542	1.21548	1.12739	2.4179	4.58542	PLCL2	0	0	0	1	0	0	-1	0	0	0	0	1	0	0	1	0	0	0	-1	1	0	PLCL2	0	0	-1	1	0.156781	0.189792	0.0206612	3.07e-07
TAGLN	0	1	0	4.55664		1.02044	-1.23832		4.55664	1.02044	1.23832	0	4.55664	TAGLN	0	0	0	1	0	0	0	0	0	0	0	1	0	0	0	0	0	0	0	1	0	TAGLN	0	0	0	1	0.90781	0.298513	N.D.	2.62e-07
LPIN1	0	1	0	4.53082		-1.07291	-1.0871	-1.02567	4.53082	1.07291	1.0871	1.02567	4.53082	LPIN1	0	0	0	1	0	0	0	0	0	0	0	1	0	0	0	0	0	0	0	1	0	LPIN1	0	0	0	1	0.617548	0.181808	0.46666	3.52e-07
PCDHAC2	0	1	0	4.50827		-1.49013		4.50827		1.49013	0	4.50827	0	PCDHAC2	0	0	1	0	0	0	0	0	0	0	1	0	1	0	0	0	0	0	1	0	0	PCDHAC2	0	0	1	0	0.133332	N.D.	0.01279	N.D.
DAW1	0	1	0	4.50626		-1.08111			4.50626	1.08111	0	0	4.50626	DAW1	0	0	0	1	0	0	0	0	0	0	0	1	0	0	0	0	0	0	0	1	0	DAW1	0	0	0	1	0.873329	N.D.	N.D.	0.00423583
RBPMS2	0	1	0	4.4807		-1.31087		4.4807		1.31087	0	4.4807	0	RBPMS2	0	0	1	0	0	0	0	0	0	0	1	0	1	0	0	0	0	0	1	0	0	RBPMS2	0	0	1	0	0.317292	N.D.	0.0747071	N.D.
ASTN2	0	1	0	4.39393		-1.51368		4.39393	1.37635	1.51368	0	4.39393	1.37635	ASTN2	0	0	1	0	0	0	0	0	0	0	1	1	1	0	0	0	0	0	1	0	0	ASTN2	0	0	1	0	0.657748	N.D.	0.00374732	0.146648
VGLL1	0	1	0	4.37751		1.13787			4.37751	1.13787	0	0	4.37751	VGLL1	0	0	0	1	0	0	0	0	0	0	0	1	0	0	0	0	0	0	0	1	0	VGLL1	0	0	0	1	0.899037	N.D.	N.D.	0.0044021
MILR1	0	1	0	4.32481		-1.82078		4.32481		1.82078	0	4.32481	0	MILR1	0	0	1	0	0	0	0	0	0	0	1	0	1	0	0	0	0	0	1	0	0	MILR1	0	0	1	0	0.239702	N.D.	0.0247909	N.D.
C10orf143	0	1	0	4.27776		-1.00028	-1.22407	1.84466	4.27776	1.00028	1.22407	1.84466	4.27776	C10orf143	0	0	0	1	0	0	0	0	0	0	1	1	0	0	0	0	0	0	0	1	0	C10orf143	0	0	0	1	0.999557	0.475699	0.167395	0.000915795
TMEM125	0	1	0	4.2114		-1.05359			4.2114	1.05359	0	0	4.2114	TMEM125	0	0	0	1	0	0	0	0	0	0	0	1	0	0	0	0	0	0	0	1	0	TMEM125	0	0	0	1	0.827997	N.D.	N.D.	1.16611e-05
PROM2	0	1	0	4.14499		-1.00454		4.14499	1.04628	1.00454	0	4.14499	1.04628	PROM2	0	0	1	0	0	0	0	0	0	0	1	0	0	0	0	0	0	0	1	0	0	PROM2	0	0	1	0	0.951891	N.D.	0.000410556	0.391744
SH3TC2	0	1	1	4.11764	-1.26379	-1.26379			4.11764	1.26379	0	0	4.11764	SH3TC2	0	0	0	1	-1	0	0	0	0	0	0	1	1	0	0	0	-1	0	0	1	0	SH3TC2	0	0	0	1	0.010285	N.D.	N.D.	7.93e-09
PI3	0	1	1	4.02454	-2.23341	-1.1064	-1.09748	4.02454	-2.23341	1.1064	1.09748	4.02454	2.23341	PI3	0	0	1	0	0	0	0	-1	0	0	1	0	0	0	0	1	0	0	1	-1	0	PI3	0	0	1	-1	0.286405	0.75407	0.000438986	0.000444113
EVPLL	0	1	0	3.99111		1.22075		1.1193	3.99111	1.22075	0	1.1193	3.99111	EVPLL	0	0	0	1	0	0	0	0	0	0	0	1	0	0	0	0	0	0	0	1	0	EVPLL	0	0	0	1	0.343174	N.D.	0.667804	0.0113367
SERPINB4	0	1	0	3.92424		-1.4672		-1.50179	3.92424	1.4672	0	1.50179	3.92424	SERPINB4	0	0	0	1	0	0	0	0	0	0	0	1	1	0	1	0	0	0	0	1	0	SERPINB4	0	0	0	1	0.277583	N.D.	0.429448	0.000109567
SPOCK1	0	1	1	3.88763	-2.00734	1.06196	-2.00734	-1.00313	3.88763	1.06196	2.00734	1.00313	3.88763	SPOCK1	0	0	0	1	0	-1	0	0	0	0	0	1	0	1	0	0	0	-1	0	1	0	SPOCK1	0	-1	0	1	0.11745	0.00485675	0.983073	1.52638e-06
SYNC	0	1	1	3.87672	-3.7229	-1.14356	-3.7229	3.87672	-1.09301	1.14356	3.7229	3.87672	1.09301	SYNC	0	0	1	0	0	-1	0	0	0	0	1	0	0	1	0	0	0	-1	1	0	0	SYNC	0	-1	1	0	0.143864	0.00465675	1.1069e-05	0.490422
GGT6	0	1	1	3.85877	-1.58843	-1.58843		3.85877		1.58843	0	3.85877	0	GGT6	0	0	1	0	-1	0	0	0	0	0	1	0	1	0	0	0	-1	0	1	0	0	GGT6	-1	0	1	0	0.0475294	N.D.	0.000311127	N.D.
ADAMTS15	0	1	1	3.84271	-19.8804	-1.09234		-19.8804	3.84271	1.09234	0	19.8804	3.84271	ADAMTS15	0	0	0	1	0	0	-1	0	0	0	0	1	0	0	1	0	0	0	-1	1	0	ADAMTS15	0	0	-1	1	0.655691	N.D.	0.00187312	4.82995e-05
MMP10	0	1	1	3.81795	-1.42554	-1.42554		-28.9767	3.81795	1.42554	0	28.9767	3.81795	MMP10	0	0	0	1	-1	0	0	0	0	0	0	1	1	0	1	0	-1	0	0	1	0	MMP10	-1	0	0	1	0.00472202	N.D.	0.203224	2.46707e-05
UPK3BL1	0	1	0	3.7889	-1.11962	-1.23313	-1.22067	3.7889	-1.11962	1.23313	1.22067	3.7889	1.11962	UPK3BL1	0	0	1	0	0	0	0	0	0	0	1	0	0	0	0	0	0	0	1	-1	0	UPK3BL1	0	0	1	0	0.252324	0.315974	0.000145522	0.058974
SERPINF2	0	1	0	3.762		-1.42609			3.762	1.42609	0	0	3.762	SERPINF2	0	0	0	1	0	0	0	0	0	0	0	1	1	0	0	0	0	0	0	1	0	SERPINF2	0	0	0	1	0.384769	N.D.	N.D.	0.00220969
PTGS1	0	1	0	3.75133		1.00898		3.75133	1.1514	1.00898	0	3.75133	1.1514	PTGS1	0	0	1	0	0	0	0	0	0	0	1	0	0	0	0	0	0	0	1	0	0	PTGS1	0	0	1	0	0.901455	N.D.	0.000255733	0.225729
CYS1	0	1	0	3.74396		1.19376	-1.00454	3.74396		1.19376	1.00454	3.74396	0	CYS1	0	0	1	0	0	0	0	0	0	0	1	0	0	0	0	0	0	0	1	0	0	CYS1	0	0	1	0	0.561671	0.982895	0.0192221	N.D.
ABTB3	0	1	0	3.72227		-1.06707	3.72227			1.06707	3.72227	0	0	ABTB3	0	1	0	0	0	0	0	0	0	1	0	0	0	0	0	0	0	1	0	0	0	ABTB3	0	1	0	0	0.103768	0.0036466	N.D.	N.D.
CBARP	0	1	0	3.6785		1.09598	3.6785	1.30799	1.17512	1.09598	3.6785	1.30799	1.17512	CBARP	0	1	0	0	0	0	0	0	0	1	1	0	0	0	0	0	0	1	0	0	0	CBARP	0	1	0	0	0.777984	0.0154415	0.166421	0.296037
GEM	0	1	2	3.67343	-2.20754	-1.63239	3.67343	-2.98534	-1.28884	1.63239	3.67343	2.98534	1.28884	GEM	0	1	0	0	-1	0	-1	0	0	1	0	0	1	0	1	1	-1	1	-1	0	0	GEM	-1	1	-1	0	0.0167181	0.0611293	0.0340924	0.223306
ENTPD8	0	1	0	3.66218		1.61425		3.66218		1.61425	0	3.66218	0	ENTPD8	0	0	1	0	0	0	0	0	1	0	1	0	0	0	0	0	0	0	1	0	0	ENTPD8	0	0	1	0	0.443167	N.D.	0.0235046	N.D.
CPQ	0	1	0	3.65447		-1.16434	-1.2326		3.65447	1.16434	1.2326	0	3.65447	CPQ	0	0	0	1	0	0	0	0	0	0	0	1	0	0	0	0	0	0	0	1	0	CPQ	0	0	0	1	0.743839	0.20204	N.D.	2.98395e-05
MYH14	0	1	0	3.6531		-1.07616		1.0709	3.6531	1.07616	0	1.0709	3.6531	MYH14	0	0	0	1	0	0	0	0	0	0	0	1	0	0	0	0	0	0	0	1	0	MYH14	0	0	0	1	0.390346	N.D.	0.556766	1.33076e-06
C2orf72	0	1	0	3.65026		2.36067		3.65026		2.36067	0	3.65026	0	C2orf72	0	0	1	0	0	0	0	0	1	0	1	0	0	0	0	0	0	0	1	0	0	C2orf72	0	0	1	0	0.291512	N.D.	0.00956189	N.D.
PGF	0	1	0	3.63104		3.63104	1.04815	2.35371	1.53414	3.63104	1.04815	2.35371	1.53414	PGF	1	0	0	0	0	0	0	0	1	0	1	1	0	0	0	0	1	0	0	0	0	PGF	1	0	0	0	0.0343406	0.810863	0.306615	0.257181
SAA1	0	1	1	3.62284	-547.242	-1.23272	-547.242		3.62284	1.23272	547.242	0	3.62284	SAA1	0	0	0	1	0	-1	0	0	0	0	0	1	0	1	0	0	0	-1	0	1	0	SAA1	0	-1	0	1	0.187095	2.24995e-05	N.D.	0.000216027
RTN4RL2	0	1	0	3.60303		-1.01846			3.60303	1.01846	0	0	3.60303	RTN4RL2	0	0	0	1	0	0	0	0	0	0	0	1	0	0	0	0	0	0	0	1	0	RTN4RL2	0	0	0	1	0.982783	N.D.	N.D.	0.000240337
GSDMC	0	1	0	3.56939	-1.23937	-1.23937		3.56939	-1.20794	1.23937	0	3.56939	1.20794	GSDMC	0	0	1	0	0	0	0	0	0	0	1	0	0	0	0	0	-1	0	1	0	0	GSDMC	0	0	1	0	0.0693654	N.D.	0.000229067	0.100059
UPK3BL2	0	1	2	3.54566	-2.02845	-1.29764	-2.03865	3.54566	-2.0183	1.29764	2.03865	3.54566	2.0183	UPK3BL2	0	0	1	0	0	-1	0	-1	0	0	1	0	1	1	0	1	0	-1	1	-1	0	UPK3BL2	0	-1	1	-1	0.265991	0.0211265	0.000562366	0.000107291
LSMEM1	0	1	1	3.54176	-1.45853	3.54176	1.72431	1.18962	-1.45853	3.54176	1.72431	1.18962	1.45853	LSMEM1	1	0	0	0	0	0	0	-1	1	1	0	0	0	0	0	1	1	0	0	-1	0	LSMEM1	1	0	0	-1	0.0387505	0.3558	0.756217	0.0157043
NPDC1	0	1	0	3.53455		1.10754	-1.09649	1.10562	3.53455	1.10754	1.09649	1.10562	3.53455	NPDC1	0	0	0	1	0	0	0	0	0	0	0	1	0	0	0	0	0	0	0	1	0	NPDC1	0	0	0	1	0.496884	0.320791	0.583324	6.19948e-06
ENC1	0	1	1	3.5337	-1.32876	-1.6379	3.5337	-1.03118	-1.07797	1.6379	3.5337	1.03118	1.07797	ENC1	0	1	0	0	-1	0	0	0	0	1	0	0	1	0	0	0	-1	1	0	-1	0	ENC1	-1	1	0	0	0.00170526	0.000513564	0.674991	0.00858159
RGS7	0	1	1	3.52853	-1.48657	-1.48657			3.52853	1.48657	0	0	3.52853	RGS7	0	0	0	1	-1	0	0	0	0	0	0	1	1	0	0	0	-1	0	0	1	0	RGS7	-1	0	0	1	0.0250182	N.D.	N.D.	0.00828881
AKAP12	0	1	1	3.51475	-2.34771	1.05626		-2.34771	3.51475	1.05626	0	2.34771	3.51475	AKAP12	0	0	0	1	0	0	-1	0	0	0	0	1	0	0	1	0	0	0	-1	1	0	AKAP12	0	0	-1	1	0.404342	N.D.	0.00284456	7.93e-09
TNNC1	0	1	0	3.44453		1.2156		-3.56249	3.44453	1.2156	0	3.56249	3.44453	TNNC1	0	0	0	1	0	0	0	0	0	0	0	1	0	0	1	0	0	0	0	1	0	TNNC1	0	0	0	1	0.771414	N.D.	0.605603	0.0127015
BMF	0	1	1	3.42751	-18.8603	3.42751	-18.8603	1.07779	1.0789	3.42751	18.8603	1.07779	1.0789	BMF	1	0	0	0	0	-1	0	0	1	0	0	0	0	1	0	0	1	-1	0	0	0	BMF	1	-1	0	0	0.00516452	0.0597495	0.295364	0.183331
RHOF	0	1	0	3.38853		1.02893	-1.01281	-1.00275	3.38853	1.02893	1.01281	1.00275	3.38853	RHOF	0	0	0	1	0	0	0	0	0	0	0	1	0	0	0	0	0	0	0	1	0	RHOF	0	0	0	1	0.556197	0.92996	0.992613	9.3e-08
PADI3	0	1	0	3.37798		-1.61808		3.37798		1.61808	0	3.37798	0	PADI3	0	0	1	0	0	0	0	0	0	0	1	0	1	0	0	0	0	0	1	0	0	PADI3	0	0	1	0	0.103928	N.D.	0.0577757	N.D.
ADORA1	0	1	0	3.35115		1.10637		3.35115		1.10637	0	3.35115	0	ADORA1	0	0	1	0	0	0	0	0	0	0	1	0	0	0	0	0	0	0	1	0	0	ADORA1	0	0	1	0	0.816096	N.D.	0.00686925	N.D.
LBH	0	1	2	3.32428	-1.7779	1.12514	-1.37509	-2.29869	3.32428	1.12514	1.37509	2.29869	3.32428	LBH	0	0	0	1	0	-1	-1	0	0	0	0	1	0	1	1	0	0	-1	-1	1	0	LBH	0	-1	-1	1	0.194203	0.0013507	4.75407e-05	2.34725e-06
SPRR3	0	1	0	3.31544		1.05084	1.02255	1.18862	3.31544	1.05084	1.02255	1.18862	3.31544	SPRR3	0	0	0	1	0	0	0	0	0	0	0	1	0	0	0	0	0	0	0	1	0	SPRR3	0	0	0	1	0.847735	0.881965	0.359121	0.00820971
SLC16A3	0	1	0	3.31099		-1.06508	3.31099	1.03867	-1.04405	1.06508	3.31099	1.03867	1.04405	SLC16A3	0	1	0	0	0	0	0	0	0	1	0	0	0	0	0	0	0	1	0	0	0	SLC16A3	0	1	0	0	0.218361	0.00665469	0.934008	0.458535
TGM3	0	1	0	3.29935		-1.04572	3.29935	1.00491		1.04572	3.29935	1.00491	0	TGM3	0	1	0	0	0	0	0	0	0	1	0	0	0	0	0	0	0	1	0	0	0	TGM3	0	1	0	0	0.907273	0.000153125	0.986308	N.D.
INPP4B	0	1	0	3.29706		-1.07636			3.29706	1.07636	0	0	3.29706	INPP4B	0	0	0	1	0	0	0	0	0	0	0	1	0	0	0	0	0	0	0	1	0	INPP4B	0	0	0	1	0.218291	N.D.	N.D.	1.19097e-06
FBXO24	0	1	0	3.25931		3.25931		-1.50514	-1.0343	3.25931	0	1.50514	1.0343	FBXO24	1	0	0	0	0	0	0	0	1	0	0	0	0	0	1	0	1	0	0	0	0	FBXO24	1	0	0	0	0.0487573	N.D.	0.345989	0.904424
TLE2	0	1	1	3.22382	-1.61446	-1.2325	1.05842	-1.61446	3.22382	1.2325	1.05842	1.61446	3.22382	TLE2	0	0	0	1	0	0	-1	0	0	0	0	1	0	0	1	0	0	0	-1	1	0	TLE2	0	0	-1	1	0.209545	0.806429	0.00387109	0.000921305
HCAR2	0	1	3	3.19969	-3.39083	-1.99538	-9.50788	3.19969	-2.05499	1.99538	9.50788	3.19969	2.05499	HCAR2	0	0	1	0	-1	-1	0	-1	0	0	1	0	1	1	0	1	-1	-1	1	-1	0	HCAR2	-1	-1	1	-1	6.54353e-05	0.00121721	0.0166472	5.70963e-05
ZBED2	0	1	0	3.19463		-1.19898		1.29074	3.19463	1.19898	0	1.29074	3.19463	ZBED2	0	0	0	1	0	0	0	0	0	0	1	1	0	0	0	0	0	0	0	1	0	ZBED2	0	0	0	1	0.123231	N.D.	0.525987	3.37e-08
S100A16	0	1	0	3.17978	-1.07181	-1.00009	1.10126	9.18136	-1.07181	1.00009	1.10126	9.18136	1.07181	S100A16	0	0	1	0	0	0	0	0	0	0	1	0	0	0	0	0	0	1	1	-1	0	S100A16	0	0	1	0	0.998728	0.0221644	9.7316e-06	0.0980276
PLA2G4E	0	1	1	3.1777	-2.13317	-2.13317		3.1777		2.13317	0	3.1777	0	PLA2G4E	0	0	1	0	-1	0	0	0	0	0	1	0	1	0	0	0	-1	0	1	0	0	PLA2G4E	-1	0	1	0	0.0513566	N.D.	0.00197794	N.D.
CYP24A1	0	1	1	3.16375	-1.89156	-1.89156	1.12006	1.26797	3.16375	1.89156	1.12006	1.26797	3.16375	CYP24A1	0	0	0	1	-1	0	0	0	0	0	1	1	1	0	0	0	-1	0	0	1	0	CYP24A1	-1	0	0	1	0.00510637	0.127299	0.165417	7.93e-09
NOXO1	0	1	1	3.16319	-2.84147	1.18753	-2.84147		3.16319	1.18753	2.84147	0	3.16319	NOXO1	0	0	0	1	0	-1	0	0	0	0	0	1	0	1	0	0	0	-1	0	1	0	NOXO1	0	-1	0	1	0.773263	0.0238827	N.D.	0.00168236
FHOD3	0	1	0	3.10953		-1.01034			3.10953	1.01034	0	0	3.10953	FHOD3	0	0	0	1	0	0	0	0	0	0	0	1	0	0	0	0	0	0	0	1	0	FHOD3	0	0	0	1	0.870964	N.D.	N.D.	1.34e-07
HSPA1L	0	1	0	3.10175		3.10175	-1.0558	1.24147	1.18203	3.10175	1.0558	1.24147	1.18203	HSPA1L	1	0	0	0	0	0	0	0	1	0	0	0	0	0	0	0	1	0	0	0	0	HSPA1L	1	0	0	0	0.00138206	0.831703	0.437436	0.247423
NPIPB8	0	1	0	3.0974		1.58026	3.0974		-1.65997	1.58026	3.0974	0	1.65997	NPIPB8	0	1	0	0	0	0	0	0	1	1	0	0	0	0	0	1	0	1	0	0	0	NPIPB8	0	1	0	0	0.516897	0.0266348	N.D.	0.164302
MAOA	0	1	0	3.0893	-1.10051	-1.10661		3.0893	-1.09444	1.10661	0	3.0893	1.09444	MAOA	0	0	1	0	0	0	0	0	0	0	1	0	0	0	0	0	-1	0	1	-1	0	MAOA	0	0	1	0	0.0195826	N.D.	0.0138474	0.0576586
FRMD3	0	1	0	3.0662		-1.03717		-1.1977	3.0662	1.03717	0	1.1977	3.0662	FRMD3	0	0	0	1	0	0	0	0	0	0	0	1	0	0	0	0	0	0	0	1	0	FRMD3	0	0	0	1	0.937761	N.D.	0.491274	2.07421e-06
SLC30A3	0	1	0	3.06351		-1.10493		3.06351		1.10493	0	3.06351	0	SLC30A3	0	0	1	0	0	0	0	0	0	0	1	0	0	0	0	0	0	0	1	0	0	SLC30A3	0	0	1	0	0.811216	N.D.	0.0478675	N.D.
SERPINB2	0	1	0	3.05704		-1.00993	-1.08977	-1.29077	3.05704	1.00993	1.08977	1.29077	3.05704	SERPINB2	0	0	0	1	0	0	0	0	0	0	0	1	0	0	1	0	0	0	0	1	0	SERPINB2	0	0	0	1	0.887159	0.286666	0.609755	3.75e-08
A2ML1	0	1	0	3.05595		-1.01785		3.05595		1.01785	0	3.05595	0	A2ML1	0	0	1	0	0	0	0	0	0	0	1	0	0	0	0	0	0	0	1	0	0	A2ML1	0	0	1	0	0.979694	N.D.	0.00450072	N.D.
RGMA	0	1	1	3.04809	-1.99926	1.3042		-1.99926	3.04809	1.3042	0	1.99926	3.04809	RGMA	0	0	0	1	0	0	-1	0	1	0	0	1	0	0	1	0	0	0	-1	1	0	RGMA	0	0	-1	1	0.468406	N.D.	0.0198922	0.000114344
POPDC3	0	1	0	3.03733		1.39812	3.03733		1.21467	1.39812	3.03733	0	1.21467	POPDC3	0	1	0	0	0	0	0	0	1	1	0	0	0	0	0	0	0	1	0	0	0	POPDC3	0	1	0	0	0.107326	4.05273e-05	N.D.	0.376926
GPD1L	0	1	1	3.02202	-1.56337	-1.06088	-1.56337	-1.00565	3.02202	1.06088	1.56337	1.00565	3.02202	GPD1L	0	0	0	1	0	-1	0	0	0	0	0	1	0	1	0	0	0	-1	0	1	0	GPD1L	0	-1	0	1	0.264851	0.0160491	0.950141	2.59e-07
PIK3AP1	0	1	2	3.02151	-1.51161	-1.41049	-1.61998	3.02151		1.41049	1.61998	3.02151	0	PIK3AP1	0	0	1	0	-1	-1	0	0	0	0	1	0	1	1	0	0	-1	-1	1	0	0	PIK3AP1	-1	-1	1	0	0.00105981	0.066018	0.000238698	N.D.
ARNT2	0	1	2	2.98697	-2.30371	-2.46476	-2.15318	2.98697	-1.46053	2.46476	2.15318	2.98697	1.46053	ARNT2	0	0	1	0	-1	-1	0	0	0	0	1	0	1	1	0	1	-1	-1	1	0	0	ARNT2	-1	-1	1	0	0.00307417	0.00123867	0.000728603	0.117304
IGFL2	0	1	0	2.97994		-1.06281	-1.18092	2.97994	-1.07549	1.06281	1.18092	2.97994	1.07549	IGFL2	0	0	1	0	0	0	0	0	0	0	1	0	0	0	0	0	0	0	1	0	0	IGFL2	0	0	1	0	0.834428	0.549609	0.0522683	0.611247
TMEM37	0	1	1	2.96438	-1.6392	2.96438		-1.6392		2.96438	0	1.6392	0	TMEM37	1	0	0	0	0	0	-1	0	1	0	0	0	0	0	1	0	1	0	-1	0	0	TMEM37	1	0	-1	0	0.0639403	N.D.	0.046439	N.D.
PTPRE	0	1	0	2.95953		-1.01159	2.95953	-1.02192	1.08118	1.01159	2.95953	1.02192	1.08118	PTPRE	0	1	0	0	0	0	0	0	0	1	0	0	0	0	0	0	0	1	0	0	0	PTPRE	0	1	0	0	0.881569	0.000167699	0.910307	0.138424
NTF3	0	1	0	2.9583		1.05658	1.31005		2.9583	1.05658	1.31005	0	2.9583	NTF3	0	0	0	1	0	0	0	0	0	1	0	1	0	0	0	0	0	0	0	1	0	NTF3	0	0	0	1	0.779044	0.39066	N.D.	0.0360463
MMP23B	0	1	0	2.94644		1.68737	2.94644			1.68737	2.94644	0	0	MMP23B	0	1	0	0	0	0	0	0	1	1	0	0	0	0	0	0	0	1	0	0	0	MMP23B	0	1	0	0	0.59197	0.0803035	N.D.	N.D.
SHANK3	0	1	1	2.93648	-1.38283	-1.10171	-1.38283	-1.01968	2.93648	1.10171	1.38283	1.01968	2.93648	SHANK3	0	0	0	1	0	-1	0	0	0	0	0	1	0	1	0	0	0	-1	0	1	0	SHANK3	0	-1	0	1	0.153815	0.0669892	0.902825	2.68438e-05
SOCS3	0	1	1	2.92656	-1.36251	-1.14998	2.92656	1.35798	-1.36251	1.14998	2.92656	1.35798	1.36251	SOCS3	0	1	0	0	0	0	0	-1	0	1	1	0	0	0	0	1	0	1	0	-1	0	SOCS3	0	1	0	-1	0.118029	0.00170238	0.103356	2.17822e-05
RFTN1	0	1	1	2.90589	-6.30805	1.01417		-6.30805	2.90589	1.01417	0	6.30805	2.90589	RFTN1	0	0	0	1	0	0	-1	0	0	0	0	1	0	0	1	0	0	0	-1	1	0	RFTN1	0	0	-1	1	0.887035	N.D.	0.0109591	0.000400056
SLC25A20	0	1	0	2.90447		-1.01809	-1.05141	1.13599	2.90447	1.01809	1.05141	1.13599	2.90447	SLC25A20	0	0	0	1	0	0	0	0	0	0	0	1	0	0	0	0	0	0	0	1	0	SLC25A20	0	0	0	1	0.884277	0.5424	0.474323	1.11412e-06
APOE	0	1	0	2.86908		-1.03212	7.34106	1.07058	2.86908	1.03212	7.34106	1.07058	2.86908	APOE	0	0	0	1	0	0	0	0	0	1	0	1	0	0	0	0	0	0	0	1	0	APOE	0	0	0	1	0.685075	0.261741	0.909141	1.96839e-06
KLHL29	0	1	0	2.86578		-1.36652			2.86578	1.36652	0	0	2.86578	KLHL29	0	0	0	1	0	0	0	0	0	0	0	1	1	0	0	0	0	0	0	1	0	KLHL29	0	0	0	1	0.33117	N.D.	N.D.	0.000120178
CHST2	0	1	1	2.86065	-1.68179	-1.20959	2.86065	-1.68179		1.20959	2.86065	1.68179	0	CHST2	0	1	0	0	0	0	-1	0	0	1	0	0	0	0	1	0	0	1	-1	0	0	CHST2	0	1	-1	0	0.496136	0.000137378	0.00648203	N.D.
ANKRD22	0	1	0	2.85588		-1.37496		2.85588		1.37496	0	2.85588	0	ANKRD22	0	0	1	0	0	0	0	0	0	0	1	0	1	0	0	0	0	0	1	0	0	ANKRD22	0	0	1	0	0.250912	N.D.	0.000432238	N.D.
FLT4	0	1	0	2.85277		-1.06782		2.85277		1.06782	0	2.85277	0	FLT4	0	0	1	0	0	0	0	0	0	0	1	0	0	0	0	0	0	0	1	0	0	FLT4	0	0	1	0	0.851829	N.D.	0.0356309	N.D.
SPACDR	0	1	0	2.84622		-2.07867	2.84622	1.14376	-1.2911	2.07867	2.84622	1.14376	1.2911	SPACDR	0	1	0	0	0	0	0	0	0	1	0	0	1	0	0	1	0	1	0	0	0	SPACDR	0	1	0	0	0.796062	0.0864498	0.809534	0.263651
ADRA2C	0	1	0	2.83879		1.17837	2.83879			1.17837	2.83879	0	0	ADRA2C	0	1	0	0	0	0	0	0	0	1	0	0	0	0	0	0	0	1	0	0	0	ADRA2C	0	1	0	0	0.431354	0.0524373	N.D.	N.D.
RHOV	0	1	1	2.83603	-3.34939	-1.20266	-3.34939	2.83603	-1.17444	1.20266	3.34939	2.83603	1.17444	RHOV	0	0	1	0	0	-1	0	0	0	0	1	0	0	1	0	0	0	-1	1	0	0	RHOV	0	-1	1	0	0.532804	0.00301604	0.000344477	0.132076
NECTIN4	0	1	2	2.83336	-2.03197	-2.31021	-1.78725	2.83336	1.026	2.31021	1.78725	2.83336	1.026	NECTIN4	0	0	1	0	-1	-1	0	0	0	0	1	0	1	1	0	0	-1	-1	1	0	0	NECTIN4	-1	-1	1	0	0.0113938	0.00621437	0.000397483	0.668442
SYT12	0	1	1	2.81947	-2.54404	-1.26567		2.81947	-2.54404	1.26567	0	2.81947	2.54404	SYT12	0	0	1	0	0	0	0	-1	0	0	1	0	1	0	0	1	0	0	1	-1	0	SYT12	0	0	1	-1	0.10146	N.D.	0.00214068	0.000489459
RASD2	0	1	0	2.81877		2.81877				2.81877	0	0	0	RASD2	1	0	0	0	0	0	0	0	1	0	0	0	0	0	0	0	1	0	0	0	0	RASD2	1	0	0	0	0.021296	N.D.	N.D.	N.D.
CTSS	0	1	0	2.81093		-1.1196			2.81093	1.1196	0	0	2.81093	CTSS	0	0	0	1	0	0	0	0	0	0	0	1	0	0	0	0	0	0	0	1	0	CTSS	0	0	0	1	0.189388	N.D.	N.D.	0.000612263
TLCD4	0	1	0	2.81053	-1.19278	1.00728	-1.19278	-1.14627	2.81053	1.00728	1.19278	1.14627	2.81053	TLCD4	0	0	0	1	0	0	0	0	0	0	0	1	0	0	0	0	0	-1	0	1	0	TLCD4	0	0	0	1	0.957986	0.0880738	0.390087	2.08812e-06
PSCA	0	1	0	2.79797		1.17119		6.67379	1.17304	1.17119	0	6.67379	1.17304	PSCA	0	0	1	0	0	0	0	0	0	0	1	0	0	0	0	0	0	0	1	1	0	PSCA	0	0	1	0	0.668891	N.D.	0.000736389	0.0104073
FBXW10B	0	1	0	2.79552		1.3924		6.29071	1.2423	1.3924	0	6.29071	1.2423	FBXW10B	0	0	1	0	0	0	0	0	1	0	1	0	0	0	0	0	0	0	1	1	0	FBXW10B	0	0	1	0	0.274199	N.D.	0.00175058	0.0319061
BTN3A3	0	1	1	2.79048	-2.48192	-1.22196	-2.48192	2.79048	1.06387	1.22196	2.48192	2.79048	1.06387	BTN3A3	0	0	1	0	0	-1	0	0	0	0	1	0	0	1	0	0	0	-1	1	0	0	BTN3A3	0	-1	1	0	0.170347	0.000290835	0.000892658	0.416445
ADARB1	0	1	2	2.79013	-1.40816	1.01143	2.79013	-1.34767	-1.47136	1.01143	2.79013	1.34767	1.47136	ADARB1	0	1	0	0	0	0	-1	-1	0	1	0	0	0	0	1	1	0	1	-1	-1	0	ADARB1	0	1	-1	-1	0.909581	0.00216016	0.0163051	0.00893133
PTPRU	0	1	2	2.78052	-1.52058	-1.09676	-1.62559	2.78052	-1.42236	1.09676	1.62559	2.78052	1.42236	PTPRU	0	0	1	0	0	-1	0	-1	0	0	1	0	0	1	0	1	0	-1	1	-1	0	PTPRU	0	-1	1	-1	0.170321	0.0208524	3.21224e-05	3.19659e-05
RASL11A	0	1	0	2.76301		1.00613		2.76301	1.06069	1.00613	0	2.76301	1.06069	RASL11A	0	0	1	0	0	0	0	0	0	0	1	0	0	0	0	0	0	0	1	0	0	RASL11A	0	0	1	0	0.988835	N.D.	0.000518958	0.815866
ERICH2	0	1	0	2.74599		-1.81747	-1.30768	-1.17724	2.74599	1.81747	1.30768	1.17724	2.74599	ERICH2	0	0	0	1	0	0	0	0	0	0	0	1	1	1	0	0	0	0	0	1	0	ERICH2	0	0	0	1	0.130365	0.320553	0.551503	0.0899164
TNS1	0	1	1	2.73981	-1.86666	-1.05009		-1.86666	2.73981	1.05009	0	1.86666	2.73981	TNS1	0	0	0	1	0	0	-1	0	0	0	0	1	0	0	1	0	0	0	-1	1	0	TNS1	0	0	-1	1	0.764338	N.D.	0.0170152	5.13317e-06
FOXF1	0	1	0	2.73881		2.73881				2.73881	0	0	0	FOXF1	1	0	0	0	0	0	0	0	1	0	0	0	0	0	0	0	1	0	0	0	0	FOXF1	1	0	0	0	0.00761096	N.D.	N.D.	N.D.
GAB2	0	1	0	2.73318	-1.18559	-1.1887	-1.18559	1.14401	2.73318	1.1887	1.18559	1.14401	2.73318	GAB2	0	0	0	1	0	0	0	0	0	0	0	1	0	0	0	0	0	-1	0	1	0	GAB2	0	0	0	1	0.249717	0.016348	0.45368	2.52e-07
AMTN	0	1	2	2.72818	-19.9872	-1.00112	-1.72575	-231.488	2.72818	1.00112	1.72575	231.488	2.72818	AMTN	0	0	0	1	0	-1	-1	0	0	0	0	1	0	1	1	0	0	-1	-1	1	0	AMTN	0	-1	-1	1	0.993294	0.0291782	0.0553278	0.000938161
MSMB	0	1	0	2.7249		-4.6608		2.7249		4.6608	0	2.7249	0	MSMB	0	0	1	0	0	0	0	0	0	0	1	0	1	0	0	0	0	0	1	0	0	MSMB	0	0	1	0	0.514525	N.D.	0.0422683	N.D.
KPNA7	0	1	0	2.72333		1.01727		2.72333		1.01727	0	2.72333	0	KPNA7	0	0	1	0	0	0	0	0	0	0	1	0	0	0	0	0	0	0	1	0	0	KPNA7	0	0	1	0	0.987782	N.D.	0.00797992	N.D.
SPRED3	0	1	0	2.70993		1.57988	2.70993			1.57988	2.70993	0	0	SPRED3	0	1	0	0	0	0	0	0	1	1	0	0	0	0	0	0	0	1	0	0	0	SPRED3	0	1	0	0	0.191414	0.00707658	N.D.	N.D.
TMEM52B	0	1	1	2.70832	-1.40965	-1.40965			2.70832	1.40965	0	0	2.70832	TMEM52B	0	0	0	1	-1	0	0	0	0	0	0	1	1	0	0	0	-1	0	0	1	0	TMEM52B	-1	0	0	1	0.000347767	N.D.	N.D.	2.18969e-05
MAL	0	1	0	2.70738		-2.68535		2.70738		2.68535	0	2.70738	0	MAL	0	0	1	0	0	0	0	0	0	0	1	0	1	0	0	0	0	0	1	0	0	MAL	0	0	1	0	0.773613	N.D.	0.0121959	N.D.
TSPAN8	0	1	1	2.70562	-1.9062	-1.9062		2.70562	1.42634	1.9062	0	2.70562	1.42634	TSPAN8	0	0	1	0	-1	0	0	0	0	0	1	1	1	0	0	0	-1	0	1	0	0	TSPAN8	-1	0	1	0	0.0149464	N.D.	0.0112262	0.550685
HLA-DMA	0	1	1	2.69164	-2.05653	4.16009	-2.05653		2.69164	4.16009	2.05653	0	2.69164	HLA-DMA	0	0	0	1	0	-1	0	0	1	0	0	1	0	1	0	0	0	-1	0	1	0	HLA-DMA	0	-1	0	1	0.513617	0.0825764	N.D.	3.99168e-05
ADAM21	0	1	0	2.69108		-1.82775			2.69108	1.82775	0	0	2.69108	ADAM21	0	0	0	1	0	0	0	0	0	0	0	1	1	0	0	0	0	0	0	1	0	ADAM21	0	0	0	1	0.171503	N.D.	N.D.	0.0044913
AOX1	0	1	0	2.68968		-1.16238			2.68968	1.16238	0	0	2.68968	AOX1	0	0	0	1	0	0	0	0	0	0	0	1	0	0	0	0	0	0	0	1	0	AOX1	0	0	0	1	0.192003	N.D.	N.D.	8.15424e-06
AMN	0	1	0	2.68746		-1.13529	2.68746	1.25974	-1.01307	1.13529	2.68746	1.25974	1.01307	AMN	0	1	0	0	0	0	0	0	0	1	1	0	0	0	0	0	0	1	0	0	0	AMN	0	1	0	0	0.532286	0.00315043	0.207199	0.893276
BACE2	0	1	0	2.68368		-1.02963	1.1066	2.68368	1.02198	1.02963	1.1066	2.68368	1.02198	BACE2	0	0	1	0	0	0	0	0	0	0	1	0	0	0	0	0	0	0	1	0	0	BACE2	0	0	1	0	0.746919	0.433908	0.0188487	0.866482
MKRN2OS	0	1	0	2.68009		-1.16233		1.18274	2.68009	1.16233	0	1.18274	2.68009	MKRN2OS	0	0	0	1	0	0	0	0	0	0	0	1	0	0	0	0	0	0	0	1	0	MKRN2OS	0	0	0	1	0.424715	N.D.	0.618296	0.000625952
PDCD1LG2	0	1	1	2.67725	-2.73857	-2.73857			2.67725	2.73857	0	0	2.67725	PDCD1LG2	0	0	0	1	-1	0	0	0	0	0	0	1	1	0	0	0	-1	0	0	1	0	PDCD1LG2	-1	0	0	1	0.0661937	N.D.	N.D.	6.97089e-05
MMP12	0	1	1	2.67207	-1.70136	-1.70136			2.67207	1.70136	0	0	2.67207	MMP12	0	0	0	1	-1	0	0	0	0	0	0	1	1	0	0	0	-1	0	0	1	0	MMP12	-1	0	0	1	0.0351703	N.D.	N.D.	0.0167584
FOLR1	0	1	0	2.65816		1.04624			2.65816	1.04624	0	0	2.65816	FOLR1	0	0	0	1	0	0	0	0	0	0	0	1	0	0	0	0	0	0	0	1	0	FOLR1	0	0	0	1	0.891791	N.D.	N.D.	0.0285087
CYP4V2	0	1	2	2.6452	-1.4726	-1.36483	-1.58889	1.03356	2.6452	1.36483	1.58889	1.03356	2.6452	CYP4V2	0	0	0	1	-1	-1	0	0	0	0	0	1	1	1	0	0	-1	-1	0	1	0	CYP4V2	-1	-1	0	1	0.0916789	0.00306899	0.71609	0.000407702
CDC42EP1	0	1	0	2.64198	-1.17994	-1.14218	-1.289	2.64198	-1.21894	1.14218	1.289	2.64198	1.21894	CDC42EP1	0	0	1	0	0	0	0	0	0	0	1	0	0	1	0	0	-1	0	1	-1	0	CDC42EP1	0	0	1	0	0.0815625	0.422832	0.000220033	0.00927365
SAMD9	0	1	2	2.63961	-1.37297	-1.2734	-1.71905	2.63961	-1.18231	1.2734	1.71905	2.63961	1.18231	SAMD9	0	0	1	0	-1	-1	0	0	0	0	1	0	1	1	0	0	-1	-1	1	-1	0	SAMD9	0	-1	1	0	0.00998738	0.000573835	0.000517113	0.000352528
ATL1	0	1	0	2.6308		1.04032	-1.04348	1.04615	2.6308	1.04032	1.04348	1.04615	2.6308	ATL1	0	0	0	1	0	0	0	0	0	0	0	1	0	0	0	0	0	0	0	1	0	ATL1	0	0	0	1	0.715557	0.660651	0.796304	1.16127e-05
RAB6B	0	1	1	2.61676	-1.81334	-1.31567	-1.81334	2.61676		1.31567	1.81334	2.61676	0	RAB6B	0	0	1	0	0	-1	0	0	0	0	1	0	1	1	0	0	0	-1	1	0	0	RAB6B	0	-1	1	0	0.154741	0.00228334	0.000650524	N.D.
PSG9	0	1	0	2.61509		1.36451			2.61509	1.36451	0	0	2.61509	PSG9	0	0	0	1	0	0	0	0	1	0	0	1	0	0	0	0	0	0	0	1	0	PSG9	0	0	0	1	0.685946	N.D.	N.D.	1.74055e-05
SYS1-DBNDD2	0	1	0	2.61447		-3.84758	2.61447		1.06581	3.84758	2.61447	0	1.06581	SYS1-DBNDD2	0	1	0	0	0	0	0	0	0	1	0	0	1	0	0	0	0	1	0	0	0	SYS1-DBNDD2	0	1	0	0	0.644469	0.0707054	N.D.	0.8451
NDUFC2-KCTD14	0	1	0	2.61172		-1.42294	2.61172		4.14341	1.42294	2.61172	0	4.14341	NDUFC2-KCTD14	0	1	0	0	0	0	0	0	0	1	0	1	1	0	0	0	0	1	0	0	0	NDUFC2-KCTD14	0	1	0	0	0.146576	0.0166193	N.D.	0.320367
ATP1A3	0	1	0	2.60768		1.16386			2.60768	1.16386	0	0	2.60768	ATP1A3	0	0	0	1	0	0	0	0	0	0	0	1	0	0	0	0	0	0	0	1	0	ATP1A3	0	0	0	1	0.193941	N.D.	N.D.	0.0144774
APOL1	0	1	2	2.60358	-1.56043	-1.17526	-1.67651	2.60358	-1.45239	1.17526	1.67651	2.60358	1.45239	APOL1	0	0	1	0	0	-1	0	-1	0	0	1	0	0	1	0	1	0	-1	1	-1	0	APOL1	0	-1	1	-1	0.27055	0.00077405	0.00577839	3.8456e-05
ASCL2	0	1	2	2.60221	-1.6818	-1.36033		2.60221	-2.07924	1.36033	0	2.60221	2.07924	ASCL2	0	0	1	0	-1	0	0	-1	0	0	1	0	1	0	0	1	-1	0	1	-1	0	ASCL2	-1	0	1	-1	0.0254603	N.D.	0.00421344	1.14926e-05
ABCA1	0	1	2	2.60206	-1.45997	-1.41418	-1.68908	-1.26193	2.60206	1.41418	1.68908	1.26193	2.60206	ABCA1	0	0	0	1	0	-1	-1	0	0	0	0	1	1	1	1	0	0	-1	-1	1	0	ABCA1	0	-1	0	1	0.123893	0.000307808	0.0205881	3.53e-07
TNNI3	0	1	0	2.59854		2.59854		-1.32728		2.59854	0	1.32728	0	TNNI3	1	0	0	0	0	0	0	0	1	0	0	0	0	0	1	0	1	0	0	0	0	TNNI3	1	0	0	0	0.0129254	N.D.	0.374247	N.D.
EPHX4	0	1	0	2.59123		-1.16328	-1.3419	2.59123		1.16328	1.3419	2.59123	0	EPHX4	0	0	1	0	0	0	0	0	0	0	1	0	0	1	0	0	0	0	1	0	0	EPHX4	0	0	1	0	0.189388	0.255415	0.00372692	N.D.
FZD10	0	1	0	2.56806		1.01599		2.56806		1.01599	0	2.56806	0	FZD10	0	0	1	0	0	0	0	0	0	0	1	0	0	0	0	0	0	0	1	0	0	FZD10	0	0	1	0	0.922476	N.D.	0.00173797	N.D.
PFKFB4	0	1	1	2.56026	-1.27372	-1.2234	-1.02898	-1.32612	2.56026	1.2234	1.02898	1.32612	2.56026	PFKFB4	0	0	0	1	0	0	-1	0	0	0	0	1	0	0	1	0	-1	0	-1	1	0	PFKFB4	0	0	-1	1	0.0228963	0.743412	0.00617509	2.02108e-06
P2RX5	0	1	0	2.5585		-1.06184	1.48633	2.5585		1.06184	1.48633	2.5585	0	P2RX5	0	0	1	0	0	0	0	0	0	1	1	0	0	0	0	0	0	0	1	0	0	P2RX5	0	0	1	0	0.335074	0.145247	0.0134523	N.D.
SH3PXD2A	0	1	1	2.55074	-1.32914	1.08807	-1.22332	2.55074	-1.44411	1.08807	1.22332	2.55074	1.44411	SH3PXD2A	0	0	1	0	0	0	0	-1	0	0	1	0	0	0	0	1	0	-1	1	-1	0	SH3PXD2A	0	0	1	-1	0.180903	0.0359476	0.000415105	0.000201578
C3orf18	0	1	0	2.55014		-1.17286			2.55014	1.17286	0	0	2.55014	C3orf18	0	0	0	1	0	0	0	0	0	0	0	1	0	0	0	0	0	0	0	1	0	C3orf18	0	0	0	1	0.654366	N.D.	N.D.	6.19948e-06
CERS1	0	1	0	2.54863		1.00357		2.54863		1.00357	0	2.54863	0	CERS1	0	0	1	0	0	0	0	0	0	0	1	0	0	0	0	0	0	0	1	0	0	CERS1	0	0	1	0	0.952791	N.D.	0.0314836	N.D.
C11orf91	0	1	0	2.54413		-1.23638		2.54413	-1.47217	1.23638	0	2.54413	1.47217	C11orf91	0	0	1	0	0	0	0	0	0	0	1	0	0	0	0	1	0	0	1	0	0	C11orf91	0	0	1	0	0.793956	N.D.	0.0456041	0.238578
TNS4	0	1	2	2.54123	-1.34678	-1.42966	-1.03678	2.54123	-1.26871	1.42966	1.03678	2.54123	1.26871	TNS4	0	0	1	0	-1	0	0	-1	0	0	1	0	1	0	0	1	-1	0	1	-1	0	TNS4	-1	0	1	0	0.00606282	0.623684	0.000284795	6.94918e-05
CFB	0	1	2	2.53799	-1.57974	-1.36619	-1.82668		2.53799	1.36619	1.82668	0	2.53799	CFB	0	0	0	1	-1	-1	0	0	0	0	0	1	1	1	0	0	-1	-1	0	1	0	CFB	-1	-1	0	1	0.0113349	0.000653728	N.D.	2.56411e-06
CCDC81	0	1	0	2.53174		2.53174			-1.34855	2.53174	0	0	1.34855	CCDC81	1	0	0	0	0	0	0	0	1	0	0	0	0	0	0	1	1	0	0	0	0	CCDC81	1	0	0	0	0.0419082	N.D.	N.D.	0.142408
SLC41A2	0	1	0	2.53162		1.0521	1.14475	-1.20556	2.53162	1.0521	1.14475	1.20556	2.53162	SLC41A2	0	0	0	1	0	0	0	0	0	0	0	1	0	0	0	0	0	0	0	1	0	SLC41A2	0	0	0	1	0.729937	0.16249	0.298604	0.00119511
CDK6	0	1	1	2.52408	-1.23668	-1.11125	-1.09904	2.52408	-1.39155	1.11125	1.09904	2.52408	1.39155	CDK6	0	0	1	0	0	0	0	-1	0	0	1	0	0	0	0	1	0	-1	1	-1	0	CDK6	0	0	1	-1	0.150015	0.0879508	0.000458279	1.17118e-05
LY6G6C	0	1	0	2.50556		-19.9522		2.50556		19.9522	0	2.50556	0	LY6G6C	0	0	1	0	0	0	0	0	0	0	1	0	1	0	0	0	0	0	1	0	0	LY6G6C	0	0	1	0	0.292374	N.D.	0.0690375	N.D.
ASPHD1	0	1	0	2.49518		-1.23765	-1.01269		2.49518	1.23765	1.01269	0	2.49518	ASPHD1	0	0	0	1	0	0	0	0	0	0	0	1	0	0	0	0	0	0	0	1	0	ASPHD1	0	0	0	1	0.455431	0.91123	N.D.	0.02049
CYSRT1	0	1	0	2.48511		1.21858	-6.99597	5.068	1.2011	1.21858	6.99597	5.068	1.2011	CYSRT1	0	0	1	0	0	0	0	0	0	0	1	0	0	1	0	0	1	0	1	0	0	CYSRT1	0	0	1	0	0.0379767	0.360112	0.000722674	0.197208
TBX6	0	1	2	2.4682	-1.75364	1.39597	-1.94695	2.4682	-1.57951	1.39597	1.94695	2.4682	1.57951	TBX6	0	0	1	0	0	-1	0	-1	1	0	1	0	0	1	0	1	0	-1	1	-1	0	TBX6	0	-1	1	-1	0.393517	0.0510232	0.0688153	0.0255202
CA2	0	1	2	2.46686	-1.29799	-1.33153	-1.05151	2.46686	-1.26529	1.33153	1.05151	2.46686	1.26529	CA2	0	0	1	0	-1	0	0	-1	0	0	1	0	1	0	0	1	-1	0	1	-1	0	CA2	-1	0	1	0	0.0094258	0.165211	0.000711479	0.000783026
SLC2A12	0	1	0	2.46426		-1.28568			2.46426	1.28568	0	0	2.46426	SLC2A12	0	0	0	1	0	0	0	0	0	0	0	1	1	0	0	0	0	0	0	1	0	SLC2A12	0	0	0	1	0.347407	N.D.	N.D.	0.00436223
STAMBPL1	0	1	1	2.46271	-1.40301	-1.40301	1.02093	5.22928	1.15981	1.40301	1.02093	5.22928	1.15981	STAMBPL1	0	0	1	0	-1	0	0	0	0	0	1	0	1	0	0	0	-1	0	1	1	0	STAMBPL1	-1	0	1	0	0.0602146	0.863007	0.000593895	0.00827096
MROH6	0	1	0	2.45786		-1.11686	5.18329	1.28991	1.16549	1.11686	5.18329	1.28991	1.16549	MROH6	0	1	0	0	0	0	0	0	0	1	1	0	0	0	0	0	0	1	0	1	0	MROH6	0	1	0	0	0.404572	0.000659256	0.281464	0.0442109
MCAM	0	1	1	2.45578	-2.1116	-1.46322	-2.1116		2.45578	1.46322	2.1116	0	2.45578	MCAM	0	0	0	1	0	-1	0	0	0	0	0	1	1	1	0	0	0	-1	0	1	0	MCAM	0	-1	0	1	0.153452	0.00692666	N.D.	6.24e-07
HYAL3	0	1	0	2.45009		-1.07322	1.3258	1.1175	2.45009	1.07322	1.3258	1.1175	2.45009	HYAL3	0	0	0	1	0	0	0	0	0	1	0	1	0	0	0	0	0	0	0	1	0	HYAL3	0	0	0	1	0.723227	0.118143	0.441302	7.85861e-05
SHISA5	0	1	1	2.44995	-1.20769	-1.03925	-1.34814	-1.08187	2.44995	1.03925	1.34814	1.08187	2.44995	SHISA5	0	0	0	1	0	-1	0	0	0	0	0	1	0	1	0	0	0	-1	-1	1	0	SHISA5	0	-1	0	1	0.547491	0.00104535	0.0465083	9.64e-08
SLC6A11	0	1	0	2.44786		-1.11212		2.44786	1.00284	1.11212	0	2.44786	1.00284	SLC6A11	0	0	1	0	0	0	0	0	0	0	1	0	0	0	0	0	0	0	1	0	0	SLC6A11	0	0	1	0	0.13845	N.D.	0.000399437	0.948009
NPAS1	0	1	0	2.44229		1.29917		2.44229	1.00918	1.29917	0	2.44229	1.00918	NPAS1	0	0	1	0	0	0	0	0	1	0	1	0	0	0	0	0	0	0	1	0	0	NPAS1	0	0	1	0	0.600718	N.D.	0.0123047	0.982006
IL19	0	1	0	2.4404		4.53552			2.4404	4.53552	0	0	2.4404	IL19	0	0	0	1	0	0	0	0	1	0	0	1	0	0	0	0	0	0	0	1	0	IL19	0	0	0	1	0.458486	N.D.	N.D.	0.00296694
NKD2	0	1	0	2.43788		1.19798		-1.07461	2.43788	1.19798	0	1.07461	2.43788	NKD2	0	0	0	1	0	0	0	0	0	0	0	1	0	0	0	0	0	0	0	1	0	NKD2	0	0	0	1	0.139715	N.D.	0.742801	5.9681e-06
DOC2A	0	1	1	2.43535	-1.46274	-1.12021	-1.46274	2.43535	1.36921	1.12021	1.46274	2.43535	1.36921	DOC2A	0	0	1	0	0	-1	0	0	0	0	1	1	0	1	0	0	0	-1	1	0	0	DOC2A	0	-1	1	0	0.689919	0.0693978	0.00290408	0.203791
TUBB3	0	1	1	2.43311	-1.93366	-1.02385	-1.08809	-1.93366	2.43311	1.02385	1.08809	1.93366	2.43311	TUBB3	0	0	0	1	0	0	-1	0	0	0	0	1	0	0	1	0	0	0	-1	1	0	TUBB3	0	0	-1	1	0.803561	0.408589	0.000930963	1.5896e-06
VGF	0	1	0	2.43234		1.21753	2.43234			1.21753	2.43234	0	0	VGF	0	1	0	0	0	0	0	0	0	1	0	0	0	0	0	0	0	1	0	0	0	VGF	0	1	0	0	0.789991	0.00582386	N.D.	N.D.
DKK3	0	1	1	2.42813	-1.30729	1.04454	-1.23384	-1.38512	2.42813	1.04454	1.23384	1.38512	2.42813	DKK3	0	0	0	1	0	0	-1	0	0	0	0	1	0	0	1	0	0	-1	-1	1	0	DKK3	0	0	-1	1	0.420403	0.00211911	0.00374732	0.000662287
PDZK1	0	1	0	2.41195		1.28037			2.41195	1.28037	0	0	2.41195	PDZK1	0	0	0	1	0	0	0	0	1	0	0	1	0	0	0	0	0	0	0	1	0	PDZK1	0	0	0	1	0.151746	N.D.	N.D.	2.07e-07
DAPK1	0	1	0	2.39352		1.02214		2.39352	1.05857	1.02214	0	2.39352	1.05857	DAPK1	0	0	1	0	0	0	0	0	0	0	1	0	0	0	0	0	0	0	1	0	0	DAPK1	0	0	1	0	0.708518	N.D.	9.80715e-05	0.1083
FAM171B	0	1	1	2.38792	-1.39148	-1.08418	1.02284	-1.39148	2.38792	1.08418	1.02284	1.39148	2.38792	FAM171B	0	0	0	1	0	0	-1	0	0	0	0	1	0	0	1	0	0	0	-1	1	0	FAM171B	0	0	-1	1	0.508923	0.781745	0.0233856	8.80866e-05
TRABD2A	0	1	0	2.38649		-1.05919	1.32053	4.60341	1.2372	1.05919	1.32053	4.60341	1.2372	TRABD2A	0	0	1	0	0	0	0	0	0	1	1	0	0	0	0	0	0	0	1	1	0	TRABD2A	0	0	1	0	0.365982	0.539433	0.00141169	0.0773766
TSACC	0	1	0	2.38641		-1.93548	-14.7762	-1.42306	2.38641	1.93548	14.7762	1.42306	2.38641	TSACC	0	0	0	1	0	0	0	0	0	0	0	1	1	1	1	0	0	0	0	1	0	TSACC	0	0	0	1	0.254467	0.206249	0.453975	0.0404394
ATP2A3	0	1	1	2.38421	-1.72533	1.00934	-1.16157	2.38421	-1.72533	1.00934	1.16157	2.38421	1.72533	ATP2A3	0	0	1	0	0	0	0	-1	0	0	1	0	0	0	0	1	0	0	1	-1	0	ATP2A3	0	0	1	-1	0.98269	0.500214	0.00994027	0.00197182
RASSF10	0	1	1	2.38348	-3.12492	-3.12492		-1.86055	2.38348	3.12492	0	1.86055	2.38348	RASSF10	0	0	0	1	-1	0	0	0	0	0	0	1	1	0	1	0	-1	0	0	1	0	RASSF10	-1	0	0	1	0.000173852	N.D.	0.533488	0.000110666
COL4A2	0	1	1	2.37843	-2.18679	1.05706		-2.18679	2.37843	1.05706	0	2.18679	2.37843	COL4A2	0	0	0	1	0	0	-1	0	0	0	0	1	0	0	1	0	0	0	-1	1	0	COL4A2	0	0	-1	1	0.225856	N.D.	0.000892658	1.49e-07
HIGD1A	0	1	0	2.37604		-1.03614	1.12915	-1.03707	2.37604	1.03614	1.12915	1.03707	2.37604	HIGD1A	0	0	0	1	0	0	0	0	0	0	0	1	0	0	0	0	0	0	0	1	0	HIGD1A	0	0	0	1	0.281285	0.253515	0.555354	1.79735e-06
GDPD3	0	1	1	2.37381	-1.43015	-1.0075	1.18109	2.37381	-1.43015	1.0075	1.18109	2.37381	1.43015	GDPD3	0	0	1	0	0	0	0	-1	0	0	1	0	0	0	0	1	0	0	1	-1	0	GDPD3	0	0	1	-1	0.988746	0.676885	0.0332478	0.0696383
COL4A1	0	1	1	2.36878	-2.64743	1.00619		-2.64743	2.36878	1.00619	0	2.64743	2.36878	COL4A1	0	0	0	1	0	0	-1	0	0	0	0	1	0	0	1	0	0	0	-1	1	0	COL4A1	0	0	-1	1	0.854827	N.D.	0.00048873	2.67e-07
RAB19	0	1	0	2.36511		-1.14263		2.36511	-1.11132	1.14263	0	2.36511	1.11132	RAB19	0	0	1	0	0	0	0	0	0	0	1	0	0	0	0	0	0	0	1	0	0	RAB19	0	0	1	0	0.432803	N.D.	0.0138444	0.307738
CMTM6	0	1	0	2.35882		-1.01616	-1.02247	-1.07208	2.35882	1.01616	1.02247	1.07208	2.35882	CMTM6	0	0	0	1	0	0	0	0	0	0	0	1	0	0	0	0	0	0	0	1	0	CMTM6	0	0	0	1	0.533652	0.671178	0.360314	7.16e-08
ADRB1	0	1	1	2.35857	-2.42211	-2.42211		2.35857		2.42211	0	2.35857	0	ADRB1	0	0	1	0	-1	0	0	0	0	0	1	0	1	0	0	0	-1	0	1	0	0	ADRB1	-1	0	1	0	0.0330248	N.D.	0.00490388	N.D.
LTBP2	0	1	0	2.35819	-1.23792	1.03223	-1.23792	-1.08843	2.35819	1.03223	1.23792	1.08843	2.35819	LTBP2	0	0	0	1	0	0	0	0	0	0	0	1	0	0	0	0	0	-1	0	1	0	LTBP2	0	0	0	1	0.665703	0.0493493	0.579324	2.44e-07
MMP11	0	1	1	2.35586	-2.10668	-1.13016		-2.10668	2.35586	1.13016	0	2.10668	2.35586	MMP11	0	0	0	1	0	0	-1	0	0	0	0	1	0	0	1	0	0	0	-1	1	0	MMP11	0	0	-1	1	0.834503	N.D.	0.000913252	0.00051
MAPKAPK3	0	1	0	2.35067		-1.01344	1.0941	-1.06206	2.35067	1.01344	1.0941	1.06206	2.35067	MAPKAPK3	0	0	0	1	0	0	0	0	0	0	0	1	0	0	0	0	0	0	0	1	0	MAPKAPK3	0	0	0	1	0.826191	0.340613	0.515231	1.63386e-06
ERP27	0	1	0	2.34853		-1.44938			2.34853	1.44938	0	0	2.34853	ERP27	0	0	0	1	0	0	0	0	0	0	0	1	1	0	0	0	0	0	0	1	0	ERP27	0	0	0	1	0.112499	N.D.	N.D.	0.000551264
KRT86	0	1	0	2.34393		-1.36466			2.34393	1.36466	0	0	2.34393	KRT86	0	0	0	1	0	0	0	0	0	0	0	1	1	0	0	0	0	0	0	1	0	KRT86	0	0	0	1	0.408137	N.D.	N.D.	2.51992e-05
PARVB	0	1	1	2.33113	-1.31839	-1.00168	1.06977	-1.31839	2.33113	1.00168	1.06977	1.31839	2.33113	PARVB	0	0	0	1	0	0	-1	0	0	0	0	1	0	0	1	0	0	0	-1	1	0	PARVB	0	0	-1	1	0.991138	0.844055	0.0549864	0.0547495
DEGS2	0	1	0	2.33072		-1.80778	-1.59673	2.33072	-1.58291	1.80778	1.59673	2.33072	1.58291	DEGS2	0	0	1	0	0	0	0	0	0	0	1	0	1	1	0	1	0	0	1	0	0	DEGS2	0	0	1	0	0.249431	0.225893	0.00598759	0.478936
CYP4F12	0	1	1	2.33003	-1.87995	1.21142		4.48155	-1.87995	1.21142	0	4.48155	1.87995	CYP4F12	0	0	1	0	0	0	0	-1	0	0	1	0	0	0	0	1	1	0	1	-1	0	CYP4F12	0	0	1	-1	0.0393778	N.D.	0.00452913	0.000203936
CMKLR2	0	1	2	2.31629	-2.17783	-1.43737	-3.29973	2.31629	-1.18506	1.43737	3.29973	2.31629	1.18506	CMKLR2	0	0	1	0	-1	-1	0	0	0	0	1	0	1	1	0	0	-1	-1	1	0	0	CMKLR2	-1	-1	1	0	0.0297531	0.00972372	0.0337904	0.424151
S1PR1	0	1	0	2.31582		1.12065			2.31582	1.12065	0	0	2.31582	S1PR1	0	0	0	1	0	0	0	0	0	0	0	1	0	0	0	0	0	0	0	1	0	S1PR1	0	0	0	1	0.789991	N.D.	N.D.	7.51e-07
OTULINL	0	1	1	2.31517	-1.64292	-1.08741	-1.17037	-1.64292	2.31517	1.08741	1.17037	1.64292	2.31517	OTULINL	0	0	0	1	0	0	-1	0	0	0	0	1	0	0	1	0	0	0	-1	1	0	OTULINL	0	0	-1	1	0.530601	0.12229	0.00686925	0.00129308
RPSA2	0	1	0	2.31475		1.10311	-1.09846	-1.00079	2.31475	1.10311	1.09846	1.00079	2.31475	RPSA2	0	0	0	1	0	0	0	0	0	0	0	1	0	0	0	0	0	0	0	1	0	RPSA2	0	0	0	1	0.530808	0.673223	0.991522	0.000124783
SMAGP	0	1	1	2.3071	-1.27391	-1.02703	-1.1318	2.3071	-1.27391	1.02703	1.1318	2.3071	1.27391	SMAGP	0	0	1	0	0	0	0	-1	0	0	1	0	0	0	0	1	0	0	1	-1	0	SMAGP	0	0	1	0	0.755276	0.302298	0.000118767	0.00134434
SHOX2	0	1	1	2.30502	-1.41543	-1.01332	-1.41543	1.19475	2.30502	1.01332	1.41543	1.19475	2.30502	SHOX2	0	0	0	1	0	-1	0	0	0	0	0	1	0	1	0	0	0	-1	0	1	0	SHOX2	0	-1	0	1	0.979694	0.0254281	0.641932	0.000278689
PMEPA1	0	1	2	2.3021	-2.39844	-1.1467	-1.78289	-3.22651	2.3021	1.1467	1.78289	3.22651	2.3021	PMEPA1	0	0	0	1	0	-1	-1	0	0	0	0	1	0	1	1	0	0	-1	-1	1	0	PMEPA1	0	-1	-1	1	0.272541	0.00521455	0.000221638	6.57265e-06
OLR1	0	1	1	2.29459	-1.2721	-1.2721			2.29459	1.2721	0	0	2.29459	OLR1	0	0	0	1	-1	0	0	0	0	0	0	1	1	0	0	0	-1	0	0	1	0	OLR1	0	0	0	1	0.00480354	N.D.	N.D.	8.07e-07
PLAAT3	0	1	0	2.28925		-1.14634		4.57133	1.14642	1.14634	0	4.57133	1.14642	PLAAT3	0	0	1	0	0	0	0	0	0	0	1	0	0	0	0	0	0	0	1	1	0	PLAAT3	0	0	1	0	0.221404	N.D.	8.99005e-06	0.00253375
BMERB1	0	1	0	2.28763		-1.06275	2.28763			1.06275	2.28763	0	0	BMERB1	0	1	0	0	0	0	0	0	0	1	0	0	0	0	0	0	0	1	0	0	0	BMERB1	0	1	0	0	0.884091	4.7249e-05	N.D.	N.D.
FXYD3	0	1	0	2.27869	-1.17709	-1.0603	-1.17709	2.27869	1.00304	1.0603	1.17709	2.27869	1.00304	FXYD3	0	0	1	0	0	0	0	0	0	0	1	0	0	0	0	0	0	-1	1	0	0	FXYD3	0	0	1	0	0.207182	0.0216458	0.000948557	0.957757
CALML5	0	1	2	2.24716	-6.41103	-3.44454	-4.06443	2.24716	-10.1124	3.44454	4.06443	2.24716	10.1124	CALML5	0	0	1	0	0	-1	0	-1	0	0	1	0	1	1	0	1	0	-1	1	-1	0	CALML5	0	-1	1	-1	0.715787	0.0161169	0.00172489	0.0830391
IL23A	0	1	1	2.24623	-2.1835	-2.1835		1.59057	2.24623	2.1835	0	1.59057	2.24623	IL23A	0	0	0	1	-1	0	0	0	0	0	1	1	1	0	0	0	-1	0	0	1	0	IL23A	-1	0	0	1	0.0639403	N.D.	0.180843	0.000151534
ADD2	0	1	0	2.24566		1.04556		2.24566		1.04556	0	2.24566	0	ADD2	0	0	1	0	0	0	0	0	0	0	1	0	0	0	0	0	0	0	1	0	0	ADD2	0	0	1	0	0.49477	N.D.	0.00195313	N.D.
NIBAN3	0	1	0	2.24008		1.23557		2.24008	-1.01045	1.23557	0	2.24008	1.01045	NIBAN3	0	0	1	0	0	0	0	0	0	0	1	0	0	0	0	0	0	0	1	0	0	NIBAN3	0	0	1	0	0.424536	N.D.	0.0843196	0.959373
SRCIN1	0	1	0	2.2359		-1.4439		2.2359	1.29135	1.4439	0	2.2359	1.29135	SRCIN1	0	0	1	0	0	0	0	0	0	0	1	1	1	0	0	0	0	0	1	0	0	SRCIN1	0	0	1	0	0.283851	N.D.	0.00481325	0.135682
CLDN23	0	1	1	2.23582	-1.90687	-1.25708	-1.90687	-1.16692	2.23582	1.25708	1.90687	1.16692	2.23582	CLDN23	0	0	0	1	0	-1	0	0	0	0	0	1	1	1	0	0	0	-1	0	1	0	CLDN23	0	-1	0	1	0.177337	0.0797778	0.354643	0.000121679
AQP3	0	1	3	2.23447	-1.5031	-1.32716	-1.94781	2.23447	-1.31368	1.32716	1.94781	2.23447	1.31368	AQP3	0	0	1	0	-1	-1	0	-1	0	0	1	0	1	1	0	1	-1	-1	1	-1	0	AQP3	-1	-1	1	-1	0.0219629	0.00017246	0.0163502	0.000608962
NIPAL4	0	1	1	2.22183	-1.6574	-1.6574		2.22183		1.6574	0	2.22183	0	NIPAL4	0	0	1	0	-1	0	0	0	0	0	1	0	1	0	0	0	-1	0	1	0	0	NIPAL4	-1	0	1	0	0.000375053	N.D.	0.0546989	N.D.
BACH2	0	1	1	2.21807	-3.04544	2.21807		-1.10456	-3.04544	2.21807	0	1.10456	3.04544	BACH2	1	0	0	0	0	0	0	-1	1	0	0	0	0	0	0	1	1	0	0	-1	0	BACH2	1	0	0	-1	0.0193533	N.D.	0.465745	0.000429684
BMX	0	1	0	2.21523		-1.23366		2.21523		1.23366	0	2.21523	0	BMX	0	0	1	0	0	0	0	0	0	0	1	0	0	0	0	0	0	0	1	0	0	BMX	0	0	1	0	0.643515	N.D.	0.0127982	N.D.
HYAL2	0	1	1	2.21302	-1.45973	-1.45973	-1.03505	-1.05434	2.21302	1.45973	1.03505	1.05434	2.21302	HYAL2	0	0	0	1	-1	0	0	0	0	0	0	1	1	0	0	0	-1	0	0	1	0	HYAL2	-1	0	0	1	0.00593749	0.642884	0.449885	8.08071e-06
RASGRP2	0	1	0	2.20967		-1.16005		2.20967		1.16005	0	2.20967	0	RASGRP2	0	0	1	0	0	0	0	0	0	0	1	0	0	0	0	0	0	0	1	0	0	RASGRP2	0	0	1	0	0.438018	N.D.	0.0610976	N.D.
ENTPD7	0	1	0	2.20746	-1.21809	-1.19495	2.20746	1.07053	-1.24168	1.19495	2.20746	1.07053	1.24168	ENTPD7	0	1	0	0	0	0	0	0	0	1	0	0	0	0	0	0	-1	1	0	-1	0	ENTPD7	0	1	0	0	0.00571923	8.8283e-06	0.566356	0.000360831
PLA2G4C	0	1	1	2.20685	-1.49269	-1.09794	-1.49269	-1.69643	2.20685	1.09794	1.49269	1.69643	2.20685	PLA2G4C	0	0	0	1	0	-1	0	0	0	0	0	1	0	1	1	0	0	-1	0	1	0	PLA2G4C	0	-1	0	1	0.723927	0.0688759	0.351889	9.2265e-06
PRODH	0	1	2	2.20473	-3.86495	-1.4672	-3.43343	2.20473	-4.35071	1.4672	3.43343	2.20473	4.35071	PRODH	0	0	1	0	0	-1	0	-1	0	0	1	0	1	1	0	1	0	-1	1	-1	0	PRODH	0	-1	1	-1	0.106478	0.000588336	0.000211877	5.24344e-06
TNFSF15	0	1	1	2.19695	-1.76394	-1.76394			2.19695	1.76394	0	0	2.19695	TNFSF15	0	0	0	1	-1	0	0	0	0	0	0	1	1	0	0	0	-1	0	0	1	0	TNFSF15	-1	0	0	1	0.00440663	N.D.	N.D.	7.79403e-06
RPSA	0	1	0	2.19013	-1.16348	-1.01933	-1.16348	1.00361	2.19013	1.01933	1.16348	1.00361	2.19013	RPSA	0	0	0	1	0	0	0	0	0	0	0	1	0	0	0	0	0	-1	0	1	0	RPSA	0	0	0	1	0.288069	0.0694075	0.905813	2.05e-07
RAB7B	0	1	0	2.18987		-1.04924		2.18987		1.04924	0	2.18987	0	RAB7B	0	0	1	0	0	0	0	0	0	0	1	0	0	0	0	0	0	0	1	0	0	RAB7B	0	0	1	0	0.643358	N.D.	0.00375193	N.D.
PITPNC1	0	1	0	2.18555		-1.04971	2.18555	1.06803	1.05497	1.04971	2.18555	1.06803	1.05497	PITPNC1	0	1	0	0	0	0	0	0	0	1	0	0	0	0	0	0	0	1	0	0	0	PITPNC1	0	1	0	0	0.823346	0.000703307	0.442003	0.744601
TBC1D3G	0	1	1	2.1833	-1.84013	2.1833	-1.10982	1.1306	-1.84013	2.1833	1.10982	1.1306	1.84013	TBC1D3G	1	0	0	0	0	0	0	-1	1	0	0	0	0	0	0	1	1	0	0	-1	0	TBC1D3G	1	0	0	-1	0.0186831	0.689822	0.452352	0.00638542
SH2B2	0	1	0	2.18131		1.40699	2.18131	-1.18351	1.01317	1.40699	2.18131	1.18351	1.01317	SH2B2	0	1	0	0	0	0	0	0	1	1	0	0	0	0	0	0	0	1	0	0	0	SH2B2	0	1	0	0	0.189388	0.00363404	0.395678	0.901013
ASB9	0	1	1	2.17686	-2.6471	-2.6471			2.17686	2.6471	0	0	2.17686	ASB9	0	0	0	1	-1	0	0	0	0	0	0	1	1	0	0	0	-1	0	0	1	0	ASB9	-1	0	0	1	0.0776374	N.D.	N.D.	0.0722903
HMGA2	0	1	1	2.17546	-1.30643	-1.13612	2.17546	-1.24561	-1.57561	1.13612	2.17546	1.24561	1.57561	HMGA2	0	1	0	0	0	0	0	-1	0	1	0	0	0	0	0	1	-1	1	-1	-1	0	HMGA2	0	1	0	-1	0.0542094	0.00034972	0.0270007	0.000781413
TMEM229B	0	1	1	2.17489	-1.41069	-1.41069		2.17489		1.41069	0	2.17489	0	TMEM229B	0	0	1	0	-1	0	0	0	0	0	1	0	1	0	0	0	-1	0	1	0	0	TMEM229B	-1	0	1	0	0.0335321	N.D.	0.0430708	N.D.
ABAT	0	1	1	2.16908	-1.33203	-1.17063	-1.51567		2.16908	1.17063	1.51567	0	2.16908	ABAT	0	0	0	1	0	-1	0	0	0	0	0	1	0	1	0	0	-1	-1	0	1	0	ABAT	0	-1	0	1	0.0810292	0.0116895	N.D.	3.68893e-05
TIGD3	0	1	0	2.16555		2.16555	1.09551	-1.17638	1.18155	2.16555	1.09551	1.17638	1.18155	TIGD3	1	0	0	0	0	0	0	0	1	0	0	0	0	0	0	0	1	0	0	0	0	TIGD3	1	0	0	0	0.031787	0.656872	0.315641	0.421959
AP1S2	0	1	0	2.16516		-1.00956	2.16516	1.04116	-1.01865	1.00956	2.16516	1.04116	1.01865	AP1S2	0	1	0	0	0	0	0	0	0	1	0	0	0	0	0	0	0	1	0	0	0	AP1S2	0	1	0	0	0.909581	0.000124354	0.836884	0.862616
C6orf15	0	1	0	2.16287		-1.87499	-1.3252	2.16287		1.87499	1.3252	2.16287	0	C6orf15	0	0	1	0	0	0	0	0	0	0	1	0	1	1	0	0	0	0	1	0	0	C6orf15	0	0	1	0	0.403691	0.215414	0.0112071	N.D.
C8G	0	1	0	2.16088		1.25575		2.16088	-1.23496	1.25575	0	2.16088	1.23496	C8G	0	0	1	0	0	0	0	0	1	0	1	0	0	0	0	0	0	0	1	0	0	C8G	0	0	1	0	0.63428	N.D.	0.0133753	0.368458
EPN3	0	1	1	2.16071	-1.23193	-1.32771		2.16071	-1.14307	1.32771	0	2.16071	1.14307	EPN3	0	0	1	0	-1	0	0	0	0	0	1	0	1	0	0	0	-1	0	1	-1	0	EPN3	-1	0	1	0	0.0365168	N.D.	0.000606907	0.0102193
ASB2	0	1	0	2.15942	-1.2284	-1.2284		2.15942	1.20752	1.2284	0	2.15942	1.20752	ASB2	0	0	1	0	0	0	0	0	0	0	1	0	0	0	0	0	-1	0	1	0	0	ASB2	0	0	1	0	0.067892	N.D.	0.0543335	0.160646
GLB1	0	1	0	2.15935		1.00493	-1.01057	1.04385	2.15935	1.00493	1.01057	1.04385	2.15935	GLB1	0	0	0	1	0	0	0	0	0	0	0	1	0	0	0	0	0	0	0	1	0	GLB1	0	0	0	1	0.899609	0.905601	0.319902	1.85e-07
TCF15	0	1	0	2.15567		-1.09179	2.15567	1.21038		1.09179	2.15567	1.21038	0	TCF15	0	1	0	0	0	0	0	0	0	1	0	0	0	0	0	0	0	1	0	0	0	TCF15	0	1	0	0	0.710145	0.00763523	0.225123	N.D.
EHF	0	1	1	2.15562	-1.65713	-1.01281	-1.65713	2.15562	-1.01931	1.01281	1.65713	2.15562	1.01931	EHF	0	0	1	0	0	-1	0	0	0	0	1	0	0	1	0	0	0	-1	1	0	0	EHF	0	-1	1	0	0.846492	0.0271294	0.000220033	0.399898
MUC20	0	1	0	2.15069		1.06661		2.15069	-1.15615	1.06661	0	2.15069	1.15615	MUC20	0	0	1	0	0	0	0	0	0	0	1	0	0	0	0	0	0	0	1	0	0	MUC20	0	0	1	0	0.895478	N.D.	0.00587835	0.125126
NGFR	0	1	1	2.14334	-5.40371	-1.11974	2.14334		-5.40371	1.11974	2.14334	0	5.40371	NGFR	0	1	0	0	0	0	0	-1	0	1	0	0	0	0	0	1	0	1	0	-1	0	NGFR	0	1	0	-1	0.684127	0.00114974	N.D.	5.14e-08
THBS1	0	1	1	2.13699	-1.24923	-1.12244		2.13699	-1.39035	1.12244	0	2.13699	1.39035	THBS1	0	0	1	0	0	0	0	-1	0	0	1	0	0	0	0	1	-1	0	1	-1	0	THBS1	0	0	1	-1	0.0507718	N.D.	0.00160825	1.27829e-05
GLIPR2	0	1	1	2.13379	-2.96156	1.08434	-1.06299	-2.96156	2.13379	1.08434	1.06299	2.96156	2.13379	GLIPR2	0	0	0	1	0	0	-1	0	0	0	0	1	0	0	1	0	0	0	-1	1	0	GLIPR2	0	0	-1	1	0.81806	0.854018	0.000397483	0.000686053
WDR48	0	1	0	2.13118		-1.08642	-1.01739	-1.01562	2.13118	1.08642	1.01739	1.01562	2.13118	WDR48	0	0	0	1	0	0	0	0	0	0	0	1	0	0	0	0	0	0	0	1	0	WDR48	0	0	0	1	0.171822	0.457512	0.71107	1.49e-07
C6orf141	0	1	0	2.12551		1.15127	3.89514		1.15985	1.15127	3.89514	0	1.15985	C6orf141	0	1	0	0	0	0	0	0	0	1	0	0	0	0	0	0	0	1	0	1	0	C6orf141	0	1	0	0	0.247173	0.000105132	N.D.	0.0340564
PCDH1	0	1	0	2.12145	-1.23321	-1.00924	1.22164	2.12145	-1.23321	1.00924	1.22164	2.12145	1.23321	PCDH1	0	0	1	0	0	0	0	0	0	0	1	0	0	0	0	0	0	0	1	-1	0	PCDH1	0	0	1	0	0.861639	0.294258	0.000530922	1.87287e-05
IGF2BP2	0	1	0	2.12067		1.07192	4.1955	1.09235	-1.04409	1.07192	4.1955	1.09235	1.04409	IGF2BP2	0	1	0	0	0	0	0	0	0	1	0	0	0	0	0	0	1	1	0	0	0	IGF2BP2	0	1	0	0	0.00469578	6.561e-05	0.12674	0.357632
APEH	0	1	0	2.12049	-1.15556	-1.04012	-1.20907	-1.10442	2.12049	1.04012	1.20907	1.10442	2.12049	APEH	0	0	0	1	0	0	0	0	0	0	0	1	0	0	0	0	0	-1	-1	1	0	APEH	0	0	0	1	0.514525	0.0112894	0.0331773	2.69e-07
KLK10	0	1	1	2.11952	-1.21801	-1.12144	-1.3229		2.11952	1.12144	1.3229	0	2.11952	KLK10	0	0	0	1	0	-1	0	0	0	0	0	1	0	1	0	0	-1	-1	0	1	0	KLK10	0	-1	0	1	0.0287113	0.0138895	N.D.	2.15645e-06
IFITM10	0	1	1	2.119	-1.44327	2.2352	-1.44327	2.119	-1.02591	2.2352	1.44327	2.119	1.02591	IFITM10	0	0	1	0	0	-1	0	0	1	0	1	0	0	1	0	0	0	-1	1	0	0	IFITM10	0	-1	1	0	0.3588	0.000407724	0.023434	0.783613
ELL2	0	1	0	2.11371	-1.06346	1.07697	4.14849	1.01	-1.06346	1.07697	4.14849	1.01	1.06346	ELL2	0	1	0	0	0	0	0	0	0	1	0	0	0	0	0	0	1	1	0	-1	0	ELL2	0	1	0	0	0.0428857	1.07711e-05	0.928425	0.0988818
MAN1C1	0	1	0	2.11359		1.09206		-1.18543	2.11359	1.09206	0	1.18543	2.11359	MAN1C1	0	0	0	1	0	0	0	0	0	0	0	1	0	0	0	0	0	0	0	1	0	MAN1C1	0	0	0	1	0.818222	N.D.	0.119801	0.00222959
LGALS7	0	1	0	2.11195		-1.04526		2.11195		1.04526	0	2.11195	0	LGALS7	0	0	1	0	0	0	0	0	0	0	1	0	0	0	0	0	0	0	1	0	0	LGALS7	0	0	1	0	0.746193	N.D.	0.0723507	N.D.
PLEKHN1	0	1	0	2.10909		-1.2639	-1.02074	2.10909	-1.11052	1.2639	1.02074	2.10909	1.11052	PLEKHN1	0	0	1	0	0	0	0	0	0	0	1	0	1	0	0	0	0	0	1	0	0	PLEKHN1	0	0	1	0	0.182053	0.89334	0.00932152	0.307986
CAPG	0	1	1	2.10762	-1.43345	1.01198	-1.43345	2.10762	1.04231	1.01198	1.43345	2.10762	1.04231	CAPG	0	0	1	0	0	-1	0	0	0	0	1	0	0	1	0	0	0	-1	1	0	0	CAPG	0	-1	1	0	0.831321	0.0288433	0.0008581	0.466486
NKX2-8	0	1	0	2.10505		1.13716	2.10505		1.03909	1.13716	2.10505	0	1.03909	NKX2-8	0	1	0	0	0	0	0	0	0	1	0	0	0	0	0	0	0	1	0	0	0	NKX2-8	0	1	0	0	0.543333	0.000408558	N.D.	0.918505
AMIGO2	0	1	1	2.10197	-1.44619	-1.44619	1.0546		2.10197	1.44619	1.0546	0	2.10197	AMIGO2	0	0	0	1	-1	0	0	0	0	0	0	1	1	0	0	0	-1	0	0	1	0	AMIGO2	-1	0	0	1	0.00186444	0.465201	N.D.	1.59e-08
PML	0	1	0	2.10074		-1.00736	-1.0589	2.10074	1.05861	1.00736	1.0589	2.10074	1.05861	PML	0	0	1	0	0	0	0	0	0	0	1	0	0	0	0	0	0	0	1	0	0	PML	0	0	1	0	0.891265	0.548262	0.00040936	0.401122
TMPRSS11E	0	1	0	2.09221		-1.32429		1.08463	2.09221	1.32429	0	1.08463	2.09221	TMPRSS11E	0	0	0	1	0	0	0	0	0	0	0	1	1	0	0	0	0	0	0	1	0	TMPRSS11E	0	0	0	1	0.370677	N.D.	0.890033	0.0119541
RNASE7	0	1	0	2.08852		-1.35289			2.08852	1.35289	0	0	2.08852	RNASE7	0	0	0	1	0	0	0	0	0	0	0	1	1	0	0	0	0	0	0	1	0	RNASE7	0	0	0	1	0.330998	N.D.	N.D.	0.00114008
SHB	0	1	0	2.08442	-1.11422	-1.04556	2.08442	1.14662	-1.11422	1.04556	2.08442	1.14662	1.11422	SHB	0	1	0	0	0	0	0	0	0	1	0	0	0	0	0	0	0	1	0	-1	0	SHB	0	1	0	0	0.525852	0.000100935	0.112517	0.00104045
GFI1	0	1	1	2.08123	-2.31621	1.56307	-2.31621	2.08123		1.56307	2.31621	2.08123	0	GFI1	0	0	1	0	0	-1	0	0	1	0	1	0	0	1	0	0	0	-1	1	0	0	GFI1	0	-1	1	0	0.166343	0.00335362	0.051855	N.D.
TMEM132A	0	1	2	2.07842	-1.29098	-1.01824	-1.26288	-1.3197	2.07842	1.01824	1.26288	1.3197	2.07842	TMEM132A	0	0	0	1	0	-1	-1	0	0	0	0	1	0	1	1	0	0	-1	-1	1	0	TMEM132A	0	0	-1	1	0.853105	0.0322606	0.0136716	1.99971e-05
C1QTNF1	0	1	0	2.07272		1.04908			2.07272	1.04908	0	0	2.07272	C1QTNF1	0	0	0	1	0	0	0	0	0	0	0	1	0	0	0	0	0	0	0	1	0	C1QTNF1	0	0	0	1	0.884767	N.D.	N.D.	6.57265e-06
CTNNB1	0	1	1	2.07235	-1.13708	-1.08272	-1.08586	-1.2505	2.07235	1.08272	1.08586	1.2505	2.07235	CTNNB1	0	0	0	1	0	0	-1	0	0	0	0	1	0	0	1	0	-1	-1	-1	1	0	CTNNB1	0	0	0	1	0.0197198	0.0207033	0.000571258	4.01e-07
NIPAL1	0	1	1	2.07212	-1.40959	-1.40959	2.07212	1.11697	1.00348	1.40959	2.07212	1.11697	1.00348	NIPAL1	0	1	0	0	-1	0	0	0	0	1	0	0	1	0	0	0	-1	1	0	0	0	NIPAL1	-1	1	0	0	0.00110677	0.000784671	0.408748	0.904424
NR2F1	0	1	1	2.06958	-2.75332	-1.23773	-1.21725	2.06958	-2.75332	1.23773	1.21725	2.06958	2.75332	NR2F1	0	0	1	0	0	0	0	-1	0	0	1	0	0	0	0	1	0	0	1	-1	0	NR2F1	0	0	1	-1	0.517312	0.150344	0.0508089	4.66315e-05
CHRNA5	0	1	0	2.06398	-1.22038	1.06876	-1.22038	-1.11512	2.06398	1.06876	1.22038	1.11512	2.06398	CHRNA5	0	0	0	1	0	0	0	0	0	0	0	1	0	0	0	0	0	-1	0	1	0	CHRNA5	0	0	0	1	0.545884	0.0424945	0.239169	2.23984e-06
RMDN2	0	1	0	2.06267		-1.01939	1.10812	-1.20296	2.06267	1.01939	1.10812	1.20296	2.06267	RMDN2	0	0	0	1	0	0	0	0	0	0	0	1	0	0	0	0	0	0	0	1	0	RMDN2	0	0	0	1	0.910042	0.333106	0.131552	0.000123236
RUNX3	0	1	0	2.06264		1.06364	-1.01928	1.03048	2.06264	1.06364	1.01928	1.03048	2.06264	RUNX3	0	0	0	1	0	0	0	0	0	0	0	1	0	0	0	0	0	0	0	1	0	RUNX3	0	0	0	1	0.357944	0.673256	0.517497	5.11722e-06
NEO1	0	1	1	2.0615	-1.41195	-1.1053	-1.22604	-1.62605	2.0615	1.1053	1.22604	1.62605	2.0615	NEO1	0	0	0	1	0	0	-1	0	0	0	0	1	0	0	1	0	0	-1	-1	1	0	NEO1	0	0	-1	1	0.617137	0.00217819	0.00165625	8.73977e-06
MRC2	0	1	1	2.06149	-1.46958	-1.0179	-1.08838	-1.46958	2.06149	1.0179	1.08838	1.46958	2.06149	MRC2	0	0	0	1	0	0	-1	0	0	0	0	1	0	0	1	0	0	0	-1	1	0	MRC2	0	0	-1	1	0.870107	0.128392	0.00422972	7.71468e-05
ADPRHL1	0	1	1	2.06122	-1.53181	1.17395	-1.53181	2.04708	2.06122	1.17395	1.53181	2.04708	2.06122	ADPRHL1	0	0	0	1	0	-1	0	0	0	0	1	1	0	1	0	0	0	-1	0	1	0	ADPRHL1	0	-1	0	1	0.189611	0.0417977	0.248273	0.000163521
CAPN7	0	1	0	2.06018		-1.0598	-1.02418	-1.05748	2.06018	1.0598	1.02418	1.05748	2.06018	CAPN7	0	0	0	1	0	0	0	0	0	0	0	1	0	0	0	0	0	0	0	1	0	CAPN7	0	0	0	1	0.366358	0.60516	0.201528	1.13e-07
FBLN2	0	1	2	2.05733	-1.90695	-1.09724	-1.5279	-2.38003	2.05733	1.09724	1.5279	2.38003	2.05733	FBLN2	0	0	0	1	0	-1	-1	0	0	0	0	1	0	1	1	0	0	-1	-1	1	0	FBLN2	0	-1	-1	1	0.185321	0.0250779	5.19148e-05	4.07534e-06
PPP1R3G	0	1	1	2.04536	-1.46331	3.21533	-1.46331	2.04536		3.21533	1.46331	2.04536	0	PPP1R3G	0	0	1	0	0	-1	0	0	1	0	1	0	0	1	0	0	0	-1	1	0	0	PPP1R3G	0	-1	1	0	0.138333	0.029015	0.059727	N.D.
PINK1	0	1	0	2.04521	-1.16139	1.04862	-1.16139	1.14642	2.04521	1.04862	1.16139	1.14642	2.04521	PINK1	0	0	0	1	0	0	0	0	0	0	0	1	0	0	0	0	0	-1	0	1	0	PINK1	0	0	0	1	0.483525	0.0210445	0.304802	3.35e-07
CRABP2	0	1	1	2.04326	-1.73902	-1.26978	-1.73902	1.31886	2.04326	1.26978	1.73902	1.31886	2.04326	CRABP2	0	0	0	1	0	-1	0	0	0	0	1	1	1	1	0	0	0	-1	0	1	0	CRABP2	0	-1	0	1	0.160539	0.000209736	0.467189	3.12545e-06
S100A6	0	1	0	2.04199	-1.13818	-1.06969	-7.36436	2.04199	-1.21106	1.06969	7.36436	2.04199	1.21106	S100A6	0	0	1	0	0	0	0	0	0	0	1	0	0	1	0	0	-1	0	1	-1	0	S100A6	0	0	1	0	0.0237224	0.309193	0.000988246	0.00426424
CARD11	0	1	0	2.03884		1.03616			2.03884	1.03616	0	0	2.03884	CARD11	0	0	0	1	0	0	0	0	0	0	0	1	0	0	0	0	0	0	0	1	0	CARD11	0	0	0	1	0.350267	N.D.	N.D.	7.69879e-06
PRH1	0	1	0	2.03298		-1.13548	2.03298	-1.16399	-1.34598	1.13548	2.03298	1.16399	1.34598	PRH1	0	1	0	0	0	0	0	0	0	1	0	0	0	0	0	1	0	1	0	0	0	PRH1	0	1	0	0	0.559576	0.0794039	0.770162	0.459432
CRTAP	0	1	1	2.03199	-1.21187	-1.01952	-1.29152	-1.13714	2.03199	1.01952	1.29152	1.13714	2.03199	CRTAP	0	0	0	1	0	-1	0	0	0	0	0	1	0	1	0	0	0	-1	-1	1	0	CRTAP	0	0	0	1	0.388532	7.93168e-05	0.039881	3.6e-08
CD24	0	1	2	2.03	-1.35431	-1.26511	-1.09303	2.03	-1.44979	1.26511	1.09303	2.03	1.44979	CD24	0	0	1	0	-1	0	0	-1	0	0	1	0	1	0	0	1	-1	0	1	-1	0	CD24	0	0	1	-1	0.00254988	0.17374	0.000380549	2.33378e-06
CCDC85B	0	1	0	2.0254		-1.08197	2.0254	-1.31776	1.17153	1.08197	2.0254	1.31776	1.17153	CCDC85B	0	1	0	0	0	0	0	0	0	1	0	0	0	0	1	0	0	1	0	0	0	CCDC85B	0	1	0	0	0.559334	0.00245891	0.152951	0.237582
MYCL	0	1	0	2.02528	-1.19842	1.0538		-1.19842	2.02528	1.0538	0	1.19842	2.02528	MYCL	0	0	0	1	0	0	0	0	0	0	0	1	0	0	0	0	0	0	-1	1	0	MYCL	0	0	0	1	0.700815	N.D.	0.0347707	0.000109534
SERPINI1	0	1	0	2.02398		1.1771	-1.1877	2.02398	1.54365	1.1771	1.1877	2.02398	1.54365	SERPINI1	0	0	1	0	0	0	0	0	0	0	1	1	0	0	0	0	0	0	1	0	0	SERPINI1	0	0	1	0	0.829797	0.237726	0.00192137	0.186792
DTX2	0	1	1	2.01916	-1.21801	-1.16365	1.17135	2.01916	-1.2749	1.16365	1.17135	2.01916	1.2749	DTX2	0	0	1	0	0	0	0	-1	0	0	1	0	0	0	0	1	-1	0	1	-1	0	DTX2	0	0	1	0	0.0531405	0.164117	0.000138658	0.000535612
MGST1	0	1	0	2.0178		1.0716			2.0178	1.0716	0	0	2.0178	MGST1	0	0	0	1	0	0	0	0	0	0	0	1	0	0	0	0	0	0	0	1	0	MGST1	0	0	0	1	0.330566	N.D.	N.D.	2.15891e-06
FADS2	0	1	1	2.01704	-1.57853	1.14294	-1.17821	-1.57853	2.01704	1.14294	1.17821	1.57853	2.01704	FADS2	0	0	0	1	0	0	-1	0	0	0	0	1	0	0	1	0	0	0	-1	1	0	FADS2	0	0	-1	1	0.103523	0.179395	0.00480926	2.61959e-05
ALPG	0	1	0	2.016		1.1341			2.016	1.1341	0	0	2.016	ALPG	0	0	0	1	0	0	0	0	0	0	0	1	0	0	0	0	0	0	0	1	0	ALPG	0	0	0	1	0.602498	N.D.	N.D.	0.0131574
PLA2G4A	0	1	1	2.00063	-1.70361	1.0921	2.00063	-1.55866	-1.70361	1.0921	2.00063	1.55866	1.70361	PLA2G4A	0	1	0	0	0	0	0	-1	0	1	0	0	0	0	1	1	0	1	0	-1	0	PLA2G4A	0	1	0	-1	0.190663	6.41853e-05	0.107651	0.00416233
BICRA	0	1	1	1.99963	-1.44135	1.99963	-1.0818	-1.14047	-1.44135	1.99963	1.0818	1.14047	1.44135	BICRA	1	0	0	0	0	0	0	-1	1	0	0	0	0	0	0	1	1	0	0	-1	0	BICRA	1	0	0	-1	0.0205178	0.772884	0.577004	0.0234097
ZNG1C	0	1	1	1.99713	-1.32529	1.99713	1.2578	-1.2057	-1.32529	1.99713	1.2578	1.2057	1.32529	ZNG1C	1	0	0	0	0	0	0	-1	1	1	0	0	0	0	0	1	1	0	0	-1	0	ZNG1C	1	0	0	-1	0.0654837	0.188022	0.32434	0.0210777
KRT6C	0	1	1	1.99295	-2.32941	1.20223	1.99295	-1.03125	-2.32941	1.20223	1.99295	1.03125	2.32941	KRT6C	0	1	0	0	0	0	0	-1	0	1	0	0	0	0	0	1	0	1	0	-1	0	KRT6C	0	1	0	-1	0.481689	0.0181194	0.787046	0.0665466
TDRP	0	1	0	1.98944	-1.13502	-1.06792		-1.13502	1.98944	1.06792	0	1.13502	1.98944	TDRP	0	0	0	1	0	0	0	0	0	0	0	1	0	0	0	0	0	0	-1	1	0	TDRP	0	0	0	1	0.594652	N.D.	0.015814	7.16e-07
ZBTB47	0	1	2	1.98877	-1.46428	-1.3517	-1.58623	1.0977	1.98877	1.3517	1.58623	1.0977	1.98877	ZBTB47	0	0	0	1	-1	-1	0	0	0	0	0	1	1	1	0	0	-1	-1	0	1	0	ZBTB47	-1	-1	0	1	0.0654837	0.00130124	0.433541	8.89509e-05
ERMP1	0	1	0	1.98723		1.10458	-1.05173	1.98723	1.05109	1.10458	1.05173	1.98723	1.05109	ERMP1	0	0	1	0	0	0	0	0	0	0	1	0	0	0	0	0	0	0	1	0	0	ERMP1	0	0	1	0	0.143176	0.478686	0.000390533	0.239993
P3H3	0	1	0	1.98576	-1.17386	1.07001	-1.17386	1.98576		1.07001	1.17386	1.98576	0	P3H3	0	0	1	0	0	0	0	0	0	0	1	0	0	0	0	0	0	-1	1	0	0	P3H3	0	0	1	0	0.719582	0.0309417	0.0754508	N.D.
SCD5	0	1	1	1.98424	-1.29432	-1.16835	1.06818	-1.43387	1.98424	1.16835	1.06818	1.43387	1.98424	SCD5	0	0	0	1	0	0	-1	0	0	0	0	1	0	0	1	0	-1	0	-1	1	0	SCD5	0	0	-1	1	0.0932291	0.176191	0.00106271	1.45083e-06
BMP4	0	1	0	1.98324		1.98324	1.14341		-1.00738	1.98324	1.14341	0	1.00738	BMP4	1	0	0	0	0	0	0	0	1	0	0	0	0	0	0	0	1	0	0	0	0	BMP4	1	0	0	0	0.079165	0.294617	N.D.	0.903498
IGFL1	0	1	1	1.98251	-18.1041	1.31829	-1.1057	-18.1041	1.98251	1.31829	1.1057	18.1041	1.98251	IGFL1	0	0	0	1	0	0	-1	0	1	0	0	1	0	0	1	0	0	0	-1	1	0	IGFL1	0	0	-1	1	0.121398	0.199252	0.00140061	8.53754e-06
PLEKHA6	0	1	0	1.98218	-1.12346	-1.12346			1.98218	1.12346	0	0	1.98218	PLEKHA6	0	0	0	1	0	0	0	0	0	0	0	1	0	0	0	0	-1	0	0	1	0	PLEKHA6	0	0	0	1	0.0486341	N.D.	N.D.	1.94577e-06
KIAA1143	0	1	0	1.98108	-1.13012	-1.10514	-1.05957	-1.2326	1.98108	1.10514	1.05957	1.2326	1.98108	KIAA1143	0	0	0	1	0	0	0	0	0	0	0	1	0	0	0	0	-1	-1	-1	1	0	KIAA1143	0	0	0	1	0.0649986	0.0738115	0.0168435	6.25e-07
KAT2B	0	1	1	1.97837	-1.72188	1.03496	-1.72188	-1.02486	1.97837	1.03496	1.72188	1.02486	1.97837	KAT2B	0	0	0	1	0	-1	0	0	0	0	0	1	0	1	0	0	0	-1	0	1	0	KAT2B	0	-1	0	1	0.687714	0.000215642	0.851461	5.83867e-06
GSTA4	0	1	0	1.97812	-1.20979	-1.35149	-1.20979	1.97812	-1.27081	1.35149	1.20979	1.97812	1.27081	GSTA4	0	0	1	0	0	0	0	0	0	0	1	0	1	0	0	1	0	-1	1	0	0	GSTA4	0	0	1	0	0.100693	0.0152871	0.000447315	0.195278
TNFAIP8	0	1	1	1.97403	-1.29254	-1.0267	-1.153	-1.44897	1.97403	1.0267	1.153	1.44897	1.97403	TNFAIP8	0	0	0	1	0	0	-1	0	0	0	0	1	0	0	1	0	0	-1	-1	1	0	TNFAIP8	0	0	-1	1	0.758349	0.0854548	0.0220568	6.19948e-06
RGS5	0	1	2	1.97313	-1.58328	-1.27462	-1.37463	1.97313	-1.8236	1.27462	1.37463	1.97313	1.8236	RGS5	0	0	1	0	0	-1	0	-1	0	0	1	0	1	1	0	1	0	-1	1	-1	0	RGS5	0	-1	1	-1	0.384478	0.0464155	0.000947129	0.00649542
ZNF177	0	1	0	1.97292		1.97292		1.04568		1.97292	0	1.04568	0	ZNF177	1	0	0	0	0	0	0	0	1	0	0	0	0	0	0	0	1	0	0	0	0	ZNF177	1	0	0	0	0.0231237	N.D.	0.900715	N.D.
CSTA	0	1	1	1.97186	-1.42586	-1.08245	-1.11427	1.97186	-1.42586	1.08245	1.11427	1.97186	1.42586	CSTA	0	0	1	0	0	0	0	-1	0	0	1	0	0	0	0	1	0	0	1	-1	0	CSTA	0	0	1	-1	0.190576	0.365435	0.0145527	0.00235831
SLC1A3	0	1	1	1.96889	-2.14265	-1.17666		-3.90168	1.96889	1.17666	0	3.90168	1.96889	SLC1A3	0	0	0	1	0	0	-1	0	0	0	0	1	0	0	1	0	-1	0	-1	1	0	SLC1A3	0	0	-1	1	0.00492463	N.D.	0.00688891	6.23e-08
LDAF1	0	1	0	1.96758		1.08898	-1.08496	1.09381	1.96758	1.08898	1.08496	1.09381	1.96758	LDAF1	0	0	0	1	0	0	0	0	0	0	0	1	0	0	0	0	0	0	0	1	0	LDAF1	0	0	0	1	0.163876	0.120964	0.446562	2.20139e-05
ALPP	0	1	0	1.96729		1.09343			1.96729	1.09343	0	0	1.96729	ALPP	0	0	0	1	0	0	0	0	0	0	0	1	0	0	0	0	0	0	0	1	0	ALPP	0	0	0	1	0.236285	N.D.	N.D.	2.85922e-06
FSCN1	0	1	0	1.96664		1.07582	1.96664	1.04849	-1.01387	1.07582	1.96664	1.04849	1.01387	FSCN1	0	1	0	0	0	0	0	0	0	1	0	0	0	0	0	0	0	1	0	0	0	FSCN1	0	1	0	0	0.156957	0.0001973	0.623363	0.824453
MMP15	0	1	0	1.96653		1.0484	1.27169	1.14235	1.96653	1.0484	1.27169	1.14235	1.96653	MMP15	0	0	0	1	0	0	0	0	0	1	0	1	0	0	0	0	0	0	0	1	0	MMP15	0	0	0	1	0.447013	0.176968	0.166258	8.38797e-06
POLR2J3	0	1	1	1.96466	-1.31825	1.10453	-1.23959	1.96466	-1.4019	1.10453	1.23959	1.96466	1.4019	POLR2J3	0	0	1	0	0	0	0	-1	0	0	1	0	0	0	0	1	0	-1	1	-1	0	POLR2J3	0	0	1	-1	0.393551	0.0488123	0.000762463	0.000329319
GRB14	0	1	0	1.96367		-1.24392	1.10552		1.96367	1.24392	1.10552	0	1.96367	GRB14	0	0	0	1	0	0	0	0	0	0	0	1	0	0	0	0	0	0	0	1	0	GRB14	0	0	0	1	0.151258	0.601916	N.D.	0.00828881
C19orf38	0	1	0	1.96346		-1.33267	-1.00213	1.45424	1.96346	1.33267	1.00213	1.45424	1.96346	C19orf38	0	0	0	1	0	0	0	0	0	0	1	1	1	0	0	0	0	0	0	1	0	C19orf38	0	0	0	1	0.430611	0.995908	0.23832	0.027727
LARS2	0	1	0	1.96299		-1.03841	-1.01195	-1.08231	1.96299	1.03841	1.01195	1.08231	1.96299	LARS2	0	0	0	1	0	0	0	0	0	0	0	1	0	0	0	0	0	0	0	1	0	LARS2	0	0	0	1	0.422004	0.848416	0.310947	2.88e-07
UCP2	0	1	1	1.95972	-1.5582	1.95972	-1.96772	1.4643	-1.2339	1.95972	1.96772	1.4643	1.2339	UCP2	1	0	0	0	0	-1	0	0	1	0	1	0	0	1	0	0	1	-1	0	-1	0	UCP2	1	-1	0	0	0.085304	0.00206208	0.15375	0.0203789
ACAA1	0	1	0	1.95857	-1.1981	1.12239	-1.1981	-1.08785	1.95857	1.12239	1.1981	1.08785	1.95857	ACAA1	0	0	0	1	0	0	0	0	0	0	0	1	0	0	0	0	0	-1	0	1	0	ACAA1	0	0	0	1	0.305731	0.0797594	0.532409	1.19504e-06
ZDHHC3	0	1	0	1.95765	-1.13685	-1.07396	1.05888	-1.20342	1.95765	1.07396	1.05888	1.20342	1.95765	ZDHHC3	0	0	0	1	0	0	0	0	0	0	0	1	0	0	0	0	-1	0	-1	1	0	ZDHHC3	0	0	0	1	0.0284834	0.115767	0.0122036	1.73173e-06
MTHFD2L	0	1	0	1.95714		-1.01601	1.95714	-1.20409	-1.08535	1.01601	1.95714	1.20409	1.08535	MTHFD2L	0	1	0	0	0	0	0	0	0	1	0	0	0	0	0	0	0	1	0	0	0	MTHFD2L	0	1	0	0	0.919753	0.00217113	0.353157	0.421062
OSBP2	0	1	0	1.95552		1.02787	-1.00689	1.02544	1.95552	1.02787	1.00689	1.02544	1.95552	OSBP2	0	0	0	1	0	0	0	0	0	0	0	1	0	0	0	0	0	0	0	1	0	OSBP2	0	0	0	1	0.862318	0.941399	0.696867	1.8668e-06
DHX30	0	1	0	1.95537	-1.12226	-1.12226	1.13054	-1.04364	1.95537	1.12226	1.13054	1.04364	1.95537	DHX30	0	0	0	1	0	0	0	0	0	0	0	1	0	0	0	0	-1	0	0	1	0	DHX30	0	0	0	1	0.019218	0.107905	0.539393	2.0355e-06
RAET1L	0	1	1	1.95516	-2.52482	-1.13344	-2.52482	1.95516		1.13344	2.52482	1.95516	0	RAET1L	0	0	1	0	0	-1	0	0	0	0	1	0	0	1	0	0	0	-1	1	0	0	RAET1L	0	-1	1	0	0.420773	0.0256498	0.00186099	N.D.
TMEM92	0	1	0	1.95493		1.32294			1.95493	1.32294	0	0	1.95493	TMEM92	0	0	0	1	0	0	0	0	1	0	0	1	0	0	0	0	0	0	0	1	0	TMEM92	0	0	0	1	0.453739	N.D.	N.D.	0.00858712
SLC29A1	0	1	0	1.95426		-1.04726	1.95426	1.18096	1.07868	1.04726	1.95426	1.18096	1.07868	SLC29A1	0	1	0	0	0	0	0	0	0	1	0	0	0	0	0	0	0	1	0	0	0	SLC29A1	0	1	0	0	0.536204	0.000139587	0.193202	0.101172
TCTA	0	1	1	1.95352	-1.59514	1.04447	-1.59514	-1.00178	1.95352	1.04447	1.59514	1.00178	1.95352	TCTA	0	0	0	1	0	-1	0	0	0	0	0	1	0	1	0	0	0	-1	0	1	0	TCTA	0	-1	0	1	0.448307	0.000504805	0.983622	4.58e-07
SLC26A6	0	1	0	1.94906		1.0336	-1.15551	-1.09076	1.94906	1.0336	1.15551	1.09076	1.94906	SLC26A6	0	0	0	1	0	0	0	0	0	0	0	1	0	0	0	0	0	0	0	1	0	SLC26A6	0	0	0	1	0.834675	0.173927	0.179535	5.23718e-06
PRKAR2A	0	1	0	1.94628	-1.1331	-1.04307	-1.12521	-1.1331	1.94628	1.04307	1.12521	1.1331	1.94628	PRKAR2A	0	0	0	1	0	0	0	0	0	0	0	1	0	0	0	0	0	0	-1	1	0	PRKAR2A	0	0	0	1	0.263775	0.120782	0.0725943	2.83344e-06
RAB5A	0	1	0	1.9451		1.0336	-1.03035	-1.06449	1.9451	1.0336	1.03035	1.06449	1.9451	RAB5A	0	0	0	1	0	0	0	0	0	0	0	1	0	0	0	0	0	0	0	1	0	RAB5A	0	0	0	1	0.44725	0.314098	0.252685	1.58e-07
NDUFAF3	0	1	0	1.94375	-1.15315	-1.15315	-1.05527	1.17698	1.94375	1.15315	1.05527	1.17698	1.94375	NDUFAF3	0	0	0	1	0	0	0	0	0	0	0	1	0	0	0	0	-1	0	0	1	0	NDUFAF3	0	0	0	1	0.0140155	0.51947	0.115063	1.00535e-05
TEAD2	0	1	2	1.94271	-1.37169	1.03831	-1.49708	-1.2568	1.94271	1.03831	1.49708	1.2568	1.94271	TEAD2	0	0	0	1	0	-1	-1	0	0	0	0	1	0	1	1	0	0	-1	-1	1	0	TEAD2	0	-1	0	1	0.547715	0.000315739	0.00681684	2.03e-07
SLC46A1	0	1	1	1.94267	-1.24831	-1.25755	-1.23915	3.17714	1.18785	1.25755	1.23915	3.17714	1.18785	SLC46A1	0	0	1	0	-1	0	0	0	0	0	1	0	1	0	0	0	-1	-1	1	1	0	SLC46A1	0	0	1	0	0.00318504	0.0166933	0.00119386	0.00011209
GDE1	0	1	1	1.94154	-1.508	1.02241	-1.10617	-1.508	1.94154	1.02241	1.10617	1.508	1.94154	GDE1	0	0	0	1	0	0	-1	0	0	0	0	1	0	0	1	0	0	0	-1	1	0	GDE1	0	0	-1	1	0.568344	0.115693	0.0235247	2.96948e-06
ATP6V1C2	0	1	0	1.94135		1.08067		1.94135		1.08067	0	1.94135	0	ATP6V1C2	0	0	1	0	0	0	0	0	0	0	1	0	0	0	0	0	0	0	1	0	0	ATP6V1C2	0	0	1	0	0.788152	N.D.	0.0925569	N.D.
S1PR3	0	1	1	1.94094	-1.64816	1.13846		-1.64816	1.94094	1.13846	0	1.64816	1.94094	S1PR3	0	0	0	1	0	0	-1	0	0	0	0	1	0	0	1	0	0	0	-1	1	0	S1PR3	0	0	-1	1	0.69567	N.D.	0.00207114	1.53e-07
ELF3	0	1	0	1.93738		-1.01463		3.27196	1.14715	1.01463	0	3.27196	1.14715	ELF3	0	0	1	0	0	0	0	0	0	0	1	0	0	0	0	0	0	0	1	1	0	ELF3	0	0	1	0	0.889432	N.D.	0.000114448	0.00866583
LAMC2	0	1	1	1.93651	-1.25514	-1.00522	-1.30596	-1.20629	1.93651	1.00522	1.30596	1.20629	1.93651	LAMC2	0	0	0	1	0	-1	0	0	0	0	0	1	0	1	0	0	0	-1	-1	1	0	LAMC2	0	-1	0	1	0.953037	0.00193333	0.0209601	1.49e-07
GPER1	0	1	1	1.93304	-4.04886	1.02771	-4.04886	1.93304	1.31432	1.02771	4.04886	1.93304	1.31432	GPER1	0	0	1	0	0	-1	0	0	0	0	1	1	0	1	0	0	0	-1	1	0	0	GPER1	0	-1	1	0	0.805785	0.00385528	0.0479295	0.164907
GPR3	0	1	0	1.93258		-1.14315	1.93258	1.24476		1.14315	1.93258	1.24476	0	GPR3	0	1	0	0	0	0	0	0	0	1	0	0	0	0	0	0	0	1	0	0	0	GPR3	0	1	0	0	0.680873	0.00124202	0.349146	N.D.
APOL6	0	1	1	1.93146	-1.5834	-1.14822	-2.77342	1.93146	-1.24661	1.14822	2.77342	1.93146	1.24661	APOL6	0	0	1	0	0	-1	0	0	0	0	1	0	0	1	0	0	-1	-1	1	-1	0	APOL6	0	-1	1	0	0.0958421	0.000100679	0.00129748	0.000274569
CADM4	0	1	0	1.93062		1.0104	-1.09984	-1.07427	1.93062	1.0104	1.09984	1.07427	1.93062	CADM4	0	0	0	1	0	0	0	0	0	0	0	1	0	0	0	0	0	0	0	1	0	CADM4	0	0	0	1	0.925387	0.225662	0.419123	2.60794e-05
SYT16	0	1	1	1.93051	-1.75945	-1.75945			1.93051	1.75945	0	0	1.93051	SYT16	0	0	0	1	-1	0	0	0	0	0	0	1	1	0	0	0	-1	0	0	1	0	SYT16	-1	0	0	1	0.0379188	N.D.	N.D.	0.000247899
COL27A1	0	1	1	1.93001	-6.60636	1.04999	1.05233	-6.60636	1.93001	1.04999	1.05233	6.60636	1.93001	COL27A1	0	0	0	1	0	0	-1	0	0	0	0	1	0	0	1	0	0	0	-1	1	0	COL27A1	0	0	-1	1	0.729205	0.439633	0.0317115	0.000474952
KRT17	0	1	2	1.92868	-1.30945	1.02137	1.92868	-1.32714	-1.292	1.02137	1.92868	1.32714	1.292	KRT17	0	1	0	0	0	0	-1	-1	0	1	0	0	0	0	1	1	0	1	-1	-1	0	KRT17	0	1	-1	0	0.620536	0.000135447	0.0536793	0.00121279
MAFB	0	1	2	1.92854	-1.65951	-1.0906	-2.0891	-1.31826	1.92854	1.0906	2.0891	1.31826	1.92854	MAFB	0	0	0	1	0	-1	-1	0	0	0	0	1	0	1	1	0	0	-1	-1	1	0	MAFB	0	-1	-1	1	0.817827	0.00221744	0.0295861	0.0115081
C4BPB	0	1	0	1.92776		-1.09194			1.92776	1.09194	0	0	1.92776	C4BPB	0	0	0	1	0	0	0	0	0	0	0	1	0	0	0	0	0	0	0	1	0	C4BPB	0	0	0	1	0.680286	N.D.	N.D.	0.000498114
TMEM63A	0	1	1	1.92063	-1.28326	-1.08566	-1.51682	1.92063	-1.09032	1.08566	1.51682	1.92063	1.09032	TMEM63A	0	0	1	0	0	-1	0	0	0	0	1	0	0	1	0	0	-1	-1	1	0	0	TMEM63A	0	-1	1	0	0.0649986	0.000908353	0.00141465	0.182935
HDAC11	0	1	1	1.91998	-1.56684	-1.03849	-1.56684	1.05106	1.91998	1.03849	1.56684	1.05106	1.91998	HDAC11	0	0	0	1	0	-1	0	0	0	0	0	1	0	1	0	0	0	-1	0	1	0	HDAC11	0	-1	0	1	0.640391	0.000690976	0.371046	2.7985e-05
SCAP	0	1	0	1.91838		-1.05139	1.05714	-1.06156	1.91838	1.05139	1.05714	1.06156	1.91838	SCAP	0	0	0	1	0	0	0	0	0	0	0	1	0	0	0	0	0	0	0	1	0	SCAP	0	0	0	1	0.32817	0.366907	0.398493	4.99e-07
UBE2E1	0	1	0	1.91515	-1.15592	-1.15592	-1.0319	1.00328	1.91515	1.15592	1.0319	1.00328	1.91515	UBE2E1	0	0	0	1	0	0	0	0	0	0	0	1	0	0	0	0	-1	0	0	1	0	UBE2E1	0	0	0	1	0.0443149	0.559645	0.982454	2.47556e-06
LTK	0	1	0	1.91512		1.68206			1.91512	1.68206	0	0	1.91512	LTK	0	0	0	1	0	0	0	0	1	0	0	1	0	0	0	0	0	0	0	1	0	LTK	0	0	0	1	0.303846	N.D.	N.D.	0.00355114
TNFRSF25	0	1	1	1.91395	-1.78069	1.64357	1.91395	1.44991	-1.78069	1.64357	1.91395	1.44991	1.78069	TNFRSF25	0	1	0	0	0	0	0	-1	1	1	1	0	0	0	0	1	0	1	0	-1	0	TNFRSF25	0	1	0	-1	0.16394	0.00129089	0.164232	0.00272098
SIRT4	0	1	0	1.91038		1.19287	-1.327	1.91038	-1.12716	1.19287	1.327	1.91038	1.12716	SIRT4	0	0	1	0	0	0	0	0	0	0	1	0	0	1	0	0	0	0	1	0	0	SIRT4	0	0	1	0	0.105349	0.258582	0.0646523	0.55903
SLC35C1	0	1	0	1.90912	-1.15824	1.02212	1.90912	1.15002	-1.15824	1.02212	1.90912	1.15002	1.15824	SLC35C1	0	1	0	0	0	0	0	0	0	1	0	0	0	0	0	0	0	1	0	-1	0	SLC35C1	0	1	0	0	0.881364	0.00265535	0.180325	0.0799424
PHLDB1	0	1	1	1.90773	-1.25038	-1.11462	-1.30051	1.90773	-1.25038	1.11462	1.30051	1.90773	1.25038	PHLDB1	0	0	1	0	0	0	0	-1	0	0	1	0	0	1	0	1	0	0	1	-1	0	PHLDB1	0	0	1	0	0.238697	0.265228	0.0107738	0.000179101
FAM171A2	0	1	1	1.90706	-1.46651	1.1785	1.20693	-1.46651	1.90706	1.1785	1.20693	1.46651	1.90706	FAM171A2	0	0	0	1	0	0	-1	0	0	0	0	1	0	0	1	0	0	0	-1	1	0	FAM171A2	0	0	-1	1	0.205933	0.267128	0.0661902	0.0138897
SPOCD1	0	1	0	1.90642		-1.12707			1.90642	1.12707	0	0	1.90642	SPOCD1	0	0	0	1	0	0	0	0	0	0	0	1	0	0	0	0	0	0	0	1	0	SPOCD1	0	0	0	1	0.35875	N.D.	N.D.	0.00149928
APOC1	0	1	0	1.90456		-1.13711		3.06116	1.90456	1.13711	0	3.06116	1.90456	APOC1	0	0	0	1	0	0	0	0	0	0	1	1	0	0	0	0	0	0	0	1	0	APOC1	0	0	0	1	0.575209	N.D.	0.116166	0.000720321
LPCAT4	0	1	2	1.90098	-1.26399	-1.10232	-1.32984	1.90098	-1.3776	1.10232	1.32984	1.90098	1.3776	LPCAT4	0	0	1	0	0	-1	0	-1	0	0	1	0	0	1	0	1	-1	-1	1	-1	0	LPCAT4	0	-1	1	-1	0.0901064	0.0302573	0.00371033	0.000162387
RPL14	0	1	0	1.90007	-1.08062	-1.08062	-1.01675	-1.05511	1.90007	1.08062	1.01675	1.05511	1.90007	RPL14	0	0	0	1	0	0	0	0	0	0	0	1	0	0	0	0	-1	0	0	1	0	RPL14	0	0	0	1	0.0186421	0.821632	0.352547	2.21e-07
YIPF4	0	1	0	1.89995		-1.02695	1.10812	1.16338	1.89995	1.02695	1.10812	1.16338	1.89995	YIPF4	0	0	0	1	0	0	0	0	0	0	0	1	0	0	0	0	0	0	0	1	0	YIPF4	0	0	0	1	0.753049	0.333802	0.21615	3.02207e-06
FBN2	0	1	1	1.89962	-1.30966	-1.151	-1.30966	1.89962		1.151	1.30966	1.89962	0	FBN2	0	0	1	0	0	-1	0	0	0	0	1	0	0	1	0	0	0	-1	1	0	0	FBN2	0	-1	1	0	0.208624	0.0267345	0.00170499	N.D.
ZDHHC11	0	1	0	1.89917		1.89917	1.35526	1.14538	1.06349	1.89917	1.35526	1.14538	1.06349	ZDHHC11	1	0	0	0	0	0	0	0	1	1	0	0	0	0	0	0	1	0	0	0	0	ZDHHC11	1	0	0	0	0.0525289	0.137052	0.386039	0.411994
OAS2	0	1	2	1.89656	-1.47808	-1.14902	-1.97648	1.89656	-1.42192	1.14902	1.97648	1.89656	1.42192	OAS2	0	0	1	0	0	-1	0	-1	0	0	1	0	0	1	0	1	-1	-1	1	-1	0	OAS2	0	-1	1	-1	0.0545107	0.000702837	0.00587835	0.036583
BMP8B	0	1	0	1.89636		1.20824	1.05942	-1.06077	1.89636	1.20824	1.05942	1.06077	1.89636	BMP8B	0	0	0	1	0	0	0	0	0	0	0	1	0	0	0	0	0	0	0	1	0	BMP8B	0	0	0	1	0.274954	0.850032	0.380668	0.00620577
KIAA0232	0	1	0	1.89551		1.89551	1.05871	1.04348	1.03068	1.89551	1.05871	1.04348	1.03068	KIAA0232	1	0	0	0	0	0	0	0	1	0	0	0	0	0	0	0	1	0	0	0	0	KIAA0232	1	0	0	0	0.0019208	0.110911	0.661805	0.677258
ANXA10	0	1	0	1.89425		1.02713		-1.37393	1.89425	1.02713	0	1.37393	1.89425	ANXA10	0	0	0	1	0	0	0	0	0	0	0	1	0	0	1	0	0	0	0	1	0	ANXA10	0	0	0	1	0.429283	N.D.	0.555458	5.24344e-06
B3GALT4	0	1	2	1.89098	-2.56865	-1.17444	-3.55497	1.89098	-1.85599	1.17444	3.55497	1.89098	1.85599	B3GALT4	0	0	1	0	0	-1	0	-1	0	0	1	0	0	1	0	1	0	-1	1	-1	0	B3GALT4	0	-1	1	-1	0.513176	0.000301872	0.0195803	0.000264095
IFNE	0	1	1	1.88923	-2.23088	1.48286	1.88923		-2.23088	1.48286	1.88923	0	2.23088	IFNE	0	1	0	0	0	0	0	-1	1	1	0	0	0	0	0	1	0	1	0	-1	0	IFNE	0	1	0	-1	0.195815	0.0169159	N.D.	0.00247519
N4BP2L1	0	1	1	1.88872	-1.87649	-1.28438	-1.87649	1.88872	1.1556	1.28438	1.87649	1.88872	1.1556	N4BP2L1	0	0	1	0	0	-1	0	0	0	0	1	0	1	1	0	0	0	-1	1	0	0	N4BP2L1	0	-1	1	0	0.659168	0.00260842	0.0253881	0.388469
MICAL2	0	1	0	1.88769		1.0714	1.88769	1.38367	1.00427	1.0714	1.88769	1.38367	1.00427	MICAL2	0	1	0	0	0	0	0	0	0	1	1	0	0	0	0	0	0	1	0	0	0	MICAL2	0	1	0	0	0.41772	0.00206208	0.184918	0.940689
SCAMP5	0	1	1	1.88705	-1.82535	-1.0455	-1.82535	-1.08197	1.88705	1.0455	1.82535	1.08197	1.88705	SCAMP5	0	0	0	1	0	-1	0	0	0	0	0	1	0	1	0	0	0	-1	0	1	0	SCAMP5	0	-1	0	1	0.6377	0.000808303	0.239012	0.00289917
RAB3A	0	1	1	1.88691	-2.36305	-1.45555	-2.36305	1.88691	-1.09714	1.45555	2.36305	1.88691	1.09714	RAB3A	0	0	1	0	0	-1	0	0	0	0	1	0	1	1	0	0	0	-1	1	0	0	RAB3A	0	-1	1	0	0.143334	0.00948788	0.0176322	0.484477
ZHX2	0	1	1	1.88438	-1.26824	-1.26824	1.14566	1.88438	-1.07242	1.26824	1.14566	1.88438	1.07242	ZHX2	0	0	1	0	-1	0	0	0	0	0	1	0	1	0	0	0	-1	0	1	0	0	ZHX2	0	0	1	0	0.0220429	0.288172	0.00582442	0.274621
CMC1	0	1	0	1.8821		-1.18379	1.14298	1.19261	1.8821	1.18379	1.14298	1.19261	1.8821	CMC1	0	0	0	1	0	0	0	0	0	0	0	1	0	0	0	0	0	0	0	1	0	CMC1	0	0	0	1	0.195495	0.579778	0.492734	0.000623242
RPL15	0	1	0	1.87843	-1.18139	-1.02251	-1.18139	-1.1035	1.87843	1.02251	1.18139	1.1035	1.87843	RPL15	0	0	0	1	0	0	0	0	0	0	0	1	0	0	0	0	0	-1	0	1	0	RPL15	0	0	0	1	0.590585	0.0202323	0.274523	3.81e-07
WLS	0	1	2	1.87599	-1.40493	-1.02243	-1.48548	-1.32875	1.87599	1.02243	1.48548	1.32875	1.87599	WLS	0	0	0	1	0	-1	-1	0	0	0	0	1	0	1	1	0	0	-1	-1	1	0	WLS	0	-1	-1	1	0.451506	0.000619072	0.0132199	0.00013801
PLTP	0	1	1	1.87256	-1.45759	-1.05818		1.87256	-1.45759	1.05818	0	1.87256	1.45759	PLTP	0	0	1	0	0	0	0	-1	0	0	1	0	0	0	0	1	0	0	1	-1	0	PLTP	0	0	1	-1	0.3486	N.D.	0.000438986	0.00945658
IL32	0	1	0	1.87197		-1.00002			1.87197	1.00002	0	0	1.87197	IL32	0	0	0	1	0	0	0	0	0	0	0	1	0	0	0	0	0	0	0	1	0	IL32	0	0	0	1	0.999731	N.D.	N.D.	4.4475e-06
PLAAT4	0	1	1	1.8711	-1.92298	-1.15416	-1.92298	2.91856	1.19956	1.15416	1.92298	2.91856	1.19956	PLAAT4	0	0	1	0	0	-1	0	0	0	0	1	0	0	1	0	0	0	-1	1	1	0	PLAAT4	0	-1	1	0	0.259167	0.00464432	0.00110866	0.0101641
RHOA	0	1	0	1.86632	-1.14733	1.0537	-1.0455	-1.14733	1.86632	1.0537	1.0455	1.14733	1.86632	RHOA	0	0	0	1	0	0	0	0	0	0	0	1	0	0	0	0	0	0	-1	1	0	RHOA	0	0	0	1	0.113888	0.102136	0.0472839	2.59e-07
SMIM8	0	1	0	1.86357	-1.24062	-1.24062	1.02823	-1.16829	1.86357	1.24062	1.02823	1.16829	1.86357	SMIM8	0	0	0	1	0	0	0	0	0	0	0	1	0	0	0	0	-1	0	0	1	0	SMIM8	0	0	0	1	0.0749094	0.722859	0.211516	0.000258422
HACL1	0	1	2	1.86337	-1.31871	1.04831	-1.35524	-1.28316	1.86337	1.04831	1.35524	1.28316	1.86337	HACL1	0	0	0	1	0	-1	-1	0	0	0	0	1	0	1	1	0	0	-1	-1	1	0	HACL1	0	-1	0	1	0.502028	0.00356177	0.00657928	1.39e-07
KCNG1	0	1	1	1.86155	-1.38646	-1.38646	2.12954	1.86155		1.38646	2.12954	1.86155	0	KCNG1	0	0	1	0	-1	0	0	0	0	1	1	0	1	0	0	0	-1	0	1	0	0	KCNG1	-1	0	1	0	0.0109521	0.275127	0.0152619	N.D.
CHST11	0	1	0	1.85937		-1.07306	1.85937			1.07306	1.85937	0	0	CHST11	0	1	0	0	0	0	0	0	0	1	0	0	0	0	0	0	0	1	0	0	0	CHST11	0	1	0	0	0.240404	0.000497839	N.D.	N.D.
STX19	0	1	0	1.85903		-4.78874			1.85903	4.78874	0	0	1.85903	STX19	0	0	0	1	0	0	0	0	0	0	0	1	1	0	0	0	0	0	0	1	0	STX19	0	0	0	1	0.414518	N.D.	N.D.	0.0179628
ROBO3	0	1	0	1.85857		-1.06866	-1.3032		1.85857	1.06866	1.3032	0	1.85857	ROBO3	0	0	0	1	0	0	0	0	0	0	0	1	0	1	0	0	0	0	0	1	0	ROBO3	0	0	0	1	0.755914	0.487899	N.D.	0.050678
MYZAP	0	1	0	1.85659		1.0431		-1.43928	1.85659	1.0431	0	1.43928	1.85659	MYZAP	0	0	0	1	0	0	0	0	0	0	0	1	0	0	1	0	0	0	0	1	0	MYZAP	0	0	0	1	0.907177	N.D.	0.669218	9.90179e-05
ADGRF4	0	1	0	1.8549	-1.19873	-1.19873		1.43474	1.8549	1.19873	0	1.43474	1.8549	ADGRF4	0	0	0	1	0	0	0	0	0	0	1	1	0	0	0	0	-1	0	0	1	0	ADGRF4	0	0	0	1	0.0915712	N.D.	0.178138	2.11969e-05
ACYP2	0	1	0	1.8545		1.05747	-1.1136	-1.09946	1.8545	1.05747	1.1136	1.09946	1.8545	ACYP2	0	0	0	1	0	0	0	0	0	0	0	1	0	0	0	0	0	0	0	1	0	ACYP2	0	0	0	1	0.857608	0.289236	0.624684	0.000228885
MYOF	0	1	0	1.8542	-1.23933	1.07187	-1.10927	1.8542	-1.23933	1.07187	1.10927	1.8542	1.23933	MYOF	0	0	1	0	0	0	0	0	0	0	1	0	0	0	0	0	0	0	1	-1	0	MYOF	0	0	1	0	0.226829	0.206863	0.000629027	0.00583742
PWP2	0	1	0	1.85411		-1.33522	1.85411	1.11752	1.11665	1.33522	1.85411	1.11752	1.11665	PWP2	0	1	0	0	0	0	0	0	0	1	0	0	1	0	0	0	0	1	0	0	0	PWP2	0	1	0	0	0.302419	0.00431875	0.653086	0.615884
RIMS3	0	1	2	1.85405	-2.05684	-1.03187	-2.28115	-1.85459	1.85405	1.03187	2.28115	1.85459	1.85405	RIMS3	0	0	0	1	0	-1	-1	0	0	0	0	1	0	1	1	0	0	-1	-1	1	0	RIMS3	0	-1	-1	1	0.753697	0.000343093	0.00106026	0.000375959
PLAC8	0	1	1	1.85314	-2.2333	-1.17591	-4.24148		1.85314	1.17591	4.24148	0	1.85314	PLAC8	0	0	0	1	0	-1	0	0	0	0	0	1	0	1	0	0	-1	-1	0	1	0	PLAC8	0	-1	0	1	0.0511766	0.00104444	N.D.	3.61913e-06
ARPIN-AP3S2	0	1	0	1.85242		-1.3417	-6.94038	1.85242	7.83221	1.3417	6.94038	1.85242	7.83221	ARPIN-AP3S2	0	0	1	0	0	0	0	0	0	0	1	1	1	1	0	0	0	0	1	0	0	ARPIN-AP3S2	0	0	1	0	0.423235	0.38825	0.0490079	0.17067
ACER2	0	1	0	1.8479		1.18061	-1.10059	1.8479	1.07502	1.18061	1.10059	1.8479	1.07502	ACER2	0	0	1	0	0	0	0	0	0	0	1	0	0	0	0	0	0	0	1	0	0	ACER2	0	0	1	0	0.282956	0.614215	0.00131412	0.101178
S100A4	0	1	1	1.84596	-1.85691	-1.08821	-1.85691	1.84596	-1.15108	1.08821	1.85691	1.84596	1.15108	S100A4	0	0	1	0	0	-1	0	0	0	0	1	0	0	1	0	0	0	-1	1	0	0	S100A4	0	-1	1	0	0.624139	0.000387901	0.00278509	0.506418
OXSM	0	1	0	1.84516		-1.01706	1.15381	1.12212	1.84516	1.01706	1.15381	1.12212	1.84516	OXSM	0	0	0	1	0	0	0	0	0	0	0	1	0	0	0	0	0	0	0	1	0	OXSM	0	0	0	1	0.850462	0.256239	0.485792	6.86473e-05
ICAM5	0	1	0	1.84379		1.1141	1.28749	1.84379	1.09658	1.1141	1.28749	1.84379	1.09658	ICAM5	0	0	1	0	0	0	0	0	0	1	1	0	0	0	0	0	0	0	1	0	0	ICAM5	0	0	1	0	0.712654	0.251156	0.0362613	0.587211
BATF3	0	1	0	1.84207		-23.052	1.84207	-1.42509	-3.01984	23.052	1.84207	1.42509	3.01984	BATF3	0	1	0	0	0	0	0	0	0	1	0	0	1	0	1	1	0	1	0	0	0	BATF3	0	1	0	0	0.245927	0.00687949	0.219063	0.466514
MGAT4A	0	1	0	1.84152		2.1012	1.05456	-1.05082	1.84152	2.1012	1.05456	1.05082	1.84152	MGAT4A	0	0	0	1	0	0	0	0	1	0	0	1	0	0	0	0	0	0	0	1	0	MGAT4A	0	0	0	1	0.107851	0.513881	0.740293	0.000107164
NXPH4	0	1	0	1.84087		1.28452	-1.107	-1.01849	1.84087	1.28452	1.107	1.01849	1.84087	NXPH4	0	0	0	1	0	0	0	0	1	0	0	1	0	0	0	0	0	0	0	1	0	NXPH4	0	0	0	1	0.211123	0.341999	0.842927	0.00103976
JPH1	0	1	0	1.83968	-1.2372	-1.2372	1.21188	1.83968	-1.25545	1.2372	1.21188	1.83968	1.25545	JPH1	0	0	1	0	0	0	0	0	0	0	1	0	0	0	0	1	-1	0	1	0	0	JPH1	0	0	1	0	0.0393622	0.1009	0.00429613	0.121296
CYTH1	0	1	2	1.83867	-1.28037	1.83867	-1.29793	-1.26306	1.0676	1.83867	1.29793	1.26306	1.0676	CYTH1	1	0	0	0	0	-1	-1	0	1	0	0	0	0	1	1	0	1	-1	-1	0	0	CYTH1	1	0	0	0	9.31375e-05	0.000915333	0.00451579	0.169521
CAPN15	0	1	0	1.83705	-1.20159	-1.20159	1.83705	-1.16834	1.06131	1.20159	1.83705	1.16834	1.06131	CAPN15	0	1	0	0	0	0	0	0	0	1	0	0	0	0	0	0	-1	1	0	0	0	CAPN15	0	1	0	0	0.0414223	0.00155337	0.3262	0.530275
LTBP3	0	1	0	1.83667		1.06158	1.83667	1.01236	-1.09525	1.06158	1.83667	1.01236	1.09525	LTBP3	0	1	0	0	0	0	0	0	0	1	0	0	0	0	0	0	0	1	0	0	0	LTBP3	0	1	0	0	0.686042	0.00113389	0.939168	0.193695
ADSS1	0	1	1	1.83631	-1.67782	-1.24049	-1.67782	1.83631	-1.18097	1.24049	1.67782	1.83631	1.18097	ADSS1	0	0	1	0	0	-1	0	0	0	0	1	0	0	1	0	0	0	-1	1	0	0	ADSS1	0	-1	1	0	0.402827	0.0530132	0.00368563	0.201082
ZNF586	0	1	1	1.83577	-1.29419	-1.22692	1.07854	1.83577	-1.29419	1.22692	1.07854	1.83577	1.29419	ZNF586	0	0	1	0	0	0	0	-1	0	0	1	0	0	0	0	1	0	0	1	-1	0	ZNF586	0	0	1	0	0.136836	0.460889	0.0741294	0.003014
ZNF35	0	1	0	1.83538		-1.03794	-1.0322	1.01235	1.83538	1.03794	1.0322	1.01235	1.83538	ZNF35	0	0	0	1	0	0	0	0	0	0	0	1	0	0	0	0	0	0	0	1	0	ZNF35	0	0	0	1	0.816359	0.661691	0.936995	0.0054422
RAB26	0	1	2	1.83527	-2.90845	-1.48991	-4.94256	1.83527	-1.71148	1.48991	4.94256	1.83527	1.71148	RAB26	0	0	1	0	0	-1	0	-1	0	0	1	0	1	1	0	1	0	-1	1	-1	0	RAB26	0	-1	1	-1	0.302379	0.000946337	0.0754508	0.0269553
MLH1	0	1	2	1.83519	-1.3188	-1.06825	-1.37749	-1.26261	1.83519	1.06825	1.37749	1.26261	1.83519	MLH1	0	0	0	1	0	-1	-1	0	0	0	0	1	0	1	1	0	0	-1	-1	1	0	MLH1	0	-1	0	1	0.189352	0.00165524	0.033157	1.30842e-06
OXTR	0	1	1	1.83206	-2.36257	-1.04765	1.83206	1.34763	-2.36257	1.04765	1.83206	1.34763	2.36257	OXTR	0	1	0	0	0	0	0	-1	0	1	1	0	0	0	0	1	0	1	0	-1	0	OXTR	0	1	0	-1	0.657374	0.0210915	0.135928	2.09779e-05
GSTP1	0	1	0	1.83159	-1.14601	1.03087	-1.06787	1.83159	-1.14601	1.03087	1.06787	1.83159	1.14601	GSTP1	0	0	1	0	0	0	0	0	0	0	1	0	0	0	0	0	0	0	1	-1	0	GSTP1	0	0	1	0	0.455061	0.221937	0.00110185	0.0122221
CUTC	0	1	0	1.8298		1.04729	2.81483	1.06314	1.18948	1.04729	2.81483	1.06314	1.18948	CUTC	0	1	0	0	0	0	0	0	0	1	0	0	0	0	0	0	0	1	0	1	0	CUTC	0	1	0	0	0.731551	9.12651e-05	0.624684	0.0048824
FGD3	0	1	1	1.82604	-2.3783	-2.3783			1.82604	2.3783	0	0	1.82604	FGD3	0	0	0	1	-1	0	0	0	0	0	0	1	1	0	0	0	-1	0	0	1	0	FGD3	-1	0	0	1	0.0441429	N.D.	N.D.	1.52223e-05
TSPAN12	0	1	0	1.82447		1.02386	1.82447	-1.17676		1.02386	1.82447	1.17676	0	TSPAN12	0	1	0	0	0	0	0	0	0	1	0	0	0	0	0	0	0	1	0	0	0	TSPAN12	0	1	0	0	0.971303	0.00019816	0.49139	N.D.
THAP8	0	1	0	1.82336		1.28998	-1.54368	1.82336	1.26901	1.28998	1.54368	1.82336	1.26901	THAP8	0	0	1	0	0	0	0	0	1	0	1	1	0	1	0	0	0	0	1	0	0	THAP8	0	0	1	0	0.406357	0.183464	0.0356309	0.182644
FBXO32	0	1	1	1.82158	-2.49466	-1.00808	-2.49466	-1.01131	1.82158	1.00808	2.49466	1.01131	1.82158	FBXO32	0	0	0	1	0	-1	0	0	0	0	0	1	0	1	0	0	0	-1	0	1	0	FBXO32	0	-1	0	1	0.89557	0.000669757	0.939522	1.70447e-05
NLRP1	0	1	1	1.82107	-2.47758	-1.10725		-2.47758	1.82107	1.10725	0	2.47758	1.82107	NLRP1	0	0	0	1	0	0	-1	0	0	0	0	1	0	0	1	0	0	0	-1	1	0	NLRP1	0	0	-1	1	0.304115	N.D.	0.00521671	0.000108407
CREBRF	0	1	1	1.818	-1.38043	1.818	-1.38043	1.10568	-1.05672	1.818	1.38043	1.10568	1.05672	CREBRF	1	0	0	0	0	-1	0	0	1	0	0	0	0	1	0	0	1	-1	0	0	0	CREBRF	1	-1	0	0	0.00329981	0.00148234	0.374497	0.433975
MAPRE2	0	1	2	1.81664	-1.63922	-1.01043	-1.41828	1.81664	-1.89457	1.01043	1.41828	1.81664	1.89457	MAPRE2	0	0	1	0	0	-1	0	-1	0	0	1	0	0	1	0	1	0	-1	1	-1	0	MAPRE2	0	-1	1	-1	0.882658	0.00311815	0.00241331	1.23437e-05
PPP1R3B	0	1	2	1.81472	-1.42067	-1.1469	-1.34956	-1.49553	1.81472	1.1469	1.34956	1.49553	1.81472	PPP1R3B	0	0	0	1	0	-1	-1	0	0	0	0	1	0	1	1	0	0	-1	-1	1	0	PPP1R3B	0	-1	-1	1	0.162641	0.057754	0.050365	1.72e-07
CYBA	0	1	0	1.81414	-1.16278	-1.03776	-1.16278		1.81414	1.03776	1.16278	0	1.81414	CYBA	0	0	0	1	0	0	0	0	0	0	0	1	0	0	0	0	0	-1	0	1	0	CYBA	0	0	0	1	0.692319	0.0570364	N.D.	0.0015069
FABP5	0	1	2	1.81405	-2.13775	1.00604	1.81405	-3.18176	-1.4363	1.00604	1.81405	3.18176	1.4363	FABP5	0	1	0	0	0	0	-1	-1	0	1	0	0	0	0	1	1	0	1	-1	-1	0	FABP5	0	1	-1	-1	0.923194	0.000147004	0.000531363	0.00439171
RHOBTB1	0	1	2	1.81129	-1.79289	-1.1241	-1.97664	-1.62623	1.81129	1.1241	1.97664	1.62623	1.81129	RHOBTB1	0	0	0	1	0	-1	-1	0	0	0	0	1	0	1	1	0	0	-1	-1	1	0	RHOBTB1	0	-1	-1	1	0.1908	0.00681577	0.00347198	0.000520294
RAF1	0	1	0	1.81097	-1.09969	-1.0041	-1.09969	1.03405	1.81097	1.0041	1.09969	1.03405	1.81097	RAF1	0	0	0	1	0	0	0	0	0	0	0	1	0	0	0	0	0	-1	0	1	0	RAF1	0	0	0	1	0.915631	0.00421014	0.143976	4.49e-08
ESPN	0	1	2	1.80886	-1.78878	1.54434	-1.63954	1.80886	-1.95159	1.54434	1.63954	1.80886	1.95159	ESPN	0	0	1	0	0	-1	0	-1	1	0	1	0	0	1	0	1	0	-1	1	-1	0	ESPN	0	-1	1	-1	0.275902	0.0866154	0.0263208	0.0186289
RASAL1	0	1	0	1.80873		-1.11132		1.80873		1.11132	0	1.80873	0	RASAL1	0	0	1	0	0	0	0	0	0	0	1	0	0	0	0	0	0	0	1	0	0	RASAL1	0	0	1	0	0.634674	N.D.	0.0187704	N.D.
ITGB6	0	1	0	1.80848	-1.24659	-1.24659		1.03433	1.80848	1.24659	0	1.03433	1.80848	ITGB6	0	0	0	1	0	0	0	0	0	0	0	1	0	0	0	0	-1	0	0	1	0	ITGB6	0	0	0	1	0.0297635	N.D.	0.673509	7.58824e-06
STRA6	0	1	0	1.80815		1.06195		1.29262	1.80815	1.06195	0	1.29262	1.80815	STRA6	0	0	0	1	0	0	0	0	0	0	1	1	0	0	0	0	0	0	0	1	0	STRA6	0	0	0	1	0.759878	N.D.	0.162187	0.000173259
KRT6B	0	1	0	1.80755		-1.04817	1.80755	1.08965	-1.25814	1.04817	1.80755	1.08965	1.25814	KRT6B	0	1	0	0	0	0	0	0	0	1	0	0	0	0	0	1	0	1	0	0	0	KRT6B	0	1	0	0	0.695437	0.000866577	0.463365	0.408107
FAT2	0	1	2	1.80705	-1.87439	-1.06115	-1.46616	1.80705	-2.39628	1.06115	1.46616	1.80705	2.39628	FAT2	0	0	1	0	0	-1	0	-1	0	0	1	0	0	1	0	1	0	-1	1	-1	0	FAT2	0	-1	1	-1	0.521691	0.00178536	0.00907503	0.00130401
SLC7A2	0	1	1	1.8052	-1.46242	-1.19364		-1.46242	1.8052	1.19364	0	1.46242	1.8052	SLC7A2	0	0	0	1	0	0	-1	0	0	0	0	1	0	0	1	0	0	0	-1	1	0	SLC7A2	0	0	-1	1	0.1128	N.D.	0.0780369	1.52638e-06
DOK3	0	1	0	1.80495		-1.04006	1.80495	-1.05188		1.04006	1.80495	1.05188	0	DOK3	0	1	0	0	0	0	0	0	0	1	0	0	0	0	0	0	0	1	0	0	0	DOK3	0	1	0	0	0.946268	0.024929	0.891067	N.D.
TMEM81	0	1	0	1.8037		1.48912	1.8037	1.35951	1.00251	1.48912	1.8037	1.35951	1.00251	TMEM81	0	1	0	0	0	0	0	0	1	1	1	0	0	0	0	0	0	1	0	0	0	TMEM81	0	1	0	0	0.170737	0.000497589	0.284456	0.990581
BIRC3	0	1	1	1.80095	-2.40667	-2.40667		2.61174	1.24186	2.40667	0	2.61174	1.24186	BIRC3	0	0	1	0	-1	0	0	0	0	0	1	0	1	0	0	0	-1	0	1	1	0	BIRC3	-1	0	1	0	0.00122981	N.D.	0.00048873	0.00219636
AZI2	0	1	0	1.80094		1.12626	1.01836	-1.38652	1.80094	1.12626	1.01836	1.38652	1.80094	AZI2	0	0	0	1	0	0	0	0	0	0	0	1	0	0	1	0	0	0	0	1	0	AZI2	0	0	0	1	0.219188	0.782345	0.154932	1.60652e-05
MAP3K12	0	1	1	1.80022	-1.63153	1.08504	-1.63153	1.324	1.80022	1.08504	1.63153	1.324	1.80022	MAP3K12	0	0	0	1	0	-1	0	0	0	0	1	1	0	1	0	0	0	-1	0	1	0	MAP3K12	0	-1	0	1	0.683202	0.00465675	0.287621	0.000188186
CYP2B6	0	1	0	1.79734		1.09357			1.79734	1.09357	0	0	1.79734	CYP2B6	0	0	0	1	0	0	0	0	0	0	0	1	0	0	0	0	0	0	0	1	0	CYP2B6	0	0	0	1	0.730013	N.D.	N.D.	0.00682257
SS18L2	0	1	1	1.79717	-1.30828	-1.30828	-1.04518	-1.10648	1.79717	1.30828	1.04518	1.10648	1.79717	SS18L2	0	0	0	1	-1	0	0	0	0	0	0	1	1	0	0	0	-1	0	0	1	0	SS18L2	-1	0	0	1	0.00353318	0.666565	0.176717	0.000134884
HIVEP1	0	1	1	1.79517	-1.45342	-1.10195	1.79517	1.13691	-1.45342	1.10195	1.79517	1.13691	1.45342	HIVEP1	0	1	0	0	0	0	0	-1	0	1	0	0	0	0	0	1	0	1	0	-1	0	HIVEP1	0	1	0	-1	0.406907	1.25182e-05	0.39967	0.000130496
AHR	0	1	1	1.79513	-1.36912	-1.5029	1.79513	-1.15051	-1.24724	1.5029	1.79513	1.15051	1.24724	AHR	0	1	0	0	-1	0	0	0	0	1	0	0	1	0	0	0	-1	1	0	-1	0	AHR	-1	1	0	0	0.000312251	1.6564e-05	0.267447	0.000359694
SETSIP	0	1	0	1.79319		-1.15485	-1.05087	-1.1927	1.79319	1.15485	1.05087	1.1927	1.79319	SETSIP	0	0	0	1	0	0	0	0	0	0	0	1	0	0	0	0	0	0	0	1	0	SETSIP	0	0	0	1	0.478741	0.781648	0.641932	0.025024
RAPGEF3	0	1	1	1.79284	-1.83624	-1.16113	1.79284		-1.83624	1.16113	1.79284	0	1.83624	RAPGEF3	0	1	0	0	0	0	0	-1	0	1	0	0	0	0	0	1	0	1	0	-1	0	RAPGEF3	0	1	0	-1	0.119829	0.0974403	N.D.	3.82568e-05
EDC3	0	1	1	1.79172	-1.26951	1.22253	-1.02462	2.62592	-1.26951	1.22253	1.02462	2.62592	1.26951	EDC3	0	0	1	0	0	0	0	-1	0	0	1	0	0	0	0	1	1	0	1	-1	0	EDC3	0	0	1	0	0.04911	0.830626	0.00379935	0.0905896
TMEM135	0	1	1	1.79121	-1.43354	-1.06162	-1.69993	-1.20889	1.79121	1.06162	1.69993	1.20889	1.79121	TMEM135	0	0	0	1	0	-1	0	0	0	0	0	1	0	1	0	0	0	-1	-1	1	0	TMEM135	0	-1	0	1	0.545374	0.00237639	0.0523194	3.84398e-06
SNX10	0	1	1	1.79098	-1.39922	1.01793	-1.39922	-1.3243	1.79098	1.01793	1.39922	1.3243	1.79098	SNX10	0	0	0	1	0	-1	0	0	0	0	0	1	0	1	1	0	0	-1	0	1	0	SNX10	0	-1	0	1	0.829225	0.0595717	0.220359	7.49189e-06
TMC4	0	1	1	1.7899	-1.35366	-1.04979	-1.35366	1.48114	1.7899	1.04979	1.35366	1.48114	1.7899	TMC4	0	0	0	1	0	-1	0	0	0	0	1	1	0	1	0	0	0	-1	0	1	0	TMC4	0	-1	0	1	0.883394	0.0073023	0.167124	7.16e-08
ZNF385A	0	1	1	1.78925	-1.34721	1.02436	-1.34721	1.78925	1.03749	1.02436	1.34721	1.78925	1.03749	ZNF385A	0	0	1	0	0	-1	0	0	0	0	1	0	0	1	0	0	0	-1	1	0	0	ZNF385A	0	-1	1	0	0.759878	0.0530132	0.0287446	0.607596
RNF128	0	1	0	1.78775		-1.08376		1.78775		1.08376	0	1.78775	0	RNF128	0	0	1	0	0	0	0	0	0	0	1	0	0	0	0	0	0	0	1	0	0	RNF128	0	0	1	0	0.717137	N.D.	0.00173311	N.D.
CDON	0	1	1	1.7851	-1.27208	1.3043	1.09198	-1.27208	1.7851	1.3043	1.09198	1.27208	1.7851	CDON	0	0	0	1	0	0	-1	0	1	0	0	1	0	0	1	0	0	0	-1	1	0	CDON	0	0	0	1	0.249793	0.221262	0.00705113	0.00324885
ZNF620	0	1	1	1.78145	-1.82747	-1.68015	-1.82747	-1.04793	1.78145	1.68015	1.82747	1.04793	1.78145	ZNF620	0	0	0	1	0	-1	0	0	0	0	0	1	1	1	0	0	0	-1	0	1	0	ZNF620	0	-1	0	1	0.19165	0.000659256	0.686958	0.000111884
ZNF774	0	1	1	1.78007	-1.34529	-1.31211	-1.48737	1.78007	-1.21678	1.31211	1.48737	1.78007	1.21678	ZNF774	0	0	1	0	0	-1	0	0	0	0	1	0	1	1	0	0	0	-1	1	-1	0	ZNF774	0	-1	1	0	0.263593	0.00288095	0.0460053	0.0165312
MYD88	0	1	0	1.7792		1.17714	1.32056	1.04353	1.7792	1.17714	1.32056	1.04353	1.7792	MYD88	0	0	0	1	0	0	0	0	0	1	0	1	0	0	0	0	0	0	0	1	0	MYD88	0	0	0	1	0.246012	0.316319	0.890241	0.000757234
PDCD6IP	0	1	0	1.77797	-1.16132	1.02516	-1.08964	-1.23773	1.77797	1.02516	1.08964	1.23773	1.77797	PDCD6IP	0	0	0	1	0	0	0	0	0	0	0	1	0	0	0	0	0	-1	-1	1	0	PDCD6IP	0	0	0	1	0.493317	0.0178168	0.00646386	1.12922e-06
HEMK1	0	1	1	1.77686	-1.36689	-1.08145	-1.36689	1.08451	1.77686	1.08145	1.36689	1.08451	1.77686	HEMK1	0	0	0	1	0	-1	0	0	0	0	0	1	0	1	0	0	0	-1	0	1	0	HEMK1	0	-1	0	1	0.634674	0.0135622	0.683172	4.00295e-05
KLRG1	0	1	0	1.77608		1.06853		1.77608		1.06853	0	1.77608	0	KLRG1	0	0	1	0	0	0	0	0	0	0	1	0	0	0	0	0	0	0	1	0	0	KLRG1	0	0	1	0	0.922476	N.D.	0.0689204	N.D.
AGAP5	0	1	1	1.77596	-1.91761	1.77596	1.06568	1.59379	-1.91761	1.77596	1.06568	1.59379	1.91761	AGAP5	1	0	0	0	0	0	0	-1	1	0	1	0	0	0	0	1	1	0	0	-1	0	AGAP5	1	0	0	-1	0.0986119	0.732729	0.284316	0.00121274
COMMD3-BMI1	0	1	0	1.77453		-1.09824	-1.21895	-1.24432	1.77453	1.09824	1.21895	1.24432	1.77453	COMMD3-BMI1	0	0	0	1	0	0	0	0	0	0	0	1	0	0	0	0	0	0	0	1	0	COMMD3-BMI1	0	0	0	1	0.502361	0.177106	0.201645	0.0033251
TSPAN31	0	1	1	1.77205	-1.35925	-1.16068	-1.5918	1.77205	-1.00598	1.16068	1.5918	1.77205	1.00598	TSPAN31	0	0	1	0	0	-1	0	0	0	0	1	0	0	1	0	0	-1	-1	1	0	0	TSPAN31	0	-1	1	0	0.03719	0.00123115	0.046439	0.941801
UBP1	0	1	0	1.77051		1.08674	1.06501	-1.04375	1.77051	1.08674	1.06501	1.04375	1.77051	UBP1	0	0	0	1	0	0	0	0	0	0	0	1	0	0	0	0	0	0	0	1	0	UBP1	0	0	0	1	0.185104	0.385624	0.682326	1.87109e-06
GBP1	0	1	2	1.76977	-1.37459	-1.31259	-1.43951		1.76977	1.31259	1.43951	0	1.76977	GBP1	0	0	0	1	-1	-1	0	0	0	0	0	1	1	1	0	0	-1	-1	0	1	0	GBP1	-1	-1	0	1	0.0545189	0.00288932	N.D.	3.01606e-05
FOXC1	0	1	1	1.76822	-1.20431	-1.33948	1.76822	-1.23812	-1.05322	1.33948	1.76822	1.23812	1.05322	FOXC1	0	1	0	0	-1	0	0	0	0	1	0	0	1	0	0	0	-1	1	-1	-1	0	FOXC1	-1	1	0	0	0.00159706	7.63803e-05	0.0934486	0.0809292
CROCC	0	1	1	1.76693	-1.28647	1.04282	1.20412	1.76693	-1.28647	1.04282	1.20412	1.76693	1.28647	CROCC	0	0	1	0	0	0	0	-1	0	0	1	0	0	0	0	1	0	0	1	-1	0	CROCC	0	0	1	0	0.828259	0.148677	0.0449812	0.00010395
ARHGAP25	0	1	0	1.76576		-1.11011	1.76576			1.11011	1.76576	0	0	ARHGAP25	0	1	0	0	0	0	0	0	0	1	0	0	0	0	0	0	0	1	0	0	0	ARHGAP25	0	1	0	0	0.34147	0.000286068	N.D.	N.D.
OGFRL1	0	1	1	1.76575	-1.40949	-1.07478	-1.40949	1.0781	1.76575	1.07478	1.40949	1.0781	1.76575	OGFRL1	0	0	0	1	0	-1	0	0	0	0	0	1	0	1	0	0	0	-1	0	1	0	OGFRL1	0	-1	0	1	0.142375	0.00387468	0.616057	1.8e-07
SIAE	0	1	1	1.76492	-1.28772	1.08581	-1.28772		1.76492	1.08581	1.28772	0	1.76492	SIAE	0	0	0	1	0	-1	0	0	0	0	0	1	0	1	0	0	0	-1	0	1	0	SIAE	0	0	0	1	0.684127	0.0625055	N.D.	0.000629211
FBXL16	0	1	2	1.76364	-1.36513	-1.26226	-1.47638	-1.2248	1.76364	1.26226	1.47638	1.2248	1.76364	FBXL16	0	0	0	1	-1	-1	0	0	0	0	0	1	1	1	0	0	-1	-1	0	1	0	FBXL16	0	-1	0	1	0.0524232	0.0627143	0.183598	0.00171858
RELT	0	1	0	1.7634	-1.14181	1.21415	1.7634	1.00625	-1.14181	1.21415	1.7634	1.00625	1.14181	RELT	0	1	0	0	0	0	0	0	0	1	0	0	0	0	0	0	0	1	0	-1	0	RELT	0	1	0	0	0.179701	0.00104535	0.979828	0.00691712
ABTB1	0	1	0	1.76212		1.76212	1.20902	-1.10136	-1.13516	1.76212	1.20902	1.10136	1.13516	ABTB1	1	0	0	0	0	0	0	0	1	0	0	0	0	0	0	0	1	0	0	0	0	ABTB1	1	0	0	0	0.0830414	0.164117	0.664278	0.18295
NME6	0	1	0	1.76107	-1.2041	-1.2041	-1.02953	-1.04386	1.76107	1.2041	1.02953	1.04386	1.76107	NME6	0	0	0	1	0	0	0	0	0	0	0	1	0	0	0	0	-1	0	0	1	0	NME6	0	0	0	1	0.0225085	0.595223	0.545717	1.23224e-06
TMEM42	0	1	1	1.76103	-1.65135	-1.23376	-1.65135	1.15937	1.76103	1.23376	1.65135	1.15937	1.76103	TMEM42	0	0	0	1	0	-1	0	0	0	0	0	1	0	1	0	0	0	-1	0	1	0	TMEM42	0	-1	0	1	0.136783	0.0215561	0.442885	0.0055954
MYLK	0	1	2	1.76065	-2.356	-1.18258	-1.44032	-3.85381	1.76065	1.18258	1.44032	3.85381	1.76065	MYLK	0	0	0	1	0	-1	-1	0	0	0	0	1	0	1	1	0	0	-1	-1	1	0	MYLK	0	-1	-1	1	0.103748	0.0838655	0.00079246	9.82e-08
C12orf75	0	1	0	1.75983	-1.18804	-1.14461	-1.12922	-1.23312	1.75983	1.14461	1.12922	1.23312	1.75983	C12orf75	0	0	0	1	0	0	0	0	0	0	0	1	0	0	0	0	-1	0	-1	1	0	C12orf75	0	0	0	1	0.000574884	0.219222	0.0355797	1.61318e-05
PLAG1	0	1	2	1.75874	-1.92387	1.75874		-1.78695	-2.07128	1.75874	0	1.78695	2.07128	PLAG1	1	0	0	0	0	0	-1	-1	1	0	0	0	0	0	1	1	1	0	-1	-1	0	PLAG1	1	0	-1	-1	0.0235393	N.D.	0.00553861	0.00450205
LARGE2	0	1	1	1.75821	-2.17544	1.0204	1.32743	-2.17544	1.75821	1.0204	1.32743	2.17544	1.75821	LARGE2	0	0	0	1	0	0	-1	0	0	1	0	1	0	0	1	0	0	0	-1	1	0	LARGE2	0	0	-1	1	0.924865	0.10266	0.0017748	0.00360711
BNIPL	0	1	0	1.75698		1.3249		1.75698		1.3249	0	1.75698	0	BNIPL	0	0	1	0	0	0	0	0	1	0	1	0	0	0	0	0	0	0	1	0	0	BNIPL	0	0	1	0	0.613936	N.D.	0.0798751	N.D.
DBN1	0	1	1	1.75687	-1.44181	1.01792	-1.21714	-1.70795	1.75687	1.01792	1.21714	1.70795	1.75687	DBN1	0	0	0	1	0	0	-1	0	0	0	0	1	0	0	1	0	0	-1	-1	1	0	DBN1	0	0	-1	1	0.705485	0.00248663	0.000169674	1.74e-05
TSNAX-DISC1	0	1	0	1.75685		1.75685		-1.69481		1.75685	0	1.69481	0	TSNAX-DISC1	1	0	0	0	0	0	0	0	1	0	0	0	0	0	1	0	1	0	0	0	0	TSNAX-DISC1	1	0	0	0	0.0483074	N.D.	0.124164	N.D.
FAM20C	0	1	3	1.75648	-1.45532	-1.29647	1.75648	-1.5879	-1.49723	1.29647	1.75648	1.5879	1.49723	FAM20C	0	1	0	0	-1	0	-1	-1	0	1	0	0	1	0	1	1	-1	1	-1	-1	0	FAM20C	0	1	-1	-1	0.016222	0.000797233	0.0079887	8.53754e-06
ATP2B1	0	1	1	1.75593	-1.2476	-1.13913	1.75593	-1.36641	1.06343	1.13913	1.75593	1.36641	1.06343	ATP2B1	0	1	0	0	0	0	-1	0	0	1	0	0	0	0	1	0	-1	1	-1	0	0	ATP2B1	0	1	-1	0	0.014471	0.000171183	0.000883754	0.154463
ROR1	0	1	0	1.75413		1.0807			1.75413	1.0807	0	0	1.75413	ROR1	0	0	0	1	0	0	0	0	0	0	0	1	0	0	0	0	0	0	0	1	0	ROR1	0	0	0	1	0.364284	N.D.	N.D.	1.7055e-05
UQCRC1	0	1	0	1.75395	-1.17591	1.00227	-1.17591	-1.06806	1.75395	1.00227	1.17591	1.06806	1.75395	UQCRC1	0	0	0	1	0	0	0	0	0	0	0	1	0	0	0	0	0	-1	0	1	0	UQCRC1	0	0	0	1	0.966543	0.000730141	0.392803	1.80734e-06
FGF2	0	1	2	1.75353	-1.95057	-1.57124	-1.08861	1.75353	-2.42146	1.57124	1.08861	1.75353	2.42146	FGF2	0	0	1	0	-1	0	0	-1	0	0	1	0	1	0	0	1	-1	0	1	-1	0	FGF2	-1	0	1	-1	0.000263976	0.258666	0.047386	1.21e-07
ATXN7L2	0	1	0	1.7521	-1.17587	-1.07788	1.7521	-1.01602	-1.17587	1.07788	1.7521	1.01602	1.17587	ATXN7L2	0	1	0	0	0	0	0	0	0	1	0	0	0	0	0	0	0	1	0	-1	0	ATXN7L2	0	1	0	0	0.566342	0.00103288	0.92324	0.0838618
VPS37D	0	1	0	1.75107		1.29382		-1.05995	1.75107	1.29382	0	1.05995	1.75107	VPS37D	0	0	0	1	0	0	0	0	1	0	0	1	0	0	0	0	0	0	0	1	0	VPS37D	0	0	0	1	0.460895	N.D.	0.915284	0.0106763
MATN2	0	1	1	1.74729	-1.21903	-1.09498	-1.00793	1.74729	-1.35713	1.09498	1.00793	1.74729	1.35713	MATN2	0	0	1	0	0	0	0	-1	0	0	1	0	0	0	0	1	-1	0	1	-1	0	MATN2	0	0	1	-1	0.0994962	0.853142	0.000169421	6.76567e-05
NGEF	0	1	1	1.7472	-1.75325	-1.14591	1.7472	-1.23131	-1.75325	1.14591	1.7472	1.23131	1.75325	NGEF	0	1	0	0	0	0	0	-1	0	1	0	0	0	0	0	1	0	1	0	-1	0	NGEF	0	1	0	-1	0.208966	0.000424729	0.21439	0.000753391
NEBL	0	1	2	1.7434	-1.68084	-1.0751	-1.95706	1.7434	-1.44361	1.0751	1.95706	1.7434	1.44361	NEBL	0	0	1	0	0	-1	0	-1	0	0	1	0	0	1	0	1	0	-1	1	-1	0	NEBL	0	-1	1	-1	0.176052	0.0149848	0.000490696	0.0340681
DUSP7	0	1	1	1.74291	-1.33748	-1.33748	2.46504	1.23233	-1.08118	1.33748	2.46504	1.23233	1.08118	DUSP7	0	1	0	0	-1	0	0	0	0	1	0	0	1	0	0	0	-1	1	1	0	0	DUSP7	-1	1	0	0	0.00393773	4.76213e-05	0.0269665	0.151806
LRFN4	0	1	1	1.74233	-1.26991	-1.24231	1.74233	-1.06187	-1.29814	1.24231	1.74233	1.06187	1.29814	LRFN4	0	1	0	0	0	0	0	-1	0	1	0	0	0	0	0	1	-1	1	0	-1	0	LRFN4	0	1	0	0	0.0654837	0.00214433	0.730266	0.0101388
PARD6A	0	1	1	1.74215	-1.71658	-1.16175	-1.71658	-1.03759	1.74215	1.16175	1.71658	1.03759	1.74215	PARD6A	0	0	0	1	0	-1	0	0	0	0	0	1	0	1	0	0	0	-1	0	1	0	PARD6A	0	-1	0	1	0.719254	0.0450189	0.88138	0.0547543
ST6GALNAC1	0	1	1	1.74098	-1.76443	-1.401		1.74098	-1.76443	1.401	0	1.74098	1.76443	ST6GALNAC1	0	0	1	0	0	0	0	-1	0	0	1	0	1	0	0	1	0	0	1	-1	0	ST6GALNAC1	0	0	1	-1	0.182996	N.D.	0.0688049	0.0668772
CRISPLD2	0	1	0	1.73992		-1.06686			1.73992	1.06686	0	0	1.73992	CRISPLD2	0	0	0	1	0	0	0	0	0	0	0	1	0	0	0	0	0	0	0	1	0	CRISPLD2	0	0	0	1	0.721967	N.D.	N.D.	4.48499e-05
GNAI2	0	1	1	1.73961	-1.26764	1.01638	-1.29701	-1.23893	1.73961	1.01638	1.29701	1.23893	1.73961	GNAI2	0	0	0	1	0	-1	0	0	0	0	0	1	0	1	0	0	0	-1	-1	1	0	GNAI2	0	0	0	1	0.743285	0.00205817	0.0110814	1.30595e-06
ICAM3	0	1	0	1.73942		1.04841	-1.03349	1.73942	-1.01059	1.04841	1.03349	1.73942	1.01059	ICAM3	0	0	1	0	0	0	0	0	0	0	1	0	0	0	0	0	0	0	1	0	0	ICAM3	0	0	1	0	0.745163	0.729856	0.073324	0.917162
NALF2	0	1	0	1.73886		-1.11274	1.73886	1.2587		1.11274	1.73886	1.2587	0	NALF2	0	1	0	0	0	0	0	0	0	1	1	0	0	0	0	0	0	1	0	0	0	NALF2	0	1	0	0	0.730013	0.00636919	0.105602	N.D.
OAS3	0	1	1	1.73837	-1.39184	-1.13939	-1.70021	1.73837	1.03224	1.13939	1.70021	1.73837	1.03224	OAS3	0	0	1	0	0	-1	0	0	0	0	1	0	0	1	0	0	-1	-1	1	0	0	OAS3	0	-1	1	0	0.0309709	0.00162972	0.000485639	0.346765
EPS8L1	0	1	0	1.73644		-1.11351		-1.46508	1.73644	1.11351	0	1.46508	1.73644	EPS8L1	0	0	0	1	0	0	0	0	0	0	0	1	0	0	1	0	0	0	0	1	0	EPS8L1	0	0	0	1	0.349617	N.D.	0.214659	1.67788e-05
KBTBD8	0	1	1	1.73641	-1.80442	1.11741	1.73641	-1.80442		1.11741	1.73641	1.80442	0	KBTBD8	0	1	0	0	0	0	-1	0	0	1	0	0	0	0	1	0	0	1	-1	0	0	KBTBD8	0	1	-1	0	0.405914	0.00249013	0.0430402	N.D.
OTUD1	0	1	2	1.73561	-1.33892	-1.48756	-1.22637	-1.31572	1.73561	1.48756	1.22637	1.31572	1.73561	OTUD1	0	0	0	1	-1	0	-1	0	0	0	0	1	1	0	1	0	-1	-1	-1	1	0	OTUD1	-1	0	-1	1	0.00112778	0.0192611	0.0383591	6.93638e-06
RUNX1	0	1	1	1.735	-1.82251	-1.13814	1.06625	1.735	-1.82251	1.13814	1.06625	1.735	1.82251	RUNX1	0	0	1	0	0	0	0	-1	0	0	1	0	0	0	0	1	0	0	1	-1	0	RUNX1	0	0	1	-1	0.101428	0.377133	0.0188662	6.54179e-06
MLLT11	0	1	0	1.73145		1.152	-1.18297	-1.0501	2.60236	1.152	1.18297	1.0501	2.60236	MLLT11	0	0	0	1	0	0	0	0	0	0	0	1	0	0	0	0	1	0	0	1	0	MLLT11	0	0	0	1	0.0104205	0.482951	0.75949	9.65e-07
ASAH1	0	1	0	1.73144	-1.17564	-1.0754	-1.17564	-1.07927	1.73144	1.0754	1.17564	1.07927	1.73144	ASAH1	0	0	0	1	0	0	0	0	0	0	0	1	0	0	0	0	0	-1	0	1	0	ASAH1	0	0	0	1	0.311161	0.0398099	0.255356	3.59e-07
GDPD5	0	1	1	1.73091	-1.51929	1.02038	-1.13369	-1.51929	1.73091	1.02038	1.13369	1.51929	1.73091	GDPD5	0	0	0	1	0	0	-1	0	0	0	0	1	0	0	1	0	0	0	-1	1	0	GDPD5	0	0	-1	1	0.852385	0.481198	0.0372619	0.00159683
REEP6	0	1	1	1.72987	-1.85227	1.1847	-1.85227	-1.20107	1.72987	1.1847	1.85227	1.20107	1.72987	REEP6	0	0	0	1	0	-1	0	0	0	0	0	1	0	1	0	0	0	-1	0	1	0	REEP6	0	-1	0	1	0.499272	0.00314973	0.187224	0.00131448
P4HTM	0	1	1	1.72891	-1.33316	-1.07518	-1.33316	1.19214	1.72891	1.07518	1.33316	1.19214	1.72891	P4HTM	0	0	0	1	0	-1	0	0	0	0	0	1	0	1	0	0	0	-1	0	1	0	P4HTM	0	-1	0	1	0.703756	0.0139647	0.110704	1.53954e-06
PRRG1	0	1	0	1.72829	-1.15636	-1.15636	1.07559	1.08841	1.72829	1.15636	1.07559	1.08841	1.72829	PRRG1	0	0	0	1	0	0	0	0	0	0	0	1	0	0	0	0	-1	0	0	1	0	PRRG1	0	0	0	1	0.0256033	0.519567	0.755489	4.56e-07
SELENOM	0	1	1	1.72755	-1.74723	-4.93513	-1.74723		1.72755	4.93513	1.74723	0	1.72755	SELENOM	0	0	0	1	0	-1	0	0	0	0	0	1	1	1	0	0	0	-1	0	1	0	SELENOM	0	-1	0	1	0.651842	0.0153026	N.D.	0.000159852
SMCO4	0	1	0	1.7269		-1.38673	-1.17423	1.26968	1.7269	1.38673	1.17423	1.26968	1.7269	SMCO4	0	0	0	1	0	0	0	0	0	0	1	1	1	0	0	0	0	0	0	1	0	SMCO4	0	0	0	1	0.237108	0.1856	0.158629	0.0232151
DNAJC22	0	1	1	1.72688	-1.35613	-1.35613			1.72688	1.35613	0	0	1.72688	DNAJC22	0	0	0	1	-1	0	0	0	0	0	0	1	1	0	0	0	-1	0	0	1	0	DNAJC22	-1	0	0	1	0.0124024	N.D.	N.D.	0.00266529
TMEM170B	0	1	0	1.72684		1.03801	1.04182	-1.07385	1.72684	1.03801	1.04182	1.07385	1.72684	TMEM170B	0	0	0	1	0	0	0	0	0	0	0	1	0	0	0	0	0	0	0	1	0	TMEM170B	0	0	0	1	0.886767	0.639064	0.313687	0.000131566
C10orf67	0	1	0	1.72588		-1.30063			1.72588	1.30063	0	0	1.72588	C10orf67	0	0	0	1	0	0	0	0	0	0	0	1	1	0	0	0	0	0	0	1	0	C10orf67	0	0	0	1	0.445279	N.D.	N.D.	0.00873193
MGST2	0	1	0	1.72489	-1.23238	-1.15196	-1.23238	1.72489	1.03497	1.15196	1.23238	1.72489	1.03497	MGST2	0	0	1	0	0	0	0	0	0	0	1	0	0	0	0	0	0	-1	1	0	0	MGST2	0	0	1	0	0.142477	0.045495	0.00590907	0.629857
LRRC8B	0	1	1	1.72248	-1.43104	-1.11492	-1.43104	1.03008	1.72248	1.11492	1.43104	1.03008	1.72248	LRRC8B	0	0	0	1	0	-1	0	0	0	0	0	1	0	1	0	0	0	-1	0	1	0	LRRC8B	0	-1	0	1	0.531868	0.000281819	0.737992	2.81424e-05
QRICH1	0	1	0	1.72208		1.02918	1.08668	-1.07765	1.72208	1.02918	1.08668	1.07765	1.72208	QRICH1	0	0	0	1	0	0	0	0	0	0	0	1	0	0	0	0	0	0	0	1	0	QRICH1	0	0	0	1	0.164904	0.102724	0.138439	2.23e-07
PAQR5	0	1	0	1.72006		1.00276		-1.03199	1.72006	1.00276	0	1.03199	1.72006	PAQR5	0	0	0	1	0	0	0	0	0	0	0	1	0	0	0	0	0	0	0	1	0	PAQR5	0	0	0	1	0.976842	N.D.	0.896588	0.00511911
PRRT3	0	1	0	1.71839		1.55574	1.02911	-1.21939	1.71839	1.55574	1.02911	1.21939	1.71839	PRRT3	0	0	0	1	0	0	0	0	1	0	0	1	0	0	0	0	0	0	0	1	0	PRRT3	0	0	0	1	0.11046	0.844877	0.315546	0.00141754
KLRG2	0	1	0	1.71786		-1.11765	1.1173	1.71786	1.10591	1.11765	1.1173	1.71786	1.10591	KLRG2	0	0	1	0	0	0	0	0	0	0	1	0	0	0	0	0	0	0	1	0	0	KLRG2	0	0	1	0	0.362447	0.33624	0.00436039	0.558944
FMN1	0	1	0	1.71685		-1.17377			1.71685	1.17377	0	0	1.71685	FMN1	0	0	0	1	0	0	0	0	0	0	0	1	0	0	0	0	0	0	0	1	0	FMN1	0	0	0	1	0.520135	N.D.	N.D.	4.34873e-05
CHN1	0	1	1	1.71633	-1.57698	-1.27704	-1.57698	-1.64505	1.71633	1.27704	1.57698	1.64505	1.71633	CHN1	0	0	0	1	0	-1	0	0	0	0	0	1	1	1	1	0	0	-1	0	1	0	CHN1	0	-1	0	1	0.422525	0.0250897	0.175084	0.000189283
PPARGC1B	0	1	1	1.71538	-1.77851	-1.1281	-1.06684	1.71538	-1.77851	1.1281	1.06684	1.71538	1.77851	PPARGC1B	0	0	1	0	0	0	0	-1	0	0	1	0	0	0	0	1	0	0	1	-1	0	PPARGC1B	0	0	1	-1	0.235739	0.516621	0.00125855	0.00493264
RPL32	0	1	0	1.71495		-1.01059	-1.0942	-1.19445	1.71495	1.01059	1.0942	1.19445	1.71495	RPL32	0	0	0	1	0	0	0	0	0	0	0	1	0	0	0	0	0	0	0	1	0	RPL32	0	0	0	1	0.526535	0.207712	0.124164	2.42147e-06
MYLK2	0	1	1	1.71403	-2.01971	1.71403			-2.01971	1.71403	0	0	2.01971	MYLK2	1	0	0	0	0	0	0	-1	1	0	0	0	0	0	0	1	1	0	0	-1	0	MYLK2	1	0	0	-1	0.0610702	N.D.	N.D.	0.00305542
AKR1E2	0	1	0	1.71271		-1.40939	1.05093	1.71271	1.06217	1.40939	1.05093	1.71271	1.06217	AKR1E2	0	0	1	0	0	0	0	0	0	0	1	0	1	0	0	0	0	0	1	0	0	AKR1E2	0	0	1	0	0.16751	0.433201	0.00779995	0.526528
RHOQ	0	1	0	1.7097	-1.17746	1.03877	-1.17746	1.05685	1.7097	1.03877	1.17746	1.05685	1.7097	RHOQ	0	0	0	1	0	0	0	0	0	0	0	1	0	0	0	0	0	-1	0	1	0	RHOQ	0	0	0	1	0.725923	0.00144545	0.510705	1.03918e-06
BTD	0	1	1	1.7091	-1.54705	-1.07912	-1.54705	-1.06961	1.7091	1.07912	1.54705	1.06961	1.7091	BTD	0	0	0	1	0	-1	0	0	0	0	0	1	0	1	0	0	0	-1	0	1	0	BTD	0	-1	0	1	0.422525	0.00726265	0.771245	1.39875e-05
ADGRG5	0	1	0	1.70864		-1.11031		1.70864		1.11031	0	1.70864	0	ADGRG5	0	0	1	0	0	0	0	0	0	0	1	0	0	0	0	0	0	0	1	0	0	ADGRG5	0	0	1	0	0.635082	N.D.	0.0469121	N.D.
SH2D3A	0	1	1	1.70863	-1.2425	-1.14735	1.70863	-1.44663	-1.06718	1.14735	1.70863	1.44663	1.06718	SH2D3A	0	1	0	0	0	0	-1	0	0	1	0	0	0	0	1	0	0	1	-1	-1	0	SH2D3A	0	1	-1	0	0.11555	0.000180202	0.00927083	0.0227263
DCBLD1	0	1	1	1.70586	-1.25052	-1.19977	-1.03334	-1.30341	1.70586	1.19977	1.03334	1.30341	1.70586	DCBLD1	0	0	0	1	0	0	-1	0	0	0	0	1	0	0	1	0	-1	0	-1	1	0	DCBLD1	0	0	-1	1	0.0193528	0.396645	0.00278509	9.05631e-05
GRAMD1C	0	1	1	1.7042	-1.58992	-1.11945	-1.58992	1.02741	1.7042	1.11945	1.58992	1.02741	1.7042	GRAMD1C	0	0	0	1	0	-1	0	0	0	0	0	1	0	1	0	0	0	-1	0	1	0	GRAMD1C	0	-1	0	1	0.275902	0.0613945	0.688949	0.000840804
SPHK1	0	1	1	1.70409	-1.28081	1.04056	2.62853	-1.28081	1.10477	1.04056	2.62853	1.28081	1.10477	SPHK1	0	1	0	0	0	0	-1	0	0	1	0	0	0	0	1	0	0	1	-1	1	0	SPHK1	0	1	0	0	0.565011	0.000167475	0.0565373	0.0476708
TWIST2	0	1	0	1.70404		-1.03017	1.70404	1.08252	3.29067	1.03017	1.70404	1.08252	3.29067	TWIST2	0	1	0	0	0	0	0	0	0	1	0	1	0	0	0	0	0	1	0	0	0	TWIST2	0	1	0	0	0.792826	0.00398717	0.647775	0.400414
NAAA	0	1	1	1.70151	-1.68316	1.02767	1.06904	-1.68316	1.70151	1.02767	1.06904	1.68316	1.70151	NAAA	0	0	0	1	0	0	-1	0	0	0	0	1	0	0	1	0	0	0	-1	1	0	NAAA	0	0	-1	1	0.840002	0.480382	0.0615858	9.9913e-05
PDPN	0	1	0	1.70097		-1.03405			1.70097	1.03405	0	0	1.70097	PDPN	0	0	0	1	0	0	0	0	0	0	0	1	0	0	0	0	0	0	0	1	0	PDPN	0	0	0	1	0.431842	N.D.	N.D.	0.0170191
ANKRD28	0	1	1	1.69996	-1.44901	1.00255	-1.44901	-1.03562	1.69996	1.00255	1.44901	1.03562	1.69996	ANKRD28	0	0	0	1	0	-1	0	0	0	0	0	1	0	1	0	0	0	-1	0	1	0	ANKRD28	0	-1	0	1	0.956587	0.000121793	0.345285	3.79619e-06
HOXC8	0	1	1	1.69673	-2.57833	-1.27655		1.69673	-2.57833	1.27655	0	1.69673	2.57833	HOXC8	0	0	1	0	0	0	0	-1	0	0	1	0	1	0	0	1	0	0	1	-1	0	HOXC8	0	0	1	-1	0.312951	N.D.	0.0110518	0.00179793
SLC38A1	0	1	0	1.69626		-1.00991	-1.02268	1.69626	-1.03216	1.00991	1.02268	1.69626	1.03216	SLC38A1	0	0	1	0	0	0	0	0	0	0	1	0	0	0	0	0	0	0	1	0	0	SLC38A1	0	0	1	0	0.756314	0.182155	0.00122603	0.269856
MALT1	0	1	0	1.69596		1.06652	1.69596	1.13575	-1.03503	1.06652	1.69596	1.13575	1.03503	MALT1	0	1	0	0	0	0	0	0	0	1	0	0	0	0	0	0	0	1	0	0	0	MALT1	0	1	0	0	0.166241	0.00308766	0.311175	0.700024
GLS	0	1	1	1.69594	-1.27677	-1.09826	1.69594	-1.27677	-1.03027	1.09826	1.69594	1.27677	1.03027	GLS	0	1	0	0	0	0	-1	0	0	1	0	0	0	0	1	0	0	1	-1	0	0	GLS	0	1	0	0	0.200256	0.000323225	0.0216553	0.586795
SEPTIN3	0	1	2	1.69483	-1.46231	-1.07714	-1.59675	-1.33918	1.69483	1.07714	1.59675	1.33918	1.69483	SEPTIN3	0	0	0	1	0	-1	-1	0	0	0	0	1	0	1	1	0	0	-1	-1	1	0	SEPTIN3	0	-1	-1	1	0.619587	0.043671	0.00607223	0.0002188
CLCN5	0	1	1	1.6943	-1.56276	-1.23751	1.6943	-1.21505	-1.97349	1.23751	1.6943	1.21505	1.97349	CLCN5	0	1	0	0	0	0	0	-1	0	1	0	0	0	0	0	1	-1	1	0	-1	0	CLCN5	0	1	0	-1	0.0874798	0.0803035	0.385759	0.00326293
UBE2J1	0	1	0	1.69282	-1.10981	-1.0254	1.01903	-1.10981	1.69282	1.0254	1.01903	1.10981	1.69282	UBE2J1	0	0	0	1	0	0	0	0	0	0	0	1	0	0	0	0	0	0	-1	1	0	UBE2J1	0	0	0	1	0.561123	0.703857	0.0618335	5.53e-07
DOHH	0	1	1	1.69009	-1.27838	1.07031	1.69009	-1.27838	1.11401	1.07031	1.69009	1.27838	1.11401	DOHH	0	1	0	0	0	0	-1	0	0	1	0	0	0	0	1	0	0	1	-1	0	0	DOHH	0	1	0	0	0.281775	0.000833263	0.0672317	0.277169
IVL	0	1	1	1.68821	-1.61703	1.11311	1.68821	-1.26129	-1.61703	1.11311	1.68821	1.26129	1.61703	IVL	0	1	0	0	0	0	0	-1	0	1	0	0	0	0	1	1	0	1	0	-1	0	IVL	0	1	0	-1	0.195815	0.0408126	0.329028	0.0435745
ATP6V1G2-DDX39B	0	1	0	1.68766		1.22813	1.68766		1.02361	1.22813	1.68766	0	1.02361	ATP6V1G2-DDX39B	0	1	0	0	0	0	0	0	0	1	0	0	0	0	0	0	0	1	0	0	0	ATP6V1G2-DDX39B	0	1	0	0	0.315931	0.0342913	N.D.	0.945169
NFKBIZ	0	1	3	1.68671	-1.87067	-1.8946	1.68671	-2.21595	-1.55923	1.8946	1.68671	2.21595	1.55923	NFKBIZ	0	1	0	0	-1	0	-1	-1	0	1	0	0	1	0	1	1	-1	1	-1	-1	0	NFKBIZ	-1	1	-1	-1	0.000166931	0.000102126	0.00149957	3.1935e-05
FOXO3B	0	1	1	1.68596	-1.26642	1.68596	1.35523	1.03583	-1.26642	1.68596	1.35523	1.03583	1.26642	FOXO3B	1	0	0	0	0	0	0	-1	1	1	0	0	0	0	0	1	1	0	0	-1	0	FOXO3B	1	0	0	0	0.00725454	0.114207	0.79393	0.00610029
ZNF697	0	1	0	1.6854	-1.16025	-1.16025	1.6854	-1.02539	-1.16036	1.16025	1.6854	1.02539	1.16036	ZNF697	0	1	0	0	0	0	0	0	0	1	0	0	0	0	0	0	-1	1	0	0	0	ZNF697	0	1	0	0	0.0319668	0.0133567	0.792779	0.110495
MT2A	0	1	1	1.68205	-2.15728	-1.00416	-2.15728	1.68205	-1.09749	1.00416	2.15728	1.68205	1.09749	MT2A	0	0	1	0	0	-1	0	0	0	0	1	0	0	1	0	0	0	-1	1	0	0	MT2A	0	-1	1	0	0.960652	3.86726e-05	0.0124618	0.11692
SEC22C	0	1	2	1.68146	-1.85528	-1.15224	-2.20257	-1.56275	1.68146	1.15224	2.20257	1.56275	1.68146	SEC22C	0	0	0	1	0	-1	-1	0	0	0	0	1	0	1	1	0	0	-1	-1	1	0	SEC22C	0	-1	-1	1	0.153466	0.00018471	0.00533741	2.28142e-05
BDKRB1	0	1	2	1.68082	-1.5999	-1.68725	1.68082		-1.51708	1.68725	1.68082	0	1.51708	BDKRB1	0	1	0	0	-1	0	0	-1	0	1	0	0	1	0	0	1	-1	1	0	-1	0	BDKRB1	-1	1	0	-1	0.0389143	0.00145699	N.D.	0.0117588
JUNB	0	1	0	1.67966		-1.18567	1.67966	1.10041	-1.10346	1.18567	1.67966	1.10041	1.10346	JUNB	0	1	0	0	0	0	0	0	0	1	0	0	0	0	0	0	0	1	0	0	0	JUNB	0	1	0	0	0.10463	0.00127595	0.504574	0.126796
TTC39B	0	1	1	1.67899	-1.49638	1.15108	-1.49638	1.67899	1.01656	1.15108	1.49638	1.67899	1.01656	TTC39B	0	0	1	0	0	-1	0	0	0	0	1	0	0	1	0	0	0	-1	1	0	0	TTC39B	0	-1	1	0	0.250287	0.0349061	0.000558696	0.921328
NPIPB11	0	1	1	1.67718	-1.49286	1.67718	1.30152	1.14106	-1.49286	1.67718	1.30152	1.14106	1.49286	NPIPB11	1	0	0	0	0	0	0	-1	1	1	0	0	0	0	0	1	1	0	0	-1	0	NPIPB11	1	0	0	-1	0.0265122	0.104713	0.630904	0.00993069
CCDC149	0	1	1	1.67693	-2.17109	1.15252	1.02117	-2.17109	1.67693	1.15252	1.02117	2.17109	1.67693	CCDC149	0	0	0	1	0	0	-1	0	0	0	0	1	0	0	1	0	0	0	-1	1	0	CCDC149	0	0	-1	1	0.617233	0.901895	0.0176278	0.00510726
NXPH3	0	1	0	1.6761		1.6761				1.6761	0	0	0	NXPH3	1	0	0	0	0	0	0	0	1	0	0	0	0	0	0	0	1	0	0	0	0	NXPH3	1	0	0	0	0.0993512	N.D.	N.D.	N.D.
ZDHHC2	0	1	2	1.67603	-1.50867	1.04121	-1.39553	-1.63098	1.67603	1.04121	1.39553	1.63098	1.67603	ZDHHC2	0	0	0	1	0	-1	-1	0	0	0	0	1	0	1	1	0	0	-1	-1	1	0	ZDHHC2	0	-1	-1	1	0.798316	0.0208212	0.00146181	8.95e-07
LYPD5	0	1	1	1.67586	-1.315	-1.315		2.29227	1.2252	1.315	0	2.29227	1.2252	LYPD5	0	0	1	0	-1	0	0	0	0	0	1	0	1	0	0	0	-1	0	1	1	0	LYPD5	-1	0	1	0	0.0172437	N.D.	0.000306943	0.0324255
ZNF598	0	1	0	1.67554		1.06462	1.67554	1.07178	1.00873	1.06462	1.67554	1.07178	1.00873	ZNF598	0	1	0	0	0	0	0	0	0	1	0	0	0	0	0	0	0	1	0	0	0	ZNF598	0	1	0	0	0.423196	0.00160892	0.540671	0.888246
NET1	0	1	0	1.67513	-1.21974	-1.21974	1.11974	2.506	-1.00641	1.21974	1.11974	2.506	1.00641	NET1	0	0	1	0	0	0	0	0	0	0	1	0	0	0	0	0	-1	1	1	0	0	NET1	0	0	1	0	0.00293296	0.00565176	3.21224e-05	0.807743
VAMP1	0	1	1	1.67439	-2.16107	1.29199	-1.14852	1.67439	-2.16107	1.29199	1.14852	1.67439	2.16107	VAMP1	0	0	1	0	0	0	0	-1	1	0	1	0	0	0	0	1	0	0	1	-1	0	VAMP1	0	0	1	-1	0.418949	0.22361	0.0370677	0.000624584
CYP26B1	0	1	1	1.67397	-1.50591	-1.85621	1.67397		-1.22172	1.85621	1.67397	0	1.22172	CYP26B1	0	1	0	0	-1	0	0	0	0	1	0	0	1	0	0	0	-1	1	0	-1	0	CYP26B1	-1	1	0	0	0.00286451	0.0866012	N.D.	0.00559267
DNAJC2	0	1	0	1.6736		-1.04063	1.6736	1.00764	1.0272	1.04063	1.6736	1.00764	1.0272	DNAJC2	0	1	0	0	0	0	0	0	0	1	0	0	0	0	0	0	0	1	0	0	0	DNAJC2	0	1	0	0	0.43335	0.000327483	0.921124	0.455237
BNIP3L	0	1	1	1.67341	-1.35772	1.06643	-1.2339	-1.49396	1.67341	1.06643	1.2339	1.49396	1.67341	BNIP3L	0	0	0	1	0	0	-1	0	0	0	0	1	0	0	1	0	0	-1	-1	1	0	BNIP3L	0	0	-1	1	0.326182	0.00448423	0.00224119	2.75e-07
HSPA2	0	1	0	1.67259		-1.01918	1.07115	1.67259	1.03869	1.01918	1.07115	1.67259	1.03869	HSPA2	0	0	1	0	0	0	0	0	0	0	1	0	0	0	0	0	0	0	1	0	0	HSPA2	0	0	1	0	0.692416	0.198668	0.000935627	0.27556
XPC	0	1	0	1.67249	-1.15495	-1.15417	-1.15495	-1.03359	1.67249	1.15417	1.15495	1.03359	1.67249	XPC	0	0	0	1	0	0	0	0	0	0	0	1	0	0	0	0	0	-1	0	1	0	XPC	0	0	0	1	0.159924	0.00367796	0.692673	1.85e-07
CDC25B	0	1	1	1.67168	-1.42074	1.07837	-1.09785	1.67168	-1.42074	1.07837	1.09785	1.67168	1.42074	CDC25B	0	0	1	0	0	0	0	-1	0	0	1	0	0	0	0	1	0	0	1	-1	0	CDC25B	0	0	1	-1	0.110833	0.162934	0.00177279	5.23718e-06
TUSC2	0	1	0	1.67132	-1.18679	-1.18679	1.02202	-1.08817	1.67132	1.18679	1.02202	1.08817	1.67132	TUSC2	0	0	0	1	0	0	0	0	0	0	0	1	0	0	0	0	-1	0	0	1	0	TUSC2	0	0	0	1	0.0835601	0.793169	0.433174	7.77177e-06
TRMU	0	1	0	1.67031		1.0213	1.67031	-1.05026	-1.02829	1.0213	1.67031	1.05026	1.02829	TRMU	0	1	0	0	0	0	0	0	0	1	0	0	0	0	0	0	0	1	0	0	0	TRMU	0	1	0	0	0.728145	9.23833e-05	0.748164	0.490317
ZNF221	0	1	1	1.66973	-4.14452	-1.25316	-1.74118	1.66973	-4.14452	1.25316	1.74118	1.66973	4.14452	ZNF221	0	0	1	0	0	0	0	-1	0	0	1	0	1	1	0	1	0	0	1	-1	0	ZNF221	0	0	1	-1	0.308166	0.150415	0.0262849	0.000273645
NPRL2	0	1	0	1.6691	-1.1867	-1.13157	-1.1867	1.00865	1.6691	1.13157	1.1867	1.00865	1.6691	NPRL2	0	0	0	1	0	0	0	0	0	0	0	1	0	0	0	0	0	-1	0	1	0	NPRL2	0	0	0	1	0.244927	0.0291782	0.942722	1.12e-07
SYTL1	0	1	2	1.66888	-1.85341	-1.10418	-2.59559	1.66888	-1.32345	1.10418	2.59559	1.66888	1.32345	SYTL1	0	0	1	0	0	-1	0	-1	0	0	1	0	0	1	0	1	0	-1	1	-1	0	SYTL1	0	-1	1	-1	0.498992	0.000121601	0.0104345	0.000965135
TSEN54	0	1	0	1.6687		-1.08143	1.6687	1.03901	1.04275	1.08143	1.6687	1.03901	1.04275	TSEN54	0	1	0	0	0	0	0	0	0	1	0	0	0	0	0	0	0	1	0	0	0	TSEN54	0	1	0	0	0.292293	0.00280316	0.715412	0.368562
POC1B-GALNT4	0	1	0	1.66838		1.048	1.66838	-1.0944	4.14117	1.048	1.66838	1.0944	4.14117	POC1B-GALNT4	0	1	0	0	0	0	0	0	0	1	0	1	0	0	0	0	0	1	0	0	0	POC1B-GALNT4	0	1	0	0	0.911352	0.0877349	0.840512	0.402618
FNDC4	0	1	2	1.66789	-1.99422	-1.18006	-2.56085	-1.55297	1.66789	1.18006	2.56085	1.55297	1.66789	FNDC4	0	0	0	1	0	-1	-1	0	0	0	0	1	0	1	1	0	0	-1	-1	1	0	FNDC4	0	-1	-1	1	0.541375	0.0434956	0.0646786	0.000185828
LY6G5B	0	1	1	1.66694	-2.16105	1.06055	1.66694	1.282	-2.16105	1.06055	1.66694	1.282	2.16105	LY6G5B	0	1	0	0	0	0	0	-1	0	1	1	0	0	0	0	1	0	1	0	-1	0	LY6G5B	0	1	0	-1	0.836081	0.0105235	0.608521	0.000202591
BRSK2	0	1	0	1.66676		-1.08374	-1.12966	-1.24877	1.66676	1.08374	1.12966	1.24877	1.66676	BRSK2	0	0	0	1	0	0	0	0	0	0	0	1	0	0	0	0	0	0	0	1	0	BRSK2	0	0	0	1	0.275564	0.500814	0.10138	0.00248412
ARID4A	0	1	1	1.66596	-1.41839	1.66596	-1.63236	1.05711	-1.23247	1.66596	1.63236	1.05711	1.23247	ARID4A	1	0	0	0	0	-1	0	0	1	0	0	0	0	1	0	0	1	-1	0	-1	0	ARID4A	1	-1	0	0	0.00395679	0.00568619	0.62007	0.00554876
SLC16A13	0	1	0	1.66465		1.17415	-1.49673	1.66465	-1.18404	1.17415	1.49673	1.66465	1.18404	SLC16A13	0	0	1	0	0	0	0	0	0	0	1	0	0	1	0	0	0	0	1	0	0	SLC16A13	0	0	1	0	0.332717	0.208855	0.0113177	0.354608
TCAIM	0	1	0	1.66428	-1.19522	1.04632	-1.19522	1.02634	1.66428	1.04632	1.19522	1.02634	1.66428	TCAIM	0	0	0	1	0	0	0	0	0	0	0	1	0	0	0	0	0	-1	0	1	0	TCAIM	0	0	0	1	0.58821	0.0366717	0.757787	1.18038e-05
NRG1	0	1	2	1.66387	-1.86365	-1.03522	1.66387	-2.50733	-1.38521	1.03522	1.66387	2.50733	1.38521	NRG1	0	1	0	0	0	0	-1	-1	0	1	0	0	0	0	1	1	0	1	-1	-1	0	NRG1	0	1	-1	-1	0.103477	4.01057e-05	0.000252046	0.000282445
LOXL3	0	1	1	1.66331	-1.30413	-1.30413		-1.33193	1.66331	1.30413	0	1.33193	1.66331	LOXL3	0	0	0	1	-1	0	0	0	0	0	0	1	1	0	1	0	-1	0	0	1	0	LOXL3	-1	0	0	1	0.0281222	N.D.	0.113789	0.000103049
IFFO2	0	1	1	1.66321	-1.21002	-1.29241	-1.13288	-1.25677	1.66321	1.29241	1.13288	1.25677	1.66321	IFFO2	0	0	0	1	-1	0	0	0	0	0	0	1	1	0	1	0	-1	-1	0	1	0	IFFO2	0	0	0	1	0.00160321	0.0251556	0.121702	1.32671e-06
CTXN1	0	1	0	1.65805		1.10235	-1.03786	-1.0266	1.65805	1.10235	1.03786	1.0266	1.65805	CTXN1	0	0	0	1	0	0	0	0	0	0	0	1	0	0	0	0	0	0	0	1	0	CTXN1	0	0	0	1	0.73934	0.838915	0.908394	0.0547699
IMPDH2	0	1	1	1.65754	-1.22248	-1.05506	-1.26116	-1.18499	1.65754	1.05506	1.26116	1.18499	1.65754	IMPDH2	0	0	0	1	0	-1	0	0	0	0	0	1	0	1	0	0	0	-1	-1	1	0	IMPDH2	0	0	0	1	0.105474	0.000799311	0.0269311	1.21953e-05
FCGRT	0	1	0	1.65699		-1.13614			1.65699	1.13614	0	0	1.65699	FCGRT	0	0	0	1	0	0	0	0	0	0	0	1	0	0	0	0	0	0	0	1	0	FCGRT	0	0	0	1	0.289304	N.D.	N.D.	8.96259e-06
NT5E	0	1	1	1.65299	-1.28359	1.01201	-1.28359	-1.09648	1.65299	1.01201	1.28359	1.09648	1.65299	NT5E	0	0	0	1	0	-1	0	0	0	0	0	1	0	1	0	0	0	-1	0	1	0	NT5E	0	0	0	1	0.817972	0.00108789	0.803924	7.57089e-06
MATN3	0	1	0	1.65269		1.00547			1.65269	1.00547	0	0	1.65269	MATN3	0	0	0	1	0	0	0	0	0	0	0	1	0	0	0	0	0	0	0	1	0	MATN3	0	0	0	1	0.98851	N.D.	N.D.	0.000180938
TIMM23B-AGAP6	0	1	1	1.65208	-1.5357	1.15269	1.65208	1.01594	-1.5357	1.15269	1.65208	1.01594	1.5357	TIMM23B-AGAP6	0	1	0	0	0	0	0	-1	0	1	0	0	0	0	0	1	0	1	0	-1	0	TIMM23B-AGAP6	0	1	0	-1	0.48751	0.00298946	0.958526	0.00171793
TPST2	0	1	0	1.65175	-1.10174	-1.10174	2.36913	1.19831	1.15159	1.10174	2.36913	1.19831	1.15159	TPST2	0	1	0	0	0	0	0	0	0	1	0	0	0	0	0	0	-1	1	0	1	0	TPST2	0	1	0	0	0.0905299	0.00114951	0.286332	0.0509475
LYRM1	0	1	0	1.65124		-1.06271	-1.00165	1.26871	1.65124	1.06271	1.00165	1.26871	1.65124	LYRM1	0	0	0	1	0	0	0	0	0	0	1	1	0	0	0	0	0	0	0	1	0	LYRM1	0	0	0	1	0.656127	0.990994	0.141321	0.000332363
RNF122	0	1	2	1.65103	-1.5303	1.56012	-1.57232	-1.48941	1.65103	1.56012	1.57232	1.48941	1.65103	RNF122	0	0	0	1	0	-1	-1	0	1	0	0	1	0	1	1	0	0	-1	-1	1	0	RNF122	0	-1	-1	1	0.103187	0.00757541	0.00746534	0.00817297
SLC29A3	0	1	0	1.65031		-1.14407	-1.04412	-1.21756	1.65031	1.14407	1.04412	1.21756	1.65031	SLC29A3	0	0	0	1	0	0	0	0	0	0	0	1	0	0	0	0	0	0	0	1	0	SLC29A3	0	0	0	1	0.160716	0.70613	0.551503	9.85e-07
CCDC9B	0	1	1	1.64995	-1.44267	-1.44267		2.3774	1.14509	1.44267	0	2.3774	1.14509	CCDC9B	0	0	1	0	-1	0	0	0	0	0	1	0	1	0	0	0	-1	0	1	1	0	CCDC9B	-1	0	1	0	0.0302282	N.D.	0.0866403	0.0832495
FAM81A	0	1	1	1.64963	-1.94488	1.05202	-1.94488	1.64963	1.08469	1.05202	1.94488	1.64963	1.08469	FAM81A	0	0	1	0	0	-1	0	0	0	0	1	0	0	1	0	0	0	-1	1	0	0	FAM81A	0	-1	1	0	0.714157	0.00471106	0.00973406	0.513549
TFAP2C	0	1	1	1.64932	-1.50772	-1.21261	-1.87464	1.64932	1.04489	1.21261	1.87464	1.64932	1.04489	TFAP2C	0	0	1	0	0	-1	0	0	0	0	1	0	0	1	0	0	-1	-1	1	0	0	TFAP2C	0	-1	1	0	0.00369533	0.00118634	0.000588648	0.234633
C19orf33	0	1	1	1.64852	-1.38634	-1.02066	-1.38634	1.64852	-1.0497	1.02066	1.38634	1.64852	1.0497	C19orf33	0	0	1	0	0	-1	0	0	0	0	1	0	0	1	0	0	0	-1	1	0	0	C19orf33	0	-1	1	0	0.726566	0.0135032	0.00569689	0.403923
C4orf46	0	1	0	1.64786	-1.17401	-1.12267	-1.16118	-1.24125	1.64786	1.12267	1.16118	1.24125	1.64786	C4orf46	0	0	0	1	0	0	0	0	0	0	0	1	0	0	0	0	-1	-1	-1	1	0	C4orf46	0	0	0	1	0.0755	0.0996638	0.0686608	8.63e-07
DPYSL2	0	1	2	1.64738	-1.48208	1.11006	-1.53984	-1.42649	1.64738	1.11006	1.53984	1.42649	1.64738	DPYSL2	0	0	0	1	0	-1	-1	0	0	0	0	1	0	1	1	0	0	-1	-1	1	0	DPYSL2	0	-1	-1	1	0.163382	0.000132479	0.00040936	2.40273e-05
TRAIP	0	1	0	1.64672		1.01066	-1.03243	-1.02815	1.64672	1.01066	1.03243	1.02815	1.64672	TRAIP	0	0	0	1	0	0	0	0	0	0	0	1	0	0	0	0	0	0	0	1	0	TRAIP	0	0	0	1	0.915593	0.697746	0.772695	3.11338e-05
ACTA2	0	1	1	1.6465	-1.68869	-1.01385	-1.68869		1.6465	1.01385	1.68869	0	1.6465	ACTA2	0	0	0	1	0	-1	0	0	0	0	0	1	0	1	0	0	0	-1	0	1	0	ACTA2	0	-1	0	1	0.888784	0.0110667	N.D.	6.35615e-05
KLF10	0	1	0	1.64564	-1.20175	-1.20175	2.21465	1.07036	1.22283	1.20175	2.21465	1.07036	1.22283	KLF10	0	1	0	0	0	0	0	0	0	1	0	0	0	0	0	0	-1	1	0	1	0	KLF10	0	1	0	0	0.0320156	5.47596e-05	0.34898	6.26905e-05
RAB43	0	1	0	1.64487		1.04898	-1.00685	1.64487	1.25932	1.04898	1.00685	1.64487	1.25932	RAB43	0	0	1	0	0	0	0	0	0	0	1	1	0	0	0	0	0	0	1	0	0	RAB43	0	0	1	0	0.835159	0.971915	0.043781	0.151867
IP6K2	0	1	1	1.6448	-1.38694	1.00584	-1.38694	-1.11186	1.6448	1.00584	1.38694	1.11186	1.6448	IP6K2	0	0	0	1	0	-1	0	0	0	0	0	1	0	1	0	0	0	-1	0	1	0	IP6K2	0	-1	0	1	0.948234	0.00034972	0.106166	2.02467e-06
TMEM121	0	1	0	1.64455		-1.21265	-1.74955	-1.00825	1.64455	1.21265	1.74955	1.00825	1.64455	TMEM121	0	0	0	1	0	0	0	0	0	0	0	1	0	1	0	0	0	0	0	1	0	TMEM121	0	0	0	1	0.507366	0.210864	0.953725	0.0515772
PRKCQ	0	1	0	1.64182		-1.12353			1.64182	1.12353	0	0	1.64182	PRKCQ	0	0	0	1	0	0	0	0	0	0	0	1	0	0	0	0	0	0	0	1	0	PRKCQ	0	0	0	1	0.189566	N.D.	N.D.	9.23446e-05
PRKX	0	1	0	1.64114	-1.10579	1.14395	2.18481	-1.10579	1.23276	1.14395	2.18481	1.10579	1.23276	PRKX	0	1	0	0	0	0	0	0	0	1	0	0	0	0	0	0	0	1	-1	1	0	PRKX	0	1	0	0	0.18787	5.02684e-05	0.0505046	0.00276444
CERCAM	0	1	0	1.64109		1.00273		-1.22332	1.64109	1.00273	0	1.22332	1.64109	CERCAM	0	0	0	1	0	0	0	0	0	0	0	1	0	0	0	0	0	0	0	1	0	CERCAM	0	0	0	1	0.966742	N.D.	0.353157	1.03129e-05
USP35	0	1	0	1.64061		1.64061	-1.037	1.27908	-1.10908	1.64061	1.037	1.27908	1.10908	USP35	1	0	0	0	0	0	0	0	1	0	1	0	0	0	0	0	1	0	0	0	0	USP35	1	0	0	0	0.00809625	0.574425	0.406857	0.161308
HTRA1	0	1	2	1.64055	-1.30006	-1.01878	-1.34892	-1.25298	1.64055	1.01878	1.34892	1.25298	1.64055	HTRA1	0	0	0	1	0	-1	-1	0	0	0	0	1	0	1	1	0	0	-1	-1	1	0	HTRA1	0	-1	0	1	0.798316	0.00182065	0.0280673	1.07563e-06
MDK	0	1	1	1.64012	-1.23956	-1.02786	-1.36774	1.64012	-1.12339	1.02786	1.36774	1.64012	1.12339	MDK	0	0	1	0	0	-1	0	0	0	0	1	0	0	1	0	0	0	-1	1	-1	0	MDK	0	-1	1	0	0.734897	0.000537144	0.00239724	0.00967783
CYBRD1	0	1	0	1.63998	-1.23137	1.09924	-1.23137	1.10551	1.63998	1.09924	1.23137	1.10551	1.63998	CYBRD1	0	0	0	1	0	0	0	0	0	0	0	1	0	0	0	0	0	-1	0	1	0	CYBRD1	0	0	0	1	0.215272	0.00303762	0.130302	1.05561e-05
FAM210B	0	1	2	1.63995	-1.6006	-1.06495	-1.54633	-1.65677	1.63995	1.06495	1.54633	1.65677	1.63995	FAM210B	0	0	0	1	0	-1	-1	0	0	0	0	1	0	1	1	0	0	-1	-1	1	0	FAM210B	0	-1	-1	1	0.523404	0.000252213	0.00110353	2.17611e-06
LGALS1	0	1	0	1.63984		1.04678	-1.37326	1.38929	1.63984	1.04678	1.37326	1.38929	1.63984	LGALS1	0	0	0	1	0	0	0	0	0	0	1	1	0	1	0	0	0	0	0	1	0	LGALS1	0	0	0	1	0.363598	0.360283	0.358158	3.47581e-05
ITGB5	0	1	0	1.63949		1.14035	-1.05491	1.1106	3.47964	1.14035	1.05491	1.1106	3.47964	ITGB5	0	0	0	1	0	0	0	0	0	0	0	1	0	0	0	0	1	0	1	1	0	ITGB5	0	0	0	1	0.0123869	0.398335	0.0108921	1.49e-07
AEBP2	0	1	0	1.63859		-1.13882	-1.09672	1.63859	-1.12387	1.13882	1.09672	1.63859	1.12387	AEBP2	0	0	1	0	0	0	0	0	0	0	1	0	0	0	0	0	0	0	1	0	0	AEBP2	0	0	1	0	0.29335	0.43427	0.00281358	0.282399
NEU1	0	1	0	1.6381		1.07575	-1.03267	1.0911	1.6381	1.07575	1.03267	1.0911	1.6381	NEU1	0	0	0	1	0	0	0	0	0	0	0	1	0	0	0	0	0	0	0	1	0	NEU1	0	0	0	1	0.43335	0.69763	0.252326	2.49701e-06
RRAS	0	1	1	1.63776	-1.71215	1.06639	-1.71215	-1.24664	1.63776	1.06639	1.71215	1.24664	1.63776	RRAS	0	0	0	1	0	-1	0	0	0	0	0	1	0	1	0	0	0	-1	0	1	0	RRAS	0	-1	0	1	0.415327	0.00636123	0.492625	0.00014876
NR1H2	0	1	0	1.63737		1.05362	1.05388	-1.13013	1.63737	1.05362	1.05388	1.13013	1.63737	NR1H2	0	0	0	1	0	0	0	0	0	0	0	1	0	0	0	0	0	0	0	1	0	NR1H2	0	0	0	1	0.329351	0.487639	0.140794	4.33297e-06
QARS1	0	1	1	1.63621	-1.28178	1.02334	-1.44949	-1.13348	1.63621	1.02334	1.44949	1.13348	1.63621	QARS1	0	0	0	1	0	-1	0	0	0	0	0	1	0	1	0	0	0	-1	-1	1	0	QARS1	0	-1	0	1	0.714157	0.00076366	0.00879519	1.68633e-06
CLMP	0	1	0	1.63583		1.0458	2.47983		1.07909	1.0458	2.47983	0	1.07909	CLMP	0	1	0	0	0	0	0	0	0	1	0	0	0	0	0	0	0	1	0	1	0	CLMP	0	1	0	0	0.211074	0.0620293	N.D.	0.0758622
FSD1L	0	1	3	1.63554	-1.61462	1.63554	-1.67217	-1.94499	-1.29424	1.63554	1.67217	1.94499	1.29424	FSD1L	1	0	0	0	0	-1	-1	-1	1	0	0	0	0	1	1	1	1	-1	-1	-1	0	FSD1L	1	-1	-1	0	0.00577488	0.0233995	0.00740025	0.00435265
SYNGAP1	0	1	2	1.63358	-1.57321	1.08586	-1.37127	1.63358	-1.80488	1.08586	1.37127	1.63358	1.80488	SYNGAP1	0	0	1	0	0	-1	0	-1	0	0	1	0	0	1	0	1	0	-1	1	-1	0	SYNGAP1	0	-1	1	-1	0.617255	0.000954533	0.084479	0.000732217
PLEKHH1	0	1	1	1.6335	-1.40817	-1.13151		1.6335	-1.40817	1.13151	0	1.6335	1.40817	PLEKHH1	0	0	1	0	0	0	0	-1	0	0	1	0	0	0	0	1	0	0	1	-1	0	PLEKHH1	0	0	1	-1	0.3588	N.D.	0.00681684	0.0465729
CYGB	0	1	1	1.63317	-3.60271	1.09937	-3.60271	1.63317		1.09937	3.60271	1.63317	0	CYGB	0	0	1	0	0	-1	0	0	0	0	1	0	0	1	0	0	0	-1	1	0	0	CYGB	0	-1	1	0	0.846261	0.0127473	0.0504494	N.D.
ANOS1	0	1	0	1.6328		1.07219			1.6328	1.07219	0	0	1.6328	ANOS1	0	0	0	1	0	0	0	0	0	0	0	1	0	0	0	0	0	0	0	1	0	ANOS1	0	0	0	1	0.578597	N.D.	N.D.	0.000135642
DBNDD1	0	1	1	1.63279	-1.44956	-1.15666	-1.44956	1.16811	1.63279	1.15666	1.44956	1.16811	1.63279	DBNDD1	0	0	0	1	0	-1	0	0	0	0	0	1	0	1	0	0	0	-1	0	1	0	DBNDD1	0	-1	0	1	0.321561	0.0197352	0.160425	0.00213486
SOX9	0	1	1	1.63154	-1.78431	-1.78431	-1.11552	-1.30304	1.63154	1.78431	1.11552	1.30304	1.63154	SOX9	0	0	0	1	-1	0	0	0	0	0	0	1	1	0	1	0	-1	0	0	1	0	SOX9	-1	0	0	1	0.00288938	0.512377	0.143025	0.0106381
SHLD3	0	1	1	1.63112	-1.28815	-1.28815	1.63112	1.18203	-1.01271	1.28815	1.63112	1.18203	1.01271	SHLD3	0	1	0	0	-1	0	0	0	0	1	0	0	1	0	0	0	-1	1	0	0	0	SHLD3	0	1	0	0	0.0538993	0.00300052	0.419444	0.932091
CYB561D2	0	1	2	1.63105	-1.53147	-1.28081	-1.83117	-1.02741	1.63105	1.28081	1.83117	1.02741	1.63105	CYB561D2	0	0	0	1	-1	-1	0	0	0	0	0	1	1	1	0	0	-1	-1	0	1	0	CYB561D2	0	-1	0	1	0.0413604	0.00174859	0.879857	5.77822e-05
THEMIS2	0	1	0	1.63054		-1.33777			1.63054	1.33777	0	0	1.63054	THEMIS2	0	0	0	1	0	0	0	0	0	0	0	1	1	0	0	0	0	0	0	1	0	THEMIS2	0	0	0	1	0.119575	N.D.	N.D.	0.0242753
TLCD1	0	1	2	1.63039	-1.33821	-1.38579	-1.29226	1.63039	1.01591	1.38579	1.29226	1.63039	1.01591	TLCD1	0	0	1	0	-1	-1	0	0	0	0	1	0	1	1	0	0	-1	-1	1	0	0	TLCD1	-1	0	1	0	0.00488487	0.0669581	0.0454063	0.755054
THAP2	0	1	0	1.6303		1.48177	1.15137	1.23589	1.6303	1.48177	1.15137	1.23589	1.6303	THAP2	0	0	0	1	0	0	0	0	1	0	0	1	0	0	0	0	0	0	0	1	0	THAP2	0	0	0	1	0.181728	0.27493	0.193202	8.91157e-05
STPG1	0	1	1	1.63029	-1.5509	1.2064	-1.5509	1.63029	-1.01422	1.2064	1.5509	1.63029	1.01422	STPG1	0	0	1	0	0	-1	0	0	0	0	1	0	0	1	0	0	0	-1	1	0	0	STPG1	0	-1	1	0	0.131896	0.0332936	0.000658391	0.859394
TOR4A	0	1	0	1.62968		-1.0331	1.62968		1.10395	1.0331	1.62968	0	1.10395	TOR4A	0	1	0	0	0	0	0	0	0	1	0	0	0	0	0	0	0	1	0	0	0	TOR4A	0	1	0	0	0.490911	0.0390725	N.D.	0.103906
SLC7A1	0	1	1	1.62957	-1.6862	1.01869	-1.6862	1.62957	-1.08016	1.01869	1.6862	1.62957	1.08016	SLC7A1	0	0	1	0	0	-1	0	0	0	0	1	0	0	1	0	0	0	-1	1	0	0	SLC7A1	0	-1	1	0	0.734575	0.0010147	0.0114381	0.321877
APOBEC3B	0	1	2	1.62937	-1.54361	1.02403	-1.88058	1.62937	-1.26702	1.02403	1.88058	1.62937	1.26702	APOBEC3B	0	0	1	0	0	-1	0	-1	0	0	1	0	0	1	0	1	0	-1	1	-1	0	APOBEC3B	0	-1	1	0	0.859744	0.00362621	0.00956136	0.0108258
SNAI2	0	1	1	1.62925	-1.22383	-1.38346	1.62925	-1.13016	-1.17235	1.38346	1.62925	1.13016	1.17235	SNAI2	0	1	0	0	-1	0	0	0	0	1	0	0	1	0	0	0	-1	1	-1	-1	0	SNAI2	-1	1	0	0	0.00291585	9.02748e-05	0.0632781	8.51166e-05
RSRC2	0	1	0	1.62811	-1.06114	1.62811	1.08139	1.0402	-1.06114	1.62811	1.08139	1.0402	1.06114	RSRC2	1	0	0	0	0	0	0	0	1	0	0	0	0	0	0	0	1	0	0	-1	0	RSRC2	1	0	0	0	0.000166931	0.265824	0.61142	0.0959694
NLRC5	0	1	1	1.62713	-1.44253	-1.12539	-1.84905	1.62713	-1.07105	1.12539	1.84905	1.62713	1.07105	NLRC5	0	0	1	0	0	-1	0	0	0	0	1	0	0	1	0	0	-1	-1	1	0	0	NLRC5	0	-1	1	0	0.0510763	0.0149917	0.0266909	0.281951
TMA7	0	1	0	1.62662	-1.1607	-1.07955	-1.22674	-1.24796	1.62662	1.07955	1.22674	1.24796	1.62662	TMA7	0	0	0	1	0	0	0	0	0	0	0	1	0	0	0	0	-1	0	-1	1	0	TMA7	0	0	0	1	0.0939893	0.108345	0.0428771	1.88924e-05
CLASP2	0	1	0	1.62641	-1.10003	-1.07515	-1.10038	-1.12513	1.62641	1.07515	1.10038	1.12513	1.62641	CLASP2	0	0	0	1	0	0	0	0	0	0	0	1	0	0	0	0	-1	-1	-1	1	0	CLASP2	0	0	0	1	0.0104205	0.0436653	0.0287019	4.68e-07
IL17RB	0	1	0	1.62622		-1.34738	-1.07599	1.62622		1.34738	1.07599	1.62622	0	IL17RB	0	0	1	0	0	0	0	0	0	0	1	0	1	0	0	0	0	0	1	0	0	IL17RB	0	0	1	0	0.197015	0.853627	0.0105071	N.D.
EPB41L1	0	1	2	1.62547	-1.73403	-1.18152	-2.67923	1.62547	-1.6471	1.18152	2.67923	1.62547	1.6471	EPB41L1	0	0	1	0	0	-1	0	-1	0	0	1	0	0	1	0	1	-1	-1	1	-1	0	EPB41L1	0	-1	1	-1	0.0559059	0.000134768	0.000691332	4.33e-07
PLCD1	0	1	1	1.62381	-2.63967	-1.13207	-2.63967	-1.12207	1.62381	1.13207	2.63967	1.12207	1.62381	PLCD1	0	0	0	1	0	-1	0	0	0	0	0	1	0	1	0	0	0	-1	0	1	0	PLCD1	0	-1	0	1	0.526275	0.00365366	0.51907	0.00416233
BCAM	0	1	1	1.62363	-1.51553	-1.05333	-1.21825	-1.88534	1.62363	1.05333	1.21825	1.88534	1.62363	BCAM	0	0	0	1	0	0	-1	0	0	0	0	1	0	0	1	0	0	-1	-1	1	0	BCAM	0	0	-1	1	0.279988	0.0198149	0.00180435	4.97376e-05
ARMC5	0	1	1	1.62338	-1.31231	1.0702	1.62338	-1.31231	1.00632	1.0702	1.62338	1.31231	1.00632	ARMC5	0	1	0	0	0	0	-1	0	0	1	0	0	0	0	1	0	0	1	-1	0	0	ARMC5	0	1	-1	0	0.486998	0.00747818	0.0290575	0.887832
C1R	0	1	2	1.62147	-1.29107	-1.09558	-1.30325	-1.279	1.62147	1.09558	1.30325	1.279	1.62147	C1R	0	0	0	1	0	-1	-1	0	0	0	0	1	0	1	1	0	0	-1	-1	1	0	C1R	0	-1	0	1	0.492379	0.00373612	0.0722658	7.44537e-06
CCDC112	0	1	0	1.62055		-1.11133	-1.08501	-1.10552	1.62055	1.11133	1.08501	1.10552	1.62055	CCDC112	0	0	0	1	0	0	0	0	0	0	0	1	0	0	0	0	0	0	0	1	0	CCDC112	0	0	0	1	0.529986	0.325272	0.533475	0.000142923
WTIP	0	1	1	1.61987	-1.97399	1.16421	1.61987	-1.97399	-1.07853	1.16421	1.61987	1.97399	1.07853	WTIP	0	1	0	0	0	0	-1	0	0	1	0	0	0	0	1	0	0	1	-1	0	0	WTIP	0	1	-1	0	0.410325	0.00385528	0.0131681	0.567902
ARID4B	0	1	0	1.61929		1.61929	1.02599	1.02087	1.03216	1.61929	1.02599	1.02087	1.03216	ARID4B	1	0	0	0	0	0	0	0	1	0	0	0	0	0	0	0	1	0	0	0	0	ARID4B	1	0	0	0	9.31375e-05	0.59693	0.41475	0.541529
TMCC3	0	1	2	1.61915	-1.39238	-1.32405	1.02579	1.61915	-1.46424	1.32405	1.02579	1.61915	1.46424	TMCC3	0	0	1	0	-1	0	0	-1	0	0	1	0	1	0	0	1	-1	0	1	-1	0	TMCC3	-1	0	1	-1	0.00617484	0.813114	0.00331475	0.00970099
LSM3	0	1	0	1.61839		-1.08045	-1.06363	-1.0944	1.61839	1.08045	1.06363	1.0944	1.61839	LSM3	0	0	0	1	0	0	0	0	0	0	0	1	0	0	0	0	0	0	0	1	0	LSM3	0	0	0	1	0.242229	0.285016	0.46201	4.33297e-06
MOSMO	0	1	0	1.61766		1.01083	1.61766	1.26801	-1.04271	1.01083	1.61766	1.26801	1.04271	MOSMO	0	1	0	0	0	0	0	0	0	1	1	0	0	0	0	0	0	1	0	0	0	MOSMO	0	1	0	0	0.946866	0.00021284	0.380976	0.57667
CCDC126	0	1	0	1.61743		-1.0432	1.17715	-1.38425	1.61743	1.0432	1.17715	1.38425	1.61743	CCDC126	0	0	0	1	0	0	0	0	0	0	0	1	0	0	1	0	0	0	0	1	0	CCDC126	0	0	0	1	0.688578	0.216279	0.210404	0.000188059
UBASH3B	0	1	1	1.61701	-2.05609	1.05265		-2.05609	2.48395	1.05265	0	2.05609	2.48395	UBASH3B	0	0	0	1	0	0	-1	0	0	0	0	1	0	0	1	0	1	0	-1	1	0	UBASH3B	0	0	-1	1	0.0940047	N.D.	0.000805455	2.00018e-06
F2R	0	1	2	1.61596	-1.66101	-1.1425	1.61596	-1.68613	-2.37887	1.1425	1.61596	1.68613	2.37887	F2R	0	1	0	0	0	0	-1	-1	0	1	0	0	0	0	1	1	-1	1	-1	-1	0	F2R	0	1	-1	-1	0.0111572	0.0420372	0.00330018	1.39e-07
ZNF449	0	1	1	1.61564	-1.28479	1.61564	-1.28479	-1.0261	1.04473	1.61564	1.28479	1.0261	1.04473	ZNF449	1	0	0	0	0	-1	0	0	1	0	0	0	0	1	0	0	1	-1	0	0	0	ZNF449	1	0	0	0	0.000582584	0.00081989	0.721945	0.371287
DDX27	0	1	0	1.61537		-1.04733	1.61537	-1.05022	1.047	1.04733	1.61537	1.05022	1.047	DDX27	0	1	0	0	0	0	0	0	0	1	0	0	0	0	0	0	0	1	0	0	0	DDX27	0	1	0	0	0.240566	1.6564e-05	0.565667	0.137545
ALDH2	0	1	1	1.6153	-1.54765	1.09126	-1.54765		1.6153	1.09126	1.54765	0	1.6153	ALDH2	0	0	0	1	0	-1	0	0	0	0	0	1	0	1	0	0	0	-1	0	1	0	ALDH2	0	-1	0	1	0.14918	0.000147552	N.D.	0.000192072
GSAP	0	1	0	1.61496		1.03743	1.21814	1.61496	1.0771	1.03743	1.21814	1.61496	1.0771	GSAP	0	0	1	0	0	0	0	0	0	0	1	0	0	0	0	0	0	0	1	0	0	GSAP	0	0	1	0	0.820344	0.106905	0.0130382	0.262441
ZNF891	0	1	1	1.61428	-1.59579	-1.58323	-1.59579	1.61428	-1.26199	1.58323	1.59579	1.61428	1.26199	ZNF891	0	0	1	0	0	-1	0	0	0	0	1	0	1	1	0	1	0	-1	1	0	0	ZNF891	0	-1	1	0	0.107945	0.0746807	0.068319	0.209133
ERLEC1	0	1	0	1.61399		-1.11887	-1.13904	-1.1353	1.61399	1.11887	1.13904	1.1353	1.61399	ERLEC1	0	0	0	1	0	0	0	0	0	0	0	1	0	0	0	0	0	0	0	1	0	ERLEC1	0	0	0	1	0.164213	0.114566	0.150289	6.7e-07
LRRFIP2	0	1	0	1.61273		1.07582	1.02945	1.19608	2.17452	1.07582	1.02945	1.19608	2.17452	LRRFIP2	0	0	0	1	0	0	0	0	0	0	0	1	0	0	0	0	0	0	1	1	0	LRRFIP2	0	0	0	1	0.236432	0.404662	0.0472946	1.45e-07
KLC3	0	1	0	1.6124		-1.03478	-1.04524	-1.2119	1.6124	1.03478	1.04524	1.2119	1.6124	KLC3	0	0	0	1	0	0	0	0	0	0	0	1	0	0	0	0	0	0	0	1	0	KLC3	0	0	0	1	0.523404	0.754825	0.123386	2.08232e-05
PGM1	0	1	2	1.61143	-1.4398	-1.04342	-1.25216	-1.65556	1.61143	1.04342	1.25216	1.65556	1.61143	PGM1	0	0	0	1	0	-1	-1	0	0	0	0	1	0	1	1	0	0	-1	-1	1	0	PGM1	0	0	-1	1	0.398771	0.00112879	0.0448674	4.60605e-05
SIK1	0	1	0	1.61084		1.07397	1.25019	1.25906	1.61084	1.07397	1.25019	1.25906	1.61084	SIK1	0	0	0	1	0	0	0	0	0	1	1	1	0	0	0	0	0	0	0	1	0	SIK1	0	0	0	1	0.710337	0.346188	0.420735	6.64702e-05
ADAMTS7	0	1	0	1.6099		1.00108			1.6099	1.00108	0	0	1.6099	ADAMTS7	0	0	0	1	0	0	0	0	0	0	0	1	0	0	0	0	0	0	0	1	0	ADAMTS7	0	0	0	1	0.998728	N.D.	N.D.	0.00537904
CTSH	0	1	1	1.60978	-1.36288	1.00238	-1.54907	1.60978	-1.19907	1.00238	1.54907	1.60978	1.19907	CTSH	0	0	1	0	0	-1	0	0	0	0	1	0	0	1	0	0	0	-1	1	-1	0	CTSH	0	-1	1	0	0.949718	0.00164438	0.00300158	0.00436223
DNAI4	0	1	1	1.60952	-1.38049	-1.472	-1.38049	-1.72837	1.60952	1.472	1.38049	1.72837	1.60952	DNAI4	0	0	0	1	0	-1	0	0	0	0	0	1	1	1	1	0	0	-1	0	1	0	DNAI4	0	-1	0	1	0.212665	0.0277735	0.523701	0.01387
RAB20	0	1	0	1.60898	-1.1751	-1.19326		1.60898	-1.15721	1.19326	0	1.60898	1.15721	RAB20	0	0	1	0	0	0	0	0	0	0	1	0	0	0	0	0	-1	0	1	-1	0	RAB20	0	0	1	0	0.0232571	N.D.	0.0610464	0.0962525
TNRC6C	0	1	1	1.6089	-1.22135	1.6089	-1.09084	-1.17569	-1.42058	1.6089	1.09084	1.17569	1.42058	TNRC6C	1	0	0	0	0	0	0	-1	1	0	0	0	0	0	0	1	1	-1	-1	-1	0	TNRC6C	1	0	0	-1	0.00584758	0.0058315	0.0722506	0.000268265
SSC4D	0	1	0	1.60862		-1.30797	1.10115	1.39072	1.60862	1.30797	1.10115	1.39072	1.60862	SSC4D	0	0	0	1	0	0	0	0	0	0	1	1	1	0	0	0	0	0	0	1	0	SSC4D	0	0	0	1	0.13765	0.817434	0.56085	0.097817
CILK1	0	1	1	1.60795	-1.27159	1.10734	-1.27159	2.33488	-1.03717	1.10734	1.27159	2.33488	1.03717	CILK1	0	0	1	0	0	-1	0	0	0	0	1	0	0	1	0	0	1	-1	1	0	0	CILK1	0	0	1	0	0.0546908	0.00415891	1.09167e-05	0.406059
HS6ST1	0	1	1	1.60768	-1.27311	-1.04914	1.60768	-1.27311	1.03295	1.04914	1.60768	1.27311	1.03295	HS6ST1	0	1	0	0	0	0	-1	0	0	1	0	0	0	0	1	0	0	1	-1	0	0	HS6ST1	0	1	0	0	0.167501	0.0055965	0.033157	0.438161
E2F7	0	1	1	1.60746	-1.33795	2.0965	1.2325	-1.07574	-1.33795	2.0965	1.2325	1.07574	1.33795	E2F7	1	0	0	0	0	0	0	-1	1	0	0	0	0	0	0	1	1	1	0	-1	0	E2F7	1	0	0	-1	0.0007917	0.000827571	0.27486	4.11397e-05
PFKFB3	0	1	0	1.60742	-1.08932	-1.13412	1.60742	1.11402	-1.04629	1.13412	1.60742	1.11402	1.04629	PFKFB3	0	1	0	0	0	0	0	0	0	1	0	0	0	0	0	0	-1	1	0	-1	0	PFKFB3	0	1	0	0	0.0351552	3.05426e-05	0.120465	0.0389335
GADD45B	0	1	1	1.60538	-1.50131	1.05214	-1.50131	2.09394	1.23081	1.05214	1.50131	2.09394	1.23081	GADD45B	0	0	1	0	0	-1	0	0	0	0	1	0	0	1	0	0	0	-1	1	1	0	GADD45B	0	-1	1	0	0.516288	0.00188262	0.00239724	0.00602076
GDPGP1	0	1	0	1.60524	-1.18462	-1.0473	-1.18462	1.60524	1.03776	1.0473	1.18462	1.60524	1.03776	GDPGP1	0	0	1	0	0	0	0	0	0	0	1	0	0	0	0	0	0	-1	1	0	0	GDPGP1	0	0	1	0	0.858034	0.0961898	0.0035746	0.780939
RHOU	0	1	1	1.60522	-1.54522	-1.09336	-1.54522	1.60522		1.09336	1.54522	1.60522	0	RHOU	0	0	1	0	0	-1	0	0	0	0	1	0	0	1	0	0	0	-1	1	0	0	RHOU	0	-1	1	0	0.244981	0.00142865	0.0145809	N.D.
USP19	0	1	0	1.60471		1.01589	1.02058	1.09723	1.60471	1.01589	1.02058	1.09723	1.60471	USP19	0	0	0	1	0	0	0	0	0	0	0	1	0	0	0	0	0	0	0	1	0	USP19	0	0	0	1	0.855324	0.753809	0.191273	1.35501e-05
C1S	0	1	0	1.60449	-1.18279	-1.14489	-1.22195		1.60449	1.14489	1.22195	0	1.60449	C1S	0	0	0	1	0	0	0	0	0	0	0	1	0	0	0	0	-1	-1	0	1	0	C1S	0	0	0	1	0.0864633	0.00337418	N.D.	0.0215405
AUP1	0	1	0	1.6041		1.00019	1.6041	1.09454	1.01127	1.00019	1.6041	1.09454	1.01127	AUP1	0	1	0	0	0	0	0	0	0	1	0	0	0	0	0	0	0	1	0	0	0	AUP1	0	1	0	0	0.998432	4.52291e-05	0.223468	0.812809
BMT2	0	1	1	1.60404	-1.41393	1.60404	-1.10027	-1.41393	-1.00022	1.60404	1.10027	1.41393	1.00022	BMT2	1	0	0	0	0	0	-1	0	1	0	0	0	0	0	1	0	1	0	-1	0	0	BMT2	1	0	-1	0	0.00102333	0.274164	0.0027856	0.997479
ZNF654	0	1	0	1.6037	-1.18703	1.6037	-1.09419	-1.11841	-1.18703	1.6037	1.09419	1.11841	1.18703	ZNF654	1	0	0	0	0	0	0	0	1	0	0	0	0	0	0	0	1	0	0	-1	0	ZNF654	1	0	0	0	0.00730101	0.215835	0.483104	0.00133315
CLDN15	0	1	0	1.6028		1.48205	1.6028	1.04326	-1.1873	1.48205	1.6028	1.04326	1.1873	CLDN15	0	1	0	0	0	0	0	0	1	1	0	0	0	0	0	0	0	1	0	0	0	CLDN15	0	1	0	0	0.204054	0.0268546	0.846807	0.193361
CNFN	0	1	1	1.60173	-1.77425	-1.01771	-1.77425	1.07158	1.60173	1.01771	1.77425	1.07158	1.60173	CNFN	0	0	0	1	0	-1	0	0	0	0	0	1	0	1	0	0	0	-1	0	1	0	CNFN	0	-1	0	1	0.973886	0.00207767	0.719224	0.0134796
TNFRSF12A	0	1	0	1.60108	-1.14174	-1.14174	2.12272	1.10958	1.20762	1.14174	2.12272	1.10958	1.20762	TNFRSF12A	0	1	0	0	0	0	0	0	0	1	0	0	0	0	0	0	-1	1	0	1	0	TNFRSF12A	0	1	0	0	0.0174272	0.000121793	0.379358	0.00570603
FLNB	0	1	0	1.59991		1.01847	1.59991	1.12412	-1.05165	1.01847	1.59991	1.12412	1.05165	FLNB	0	1	0	0	0	0	0	0	0	1	0	0	0	0	0	0	0	1	0	0	0	FLNB	0	1	0	0	0.757073	3.82883e-05	0.323979	0.2739
STX11	0	1	0	1.59923		1.49395	1.00963	1.59923	-1.19224	1.49395	1.00963	1.59923	1.19224	STX11	0	0	1	0	0	0	0	0	1	0	1	0	0	0	0	0	0	0	1	0	0	STX11	0	0	1	0	0.118054	0.956124	0.0672317	0.211334
IL36RN	0	1	0	1.59844		1.08467			1.59844	1.08467	0	0	1.59844	IL36RN	0	0	0	1	0	0	0	0	0	0	0	1	0	0	0	0	0	0	0	1	0	IL36RN	0	0	0	1	0.813334	N.D.	N.D.	0.0809904
TGFB1	0	1	2	1.59749	-1.42035	1.01615	-1.3101	-1.53988	1.59749	1.01615	1.3101	1.53988	1.59749	TGFB1	0	0	0	1	0	-1	-1	0	0	0	0	1	0	1	1	0	0	-1	-1	1	0	TGFB1	0	-1	-1	1	0.908561	0.0539979	0.0156244	6.94918e-05
WWC2	0	1	1	1.59729	-1.29444	1.05901	1.59729	-1.52117	-1.1015	1.05901	1.59729	1.52117	1.1015	WWC2	0	1	0	0	0	0	-1	0	0	1	0	0	0	0	1	0	0	1	-1	-1	0	WWC2	0	1	-1	0	0.274954	0.00522901	0.000482057	0.00980177
ABO	0	1	0	1.59662		1.22024		2.0891		1.22024	0	2.0891	0	ABO	0	0	1	0	0	0	0	0	0	0	1	0	0	0	0	0	1	0	1	0	0	ABO	0	0	1	0	0.094454	N.D.	0.0210312	N.D.
HSD17B3	0	1	0	1.59656		-1.3981		1.59656		1.3981	0	1.59656	0	HSD17B3	0	0	1	0	0	0	0	0	0	0	1	0	1	0	0	0	0	0	1	0	0	HSD17B3	0	0	1	0	0.325732	N.D.	0.0290357	N.D.
NRM	0	1	1	1.59624	-1.36762	-1.01733	-1.61618	1.59624	-1.15729	1.01733	1.61618	1.59624	1.15729	NRM	0	0	1	0	0	-1	0	0	0	0	1	0	0	1	0	0	0	-1	1	-1	0	NRM	0	-1	1	0	0.827841	0.000110283	0.00750916	0.0106892
ATP6V1FNB	0	1	0	1.59509		1.34742	1.59509	1.00932		1.34742	1.59509	1.00932	0	ATP6V1FNB	0	1	0	0	0	0	0	0	1	1	0	0	0	0	0	0	0	1	0	0	0	ATP6V1FNB	0	1	0	0	0.378996	0.00541474	0.982408	N.D.
LYRM2	0	1	0	1.59505	-1.11207	-1.11207	-1.09238	1.00977	1.59505	1.11207	1.09238	1.00977	1.59505	LYRM2	0	0	0	1	0	0	0	0	0	0	0	1	0	0	0	0	-1	0	0	1	0	LYRM2	0	0	0	1	0.0259872	0.1722	0.865903	1.83e-07
CLDN1	0	1	2	1.59474	-1.43586	-1.39995	-1.08192	-1.47269	1.59474	1.39995	1.08192	1.47269	1.59474	CLDN1	0	0	0	1	-1	0	-1	0	0	0	0	1	1	0	1	0	-1	0	-1	1	0	CLDN1	-1	0	-1	1	0.000671972	0.25356	0.0268631	4.76836e-06
SMARCC1	0	1	0	1.59395	-1.13541	1.00344	-1.05185	-1.2256	1.59395	1.00344	1.05185	1.2256	1.59395	SMARCC1	0	0	0	1	0	0	0	0	0	0	0	1	0	0	0	0	0	-1	-1	1	0	SMARCC1	0	0	0	1	0.898677	0.0594121	0.00586978	4.49e-07
VGLL3	0	1	2	1.59389	-2.83742	-1.30245	-6.18137		1.59389	1.30245	6.18137	0	1.59389	VGLL3	0	0	0	1	-1	-1	0	0	0	0	0	1	1	1	0	0	-1	-1	0	1	0	VGLL3	-1	-1	0	1	0.0202234	0.000291148	N.D.	6.48e-07
TFB1M	0	1	1	1.59388	-1.27881	-1.25594	1.59388	-1.08662	-1.27881	1.25594	1.59388	1.08662	1.27881	TFB1M	0	1	0	0	0	0	0	-1	0	1	0	0	1	0	0	1	0	1	0	-1	0	TFB1M	0	1	0	0	0.245422	0.00146916	0.265078	0.000836842
PODXL	0	1	1	1.59263	-1.635	-1.18291	-2.25986	1.02226	1.59263	1.18291	2.25986	1.02226	1.59263	PODXL	0	0	0	1	0	-1	0	0	0	0	0	1	0	1	0	0	-1	-1	0	1	0	PODXL	0	-1	0	1	0.00925668	0.000206997	0.674983	2.40452e-06
FOXF2	0	1	1	1.59202	-1.46481	-1.2135	1.59202	1.10062	-1.76817	1.2135	1.59202	1.10062	1.76817	FOXF2	0	1	0	0	0	0	0	-1	0	1	0	0	0	0	0	1	-1	1	0	-1	0	FOXF2	0	1	0	-1	0.0288381	0.00175431	0.644247	2.56961e-06
B3GNT3	0	1	0	1.58978	-1.17369	-1.17369		1.53454	1.58978	1.17369	0	1.53454	1.58978	B3GNT3	0	0	0	1	0	0	0	0	0	0	1	1	0	0	0	0	-1	0	0	1	0	B3GNT3	0	0	0	1	0.0651393	N.D.	0.110911	0.000910154
DYNC1LI1	0	1	1	1.58969	-1.21575	-1.09898	1.12254	-1.34492	2.25126	1.09898	1.12254	1.34492	2.25126	DYNC1LI1	0	0	0	1	0	0	-1	0	0	0	0	1	0	0	1	0	-1	1	-1	1	0	DYNC1LI1	0	0	-1	1	0.0785094	0.010933	0.00636415	2.21e-07
TNFAIP8L3	0	1	0	1.58951		1.26595		-1.0355	1.58951	1.26595	0	1.0355	1.58951	TNFAIP8L3	0	0	0	1	0	0	0	0	1	0	0	1	0	0	0	0	0	0	0	1	0	TNFAIP8L3	0	0	0	1	0.611587	N.D.	0.888705	0.0803657
WNT9A	0	1	1	1.58915	-1.31052	1.17057	-1.31052	1.58915	-1.07104	1.17057	1.31052	1.58915	1.07104	WNT9A	0	0	1	0	0	-1	0	0	0	0	1	0	0	1	0	0	0	-1	1	0	0	WNT9A	0	-1	1	0	0.235172	0.0154063	0.00613034	0.470751
EFEMP1	0	1	1	1.58796	-1.39663	-1.058	-1.39663	-1.37184	1.58796	1.058	1.39663	1.37184	1.58796	EFEMP1	0	0	0	1	0	-1	0	0	0	0	0	1	0	1	1	0	0	-1	0	1	0	EFEMP1	0	-1	0	1	0.21897	0.00194082	0.17479	1.8668e-06
CALD1	0	1	2	1.58626	-1.74689	-1.04062	-1.32042	-2.3111	1.58626	1.04062	1.32042	2.3111	1.58626	CALD1	0	0	0	1	0	-1	-1	0	0	0	0	1	0	1	1	0	0	-1	-1	1	0	CALD1	0	-1	-1	1	0.429832	0.00183344	0.00797513	2.42147e-06
CDC42BPG	0	1	2	1.58615	-1.7221	1.00806	-2.09022	1.58615	-1.41881	1.00806	2.09022	1.58615	1.41881	CDC42BPG	0	0	1	0	0	-1	0	-1	0	0	1	0	0	1	0	1	0	-1	1	-1	0	CDC42BPG	0	-1	1	-1	0.953943	0.000171463	0.0224617	3.89808e-05
NAMPT	0	1	0	1.58606		-1.04637	3.36463	1.10072	1.07731	1.04637	3.36463	1.10072	1.07731	NAMPT	0	1	0	0	0	0	0	0	0	1	0	0	0	0	0	0	0	1	1	1	0	NAMPT	0	1	0	0	0.347794	6.15267e-06	0.0677994	0.0171423
EMP1	0	1	0	1.58595		1.04634	1.58595	1.05661	1.02593	1.04634	1.58595	1.05661	1.02593	EMP1	0	1	0	0	0	0	0	0	0	1	0	0	0	0	0	0	0	1	0	0	0	EMP1	0	1	0	0	0.164357	6.69687e-05	0.435758	0.640195
ALS2CL	0	1	0	1.58578		1.12011	-1.13155	1.58578	1.07118	1.12011	1.13155	1.58578	1.07118	ALS2CL	0	0	1	0	0	0	0	0	0	0	1	0	0	0	0	0	0	0	1	0	0	ALS2CL	0	0	1	0	0.429832	0.131062	0.0412291	0.252735
TNFSF9	0	1	0	1.58561	-1.23854	-1.23854	1.58561	1.44348	1.06495	1.23854	1.58561	1.44348	1.06495	TNFSF9	0	1	0	0	0	0	0	0	0	1	1	0	0	0	0	0	-1	1	0	0	0	TNFSF9	0	1	0	0	0.00395679	0.00354	0.129204	0.376219
DRAM1	0	1	0	1.58539	-1.19972	-1.24817	-1.15314	-1.143	1.58539	1.24817	1.15314	1.143	1.58539	DRAM1	0	0	0	1	0	0	0	0	0	0	0	1	0	0	0	0	-1	-1	0	1	0	DRAM1	0	0	0	1	0.010118	0.0672855	0.296906	6.12032e-05
TIMM44	0	1	0	1.58499	-1.10176	1.03901	1.58499	-1.10176	-1.02109	1.03901	1.58499	1.10176	1.02109	TIMM44	0	1	0	0	0	0	0	0	0	1	0	0	0	0	0	0	0	1	-1	0	0	TIMM44	0	1	0	0	0.323247	0.000944552	0.0460104	0.489034
VILL	0	1	0	1.58475		-1.07218			1.58475	1.07218	0	0	1.58475	VILL	0	0	0	1	0	0	0	0	0	0	0	1	0	0	0	0	0	0	0	1	0	VILL	0	0	0	1	0.672027	N.D.	N.D.	0.000817743
RBM14	0	1	0	1.58201	-1.07974	-1.08043	1.58201	-1.0124	-1.07974	1.08043	1.58201	1.0124	1.07974	RBM14	0	1	0	0	0	0	0	0	0	1	0	0	0	0	0	0	0	1	0	-1	0	RBM14	0	1	0	0	0.170343	0.000925897	0.67869	0.0992602
NUP210	0	1	0	1.58199		-1.07235	-1.04203	1.03596	1.58199	1.07235	1.04203	1.03596	1.58199	NUP210	0	0	0	1	0	0	0	0	0	0	0	1	0	0	0	0	0	0	0	1	0	NUP210	0	0	0	1	0.202678	0.198818	0.552718	2.31898e-06
GPR157	0	1	0	1.58148		1.09389	-1.01341	1.58148	1.14641	1.09389	1.01341	1.58148	1.14641	GPR157	0	0	1	0	0	0	0	0	0	0	1	0	0	0	0	0	0	0	1	0	0	GPR157	0	0	1	0	0.233627	0.847737	0.00108057	0.116055
WDR31	0	1	1	1.58131	-2.83884	-1.02035	-2.83884	1.58131	-1.00729	1.02035	2.83884	1.58131	1.00729	WDR31	0	0	1	0	0	-1	0	0	0	0	1	0	0	1	0	0	0	-1	1	0	0	WDR31	0	-1	1	0	0.919556	0.0279867	0.0381537	0.95668
CPEB3	0	1	2	1.58128	-1.52231	1.10017	-1.54476	1.58128	-1.5002	1.10017	1.54476	1.58128	1.5002	CPEB3	0	0	1	0	0	-1	0	-1	0	0	1	0	0	1	0	1	0	-1	1	-1	0	CPEB3	0	-1	1	-1	0.326376	0.00313407	0.0135489	0.0147282
NYAP1	0	1	0	1.581		1.581				1.581	0	0	0	NYAP1	1	0	0	0	0	0	0	0	1	0	0	0	0	0	0	0	1	0	0	0	0	NYAP1	1	0	0	0	0.0497158	N.D.	N.D.	N.D.
CASTOR1	0	1	2	1.58043	-1.43504	-1.33629	-1.5411	1.21185	1.58043	1.33629	1.5411	1.21185	1.58043	CASTOR1	0	0	0	1	-1	-1	0	0	0	0	0	1	1	1	0	0	-1	-1	0	1	0	CASTOR1	-1	-1	0	1	0.0140799	0.0117398	0.323461	0.0490017
HES6	0	1	1	1.57989	-1.34447	-1.40862	1.57989	1.06433	-1.34447	1.40862	1.57989	1.06433	1.34447	HES6	0	1	0	0	0	0	0	-1	0	1	0	0	1	0	0	1	0	1	0	-1	0	HES6	0	1	0	-1	0.17234	0.00851232	0.541191	0.0159587
TBCK	0	1	0	1.5789	-1.15243	-1.03628	-1.21844	1.5789	-1.08999	1.03628	1.21844	1.5789	1.08999	TBCK	0	0	1	0	0	0	0	0	0	0	1	0	0	0	0	0	0	-1	1	-1	0	TBCK	0	0	1	0	0.743839	0.0116876	0.0104352	0.0142672
DNAH5	0	1	1	1.57846	-1.51127	1.01711		1.57846	-1.51127	1.01711	0	1.57846	1.51127	DNAH5	0	0	1	0	0	0	0	-1	0	0	1	0	0	0	0	1	0	0	1	-1	0	DNAH5	0	0	1	-1	0.894616	N.D.	0.045777	0.00189783
WDR6	0	1	1	1.57603	-1.29707	-1.03426	-1.29707	-1.04909	1.57603	1.03426	1.29707	1.04909	1.57603	WDR6	0	0	0	1	0	-1	0	0	0	0	0	1	0	1	0	0	0	-1	0	1	0	WDR6	0	0	0	1	0.591063	0.0104767	0.499137	1.09782e-06
UNC5A	0	1	0	1.57591		1.57591				1.57591	0	0	0	UNC5A	1	0	0	0	0	0	0	0	1	0	0	0	0	0	0	0	1	0	0	0	0	UNC5A	1	0	0	0	0.0116402	N.D.	N.D.	N.D.
RBM47	0	1	0	1.5759		-1.00601	1.14859	1.05723	1.5759	1.00601	1.14859	1.05723	1.5759	RBM47	0	0	0	1	0	0	0	0	0	0	0	1	0	0	0	0	0	0	0	1	0	RBM47	0	0	0	1	0.848177	0.275409	0.67498	1.96888e-05
UST	0	1	1	1.5758	-1.37421	-1.02558	1.5758	-1.37421	1.06133	1.02558	1.5758	1.37421	1.06133	UST	0	1	0	0	0	0	-1	0	0	1	0	0	0	0	1	0	0	1	-1	0	0	UST	0	1	-1	0	0.782289	0.00195353	0.0768352	0.377472
PLCXD2	0	1	0	1.57532		-1.07272	1.2412	1.25561	1.57532	1.07272	1.2412	1.25561	1.57532	PLCXD2	0	0	0	1	0	0	0	0	0	0	1	1	0	0	0	0	0	0	0	1	0	PLCXD2	0	0	0	1	0.646508	0.32823	0.288141	0.000186579
GATA6	0	1	0	1.5752		1.0432	1.2056	2.0581	1.00549	1.0432	1.2056	2.0581	1.00549	GATA6	0	0	1	0	0	0	0	0	0	0	1	0	0	0	0	0	0	1	1	0	0	GATA6	0	0	1	0	0.329103	0.0240118	0.01016	0.919109
CSTB	0	1	0	1.575		1.03007	-1.02529	2.03023	1.22184	1.03007	1.02529	2.03023	1.22184	CSTB	0	0	1	0	0	0	0	0	0	0	1	0	0	0	0	0	0	0	1	1	0	CSTB	0	0	1	0	0.603805	0.838322	0.00127999	0.00322094
ZNF823	0	1	0	1.57492	-1.19208	1.57492	-1.14896	-1.23681		1.57492	1.14896	1.23681	0	ZNF823	1	0	0	0	0	0	0	0	1	0	0	0	0	0	0	0	1	-1	-1	0	0	ZNF823	1	0	0	0	0.0108061	0.0317043	0.0558717	N.D.
TPD52	0	1	1	1.5746	-1.28962	1.06081	-1.28962	-1.13578	1.5746	1.06081	1.28962	1.13578	1.5746	TPD52	0	0	0	1	0	-1	0	0	0	0	0	1	0	1	0	0	0	-1	0	1	0	TPD52	0	0	0	1	0.186129	0.000544997	0.172284	1.32671e-06
METTL6	0	1	0	1.57456	-1.22938	1.00363	-1.1661	-1.22938	1.57456	1.00363	1.1661	1.22938	1.57456	METTL6	0	0	0	1	0	0	0	0	0	0	0	1	0	0	0	0	0	0	-1	1	0	METTL6	0	0	0	1	0.971489	0.118186	0.0911824	0.000881731
FGFBP1	0	1	1	1.57417	-1.27292	-1.41059	1.19394	2.0755	-1.14869	1.41059	1.19394	2.0755	1.14869	FGFBP1	0	0	1	0	-1	0	0	0	0	0	1	0	1	0	0	0	-1	1	1	-1	0	FGFBP1	-1	0	1	0	0.00677555	0.0218879	0.00180435	0.0070397
SOX13	0	1	2	1.57391	-1.56941	-1.09066	-1.47362	1.57391	-1.67142	1.09066	1.47362	1.57391	1.67142	SOX13	0	0	1	0	0	-1	0	-1	0	0	1	0	0	1	0	1	0	-1	1	-1	0	SOX13	0	-1	1	-1	0.222203	0.00464584	0.000517113	4.38487e-06
MCFD2	0	1	0	1.57329	-1.08715	1.02883	1.03299	-1.08715	1.57329	1.02883	1.03299	1.08715	1.57329	MCFD2	0	0	0	1	0	0	0	0	0	0	0	1	0	0	0	0	0	0	-1	1	0	MCFD2	0	0	0	1	0.538132	0.194555	0.035643	3.12e-07
NXF1	0	1	0	1.5726	-1.09437	1.08988	1.5726	1.17182	-1.09437	1.08988	1.5726	1.17182	1.09437	NXF1	0	1	0	0	0	0	0	0	0	1	0	0	0	0	0	0	0	1	0	-1	0	NXF1	0	1	0	0	0.198736	0.00129481	0.198284	0.0552039
GMPPB	0	1	0	1.57183	-1.18871	-1.02187	-1.18871	-1.01508	1.57183	1.02187	1.18871	1.01508	1.57183	GMPPB	0	0	0	1	0	0	0	0	0	0	0	1	0	0	0	0	0	-1	0	1	0	GMPPB	0	0	0	1	0.815544	0.0953096	0.781775	1.45398e-05
ANXA3	0	1	0	1.57158		-1.0241	-1.03717	2.33723	1.05675	1.0241	1.03717	2.33723	1.05675	ANXA3	0	0	1	0	0	0	0	0	0	0	1	0	0	0	0	0	0	0	1	1	0	ANXA3	0	0	1	0	0.665441	0.43692	0.00525912	0.0934311
CSK	0	1	0	1.57093		1.04401	1.16493	1.57093	1.0384	1.04401	1.16493	1.57093	1.0384	CSK	0	0	1	0	0	0	0	0	0	0	1	0	0	0	0	0	0	0	1	0	0	CSK	0	0	1	0	0.472289	0.115767	0.000261732	0.445221
APOL3	0	1	1	1.57025	-3.13267	-1.28681	-3.13267		1.57025	1.28681	3.13267	0	1.57025	APOL3	0	0	0	1	0	-1	0	0	0	0	0	1	1	1	0	0	0	-1	0	1	0	APOL3	0	-1	0	1	0.413176	0.00351646	N.D.	0.000460049
ADAM23	0	1	0	1.56973		-1.1644	1.19975	2.05382		1.1644	1.19975	2.05382	0	ADAM23	0	0	1	0	0	0	0	0	0	0	1	0	0	0	0	0	0	1	1	0	0	ADAM23	0	0	1	0	0.323861	0.0378679	0.000734044	N.D.
CARD16	0	1	0	1.56951		-1.25945		-1.03914	1.56951	1.25945	0	1.03914	1.56951	CARD16	0	0	0	1	0	0	0	0	0	0	0	1	1	0	0	0	0	0	0	1	0	CARD16	0	0	0	1	0.257054	N.D.	0.914199	0.0705726
C1orf109	0	1	0	1.56913		1.05647	1.56913	1.02388	1.02289	1.05647	1.56913	1.02388	1.02289	C1orf109	0	1	0	0	0	0	0	0	0	1	0	0	0	0	0	0	0	1	0	0	0	C1orf109	0	1	0	0	0.538662	0.000328403	0.838817	0.600468
HOMER2	0	1	0	1.56862		1.09144	1.20828	1.16757	2.03643	1.09144	1.20828	1.16757	2.03643	HOMER2	0	0	0	1	0	0	0	0	0	0	0	1	0	0	0	0	0	1	0	1	0	HOMER2	0	0	0	1	0.423008	0.00153202	0.11826	1.57475e-06
CD82	0	1	1	1.56802	-2.98058	-1.04758	-2.98058	1.56802	-1.15264	1.04758	2.98058	1.56802	1.15264	CD82	0	0	1	0	0	-1	0	0	0	0	1	0	0	1	0	0	0	-1	1	0	0	CD82	0	-1	1	0	0.392471	0.00153424	0.000723002	0.248499
CYP2U1	0	1	2	1.56705	-1.38293	-1.3485	-1.41824	1.14032	1.56705	1.3485	1.41824	1.14032	1.56705	CYP2U1	0	0	0	1	-1	-1	0	0	0	0	0	1	1	1	0	0	-1	-1	0	1	0	CYP2U1	-1	-1	0	1	0.03719	0.000927827	0.369519	5.48374e-06
DNTTIP2	0	1	0	1.56701		-1.00891	2.01383	1.06956	1.21932	1.00891	2.01383	1.06956	1.21932	DNTTIP2	0	1	0	0	0	0	0	0	0	1	0	0	0	0	0	0	0	1	0	1	0	DNTTIP2	0	1	0	0	0.58821	6.16489e-05	0.119348	0.00100269
HACD1	0	1	0	1.56656		-1.0432	-1.11803	-1.31345	1.56656	1.0432	1.11803	1.31345	1.56656	HACD1	0	0	0	1	0	0	0	0	0	0	0	1	0	0	1	0	0	0	0	1	0	HACD1	0	0	0	1	0.758771	0.292666	0.201679	0.000555246
TDP2	0	1	0	1.56592		1.09656	2.04592	1.19854	1.05559	1.09656	2.04592	1.19854	1.05559	TDP2	0	1	0	0	0	0	0	0	0	1	0	0	0	0	0	0	0	1	1	0	0	TDP2	0	1	0	0	0.107326	0.000103816	0.0779866	0.319635
DALRD3	0	1	1	1.56577	-1.38643	-1.12673	-1.90002	-1.24485	1.56577	1.12673	1.90002	1.24485	1.56577	DALRD3	0	0	0	1	0	-1	0	0	0	0	0	1	0	1	0	0	-1	-1	-1	1	0	DALRD3	0	-1	0	1	0.0482029	0.00034972	0.0194026	0.000397209
NPIPB12	0	1	0	1.56521		1.41876	1.56521	1.64365	-1.41976	1.41876	1.56521	1.64365	1.41976	NPIPB12	0	1	0	0	0	0	0	0	1	1	1	0	0	0	0	1	0	1	0	0	0	NPIPB12	0	1	0	0	0.183804	0.0133129	0.19831	0.140833
IFI6	0	1	1	1.56452	-1.29548	-1.10952	-1.29548	-1.18493	1.56452	1.10952	1.29548	1.18493	1.56452	IFI6	0	0	0	1	0	-1	0	0	0	0	0	1	0	1	0	0	0	-1	0	1	0	IFI6	0	0	0	1	0.181409	0.00521794	0.704101	0.000125212
PALM2AKAP2	0	1	0	1.56389	-1.21773	-1.21773	1.13091	1.02045	2.16263	1.21773	1.13091	1.02045	2.16263	PALM2AKAP2	0	0	0	1	0	0	0	0	0	0	0	1	0	0	0	0	-1	1	0	1	0	PALM2AKAP2	0	0	0	1	0.00705373	0.0945705	0.781853	8.07e-07
THRB	0	1	0	1.56348		1.01559	1.01209	1.18104	1.56348	1.01559	1.01209	1.18104	1.56348	THRB	0	0	0	1	0	0	0	0	0	0	0	1	0	0	0	0	0	0	0	1	0	THRB	0	0	0	1	0.907002	0.898034	0.281464	0.000459198
EFNA2	0	1	1	1.56334	-1.74167	1.56334		-1.74167		1.56334	0	1.74167	0	EFNA2	1	0	0	0	0	0	-1	0	1	0	0	0	0	0	1	0	1	0	-1	0	0	EFNA2	1	0	-1	0	0.0515954	N.D.	0.00247019	N.D.
ZNF316	0	1	0	1.56302		1.08027	1.56302	1.05955	1.02941	1.08027	1.56302	1.05955	1.02941	ZNF316	0	1	0	0	0	0	0	0	0	1	0	0	0	0	0	0	0	1	0	0	0	ZNF316	0	1	0	0	0.37536	0.00494402	0.399015	0.730174
SRSF7	0	1	0	1.56275	-1.04152	1.01072	1.56275	1.07149	-1.04152	1.01072	1.56275	1.07149	1.04152	SRSF7	0	1	0	0	0	0	0	0	0	1	0	0	0	0	0	0	0	1	0	-1	0	SRSF7	0	1	0	0	0.797396	0.000709747	0.393311	0.0767495
ADAM8	0	1	0	1.56258		-1.05013			1.56258	1.05013	0	0	1.56258	ADAM8	0	0	0	1	0	0	0	0	0	0	0	1	0	0	0	0	0	0	0	1	0	ADAM8	0	0	0	1	0.707926	N.D.	N.D.	6.41422e-06
MGLL	0	1	0	1.5622		-1.00278	-1.10484	-1.19775	1.5622	1.00278	1.10484	1.19775	1.5622	MGLL	0	0	0	1	0	0	0	0	0	0	0	1	0	0	0	0	0	0	0	1	0	MGLL	0	0	0	1	0.972034	0.223744	0.117227	2.8137e-05
HIPK2	0	1	0	1.56199	-1.09841	1.56199	1.17797	1.17067	-1.09841	1.56199	1.17797	1.17067	1.09841	HIPK2	1	0	0	0	0	0	0	0	1	0	0	0	0	0	0	0	1	0	0	-1	0	HIPK2	1	0	0	0	0.00648892	0.162144	0.231813	0.0964948
LAMB2	0	1	0	1.56183		-1.06048	-1.14294	1.21411	2.00912	1.06048	1.14294	1.21411	2.00912	LAMB2	0	0	0	1	0	0	0	0	0	0	0	1	0	0	0	0	0	0	1	1	0	LAMB2	0	0	0	1	0.387467	0.135389	0.0424533	1.45e-07
PRR15	0	1	3	1.56096	-2.08958	-2.11713	-2.50817	1.56096	-1.71819	2.11713	2.50817	1.56096	1.71819	PRR15	0	0	1	0	-1	-1	0	-1	0	0	1	0	1	1	0	1	-1	-1	1	-1	0	PRR15	-1	-1	1	-1	0.000390668	0.0035068	0.0231242	1.85546e-05
CCDC150	0	1	1	1.56025	-1.48465	1.56025	-1.02806	-1.38815	-1.48465	1.56025	1.02806	1.38815	1.48465	CCDC150	1	0	0	0	0	0	0	-1	1	0	0	0	0	0	1	1	1	0	0	-1	0	CCDC150	1	0	0	-1	0.0234741	0.848109	0.122144	7.38355e-05
SCARB1	0	1	0	1.55994		-1.00102	1.01359	-1.03928	1.55994	1.00102	1.01359	1.03928	1.55994	SCARB1	0	0	0	1	0	0	0	0	0	0	0	1	0	0	0	0	0	0	0	1	0	SCARB1	0	0	0	1	0.9889	0.789786	0.623363	3.8549e-05
USH1G	0	1	2	1.55913	-1.52379	1.19182	-1.65008	1.55913	-1.40716	1.19182	1.65008	1.55913	1.40716	USH1G	0	0	1	0	0	-1	0	-1	0	0	1	0	0	1	0	1	0	-1	1	-1	0	USH1G	0	-1	1	-1	0.212779	0.0016485	0.0973105	0.00291237
ZYX	0	1	0	1.55863		1.04175	1.55863	-1.07388	-1.03859	1.04175	1.55863	1.07388	1.03859	ZYX	0	1	0	0	0	0	0	0	0	1	0	0	0	0	0	0	0	1	0	0	0	ZYX	0	1	0	0	0.59197	0.00286839	0.357663	0.320727
IL6	0	1	0	1.5586		-1.17015			1.5586	1.17015	0	0	1.5586	IL6	0	0	0	1	0	0	0	0	0	0	0	1	0	0	0	0	0	0	0	1	0	IL6	0	0	0	1	0.214981	N.D.	N.D.	5.23932e-05
STT3B	0	1	0	1.55804	-1.14236	1.00336	1.10215	-1.14236	2.20251	1.00336	1.10215	1.14236	2.20251	STT3B	0	0	0	1	0	0	0	0	0	0	0	1	0	0	0	0	0	1	-1	1	0	STT3B	0	0	0	1	0.957827	0.0308479	0.00746806	1.09e-08
COX19	0	1	0	1.55726		1.55726	1.04779	-1.04174	-1.04473	1.55726	1.04779	1.04174	1.04473	COX19	1	0	0	0	0	0	0	0	1	0	0	0	0	0	0	0	1	0	0	0	0	COX19	1	0	0	0	0.00104042	0.361424	0.747561	0.423667
BORCS7	0	1	2	1.55682	-1.44394	-1.19822	-1.45518	-1.43278	1.55682	1.19822	1.45518	1.43278	1.55682	BORCS7	0	0	0	1	0	-1	-1	0	0	0	0	1	0	1	1	0	0	-1	-1	1	0	BORCS7	0	-1	-1	1	0.189813	0.0119989	0.0807516	0.000286866
C2CD2	0	1	0	1.55661	-1.12995	-1.1422	1.55661	-1.00473	-1.11783	1.1422	1.55661	1.00473	1.11783	C2CD2	0	1	0	0	0	0	0	0	0	1	0	0	0	0	0	0	-1	1	0	-1	0	C2CD2	0	1	0	0	0.0727428	0.000328019	0.974383	0.00348568
TAF7L	0	1	1	1.55591	-1.5034	-1.21338	-1.99427	1.55591	-1.13336	1.21338	1.99427	1.55591	1.13336	TAF7L	0	0	1	0	0	-1	0	0	0	0	1	0	0	1	0	0	0	-1	1	-1	0	TAF7L	0	-1	1	0	0.116888	0.0531561	0.0140861	0.0124118
RRM2B	0	1	0	1.55567		-1.04484	-1.10232	1.02508	1.55567	1.04484	1.10232	1.02508	1.55567	RRM2B	0	0	0	1	0	0	0	0	0	0	0	1	0	0	0	0	0	0	0	1	0	RRM2B	0	0	0	1	0.502028	0.151373	0.512686	1.18286e-05
ZNF83	0	1	0	1.5556	-1.14373	1.5556	-1.03577		-1.14373	1.5556	1.03577	0	1.14373	ZNF83	1	0	0	0	0	0	0	0	1	0	0	0	0	0	0	0	1	0	0	-1	0	ZNF83	1	0	0	0	0.00463663	0.713759	N.D.	0.0519151
APPL1	0	1	1	1.55553	-1.35245	-1.10695	-1.6524	-1.04981	1.55553	1.10695	1.6524	1.04981	1.55553	APPL1	0	0	0	1	0	-1	0	0	0	0	0	1	0	1	0	0	-1	-1	0	1	0	APPL1	0	-1	0	1	0.0545107	0.000586473	0.656484	1.48844e-05
TRERF1	0	1	2	1.55536	-1.65355	-1.13984	-2.13704	1.55536	-1.85609	1.13984	2.13704	1.55536	1.85609	TRERF1	0	0	1	0	0	-1	0	-1	0	0	1	0	0	1	0	1	-1	-1	1	-1	0	TRERF1	0	-1	1	-1	0.0183946	0.000878431	0.0858718	1.00535e-05
TMEM161A	0	1	0	1.55496		1.05511	1.55496	1.04469	1.08302	1.05511	1.55496	1.04469	1.08302	TMEM161A	0	1	0	0	0	0	0	0	0	1	0	0	0	0	0	0	0	1	0	0	0	TMEM161A	0	1	0	0	0.424411	0.00295526	0.638136	0.344877
RAB40B	0	1	0	1.55472		1.3809	1.11547	-1.16017	1.55472	1.3809	1.11547	1.16017	1.55472	RAB40B	0	0	0	1	0	0	0	0	1	0	0	1	0	0	0	0	0	0	0	1	0	RAB40B	0	0	0	1	0.232875	0.116692	0.187417	0.0152512
NPIPB6	0	1	1	1.55439	-2.15514	1.55439	1.05316	1.38715	-2.15514	1.55439	1.05316	1.38715	2.15514	NPIPB6	1	0	0	0	0	0	0	-1	1	0	1	0	0	0	0	1	1	0	0	-1	0	NPIPB6	1	0	0	-1	0.0202145	0.898708	0.338262	0.0119848
HUS1	0	1	0	1.55303		1.05635	1.55303	1.0699	1.07864	1.05635	1.55303	1.0699	1.07864	HUS1	0	1	0	0	0	0	0	0	0	1	0	0	0	0	0	0	0	1	0	0	0	HUS1	0	1	0	0	0.420609	0.00106428	0.506554	0.46171
CEMIP	0	1	1	1.55257	-2.20711	-1.16361		1.55257	-2.20711	1.16361	0	1.55257	2.20711	CEMIP	0	0	1	0	0	0	0	-1	0	0	1	0	0	0	0	1	0	0	1	-1	0	CEMIP	0	0	1	-1	0.242889	N.D.	0.00407221	5.74909e-06
KLHL28	0	1	0	1.55249	-1.20364	1.55249	-1.03099	1.00667	-1.20364	1.55249	1.03099	1.00667	1.20364	KLHL28	1	0	0	0	0	0	0	0	1	0	0	0	0	0	0	0	1	0	0	-1	0	KLHL28	1	0	0	0	0.00308448	0.732068	0.979391	0.0598841
APLF	0	1	0	1.55239		-1.05237	1.02145	-1.38295	1.55239	1.05237	1.02145	1.38295	1.55239	APLF	0	0	0	1	0	0	0	0	0	0	0	1	0	0	1	0	0	0	0	1	0	APLF	0	0	0	1	0.821842	0.83324	0.360096	0.000662618
BTN3A1	0	1	1	1.55142	-1.77494	-1.10731	-1.77494	2.02468	1.18879	1.10731	1.77494	2.02468	1.18879	BTN3A1	0	0	1	0	0	-1	0	0	0	0	1	0	0	1	0	0	0	-1	1	1	0	BTN3A1	0	-1	1	0	0.364863	0.000111669	0.00106989	0.0359555
HOXD11	0	1	1	1.55136	-1.47038	1.15717	-1.02235	1.55136	-1.47038	1.15717	1.02235	1.55136	1.47038	HOXD11	0	0	1	0	0	0	0	-1	0	0	1	0	0	0	0	1	0	0	1	-1	0	HOXD11	0	0	1	-1	0.149288	0.879683	0.0102231	0.000530981
SLC38A6	0	1	0	1.55089	-1.17915	1.22326	1.96626	1.36594	-1.17915	1.22326	1.96626	1.36594	1.17915	SLC38A6	0	1	0	0	0	0	0	0	0	1	1	0	0	0	0	0	1	1	0	-1	0	SLC38A6	0	1	0	0	0.0267224	0.000326045	0.130367	0.0639953
INO80B	0	1	0	1.55058		-1.02821	1.55058	1.11444	-1.06782	1.02821	1.55058	1.11444	1.06782	INO80B	0	1	0	0	0	0	0	0	0	1	0	0	0	0	0	0	0	1	0	0	0	INO80B	0	1	0	0	0.881364	0.035586	0.665039	0.433279
FBXO16	0	1	1	1.55018	-1.72583	-1.24097	-1.72583	1.55018	1.08543	1.24097	1.72583	1.55018	1.08543	FBXO16	0	0	1	0	0	-1	0	0	0	0	1	0	0	1	0	0	0	-1	1	0	0	FBXO16	0	-1	1	0	0.246075	0.0283276	0.0913267	0.672132
EXT2	0	1	1	1.54889	-1.21458	1.01184	-1.11743	-1.32017	1.54889	1.01184	1.11743	1.32017	1.54889	EXT2	0	0	0	1	0	0	-1	0	0	0	0	1	0	0	1	0	0	-1	-1	1	0	EXT2	0	0	-1	1	0.807549	0.0551108	0.00350878	4.49269e-06
S100A11	0	1	1	1.54851	-1.35049	-1.00069	1.54851	-1.03968	-1.35049	1.00069	1.54851	1.03968	1.35049	S100A11	0	1	0	0	0	0	0	-1	0	1	0	0	0	0	0	1	0	1	0	-1	0	S100A11	0	1	0	-1	0.985818	8.35164e-05	0.348018	2.63674e-06
XRRA1	0	1	0	1.54699	-1.21578	1.05996	-1.03353	1.54699	-1.21578	1.05996	1.03353	1.54699	1.21578	XRRA1	0	0	1	0	0	0	0	0	0	0	1	0	0	0	0	0	0	0	1	-1	0	XRRA1	0	0	1	0	0.333947	0.693502	0.00302245	0.017126
GOLGA8B	0	1	1	1.54686	-1.81422	1.54686	-1.06235	-1.31547	-1.81422	1.54686	1.06235	1.31547	1.81422	GOLGA8B	1	0	0	0	0	0	0	-1	1	0	0	0	0	0	1	1	1	0	0	-1	0	GOLGA8B	1	0	0	-1	0.0600734	0.619791	0.307063	0.000179673
FAM228B	0	1	1	1.54611	-2.11383	-1.10543	-2.11383	-1.52579	1.54611	1.10543	2.11383	1.52579	1.54611	FAM228B	0	0	0	1	0	-1	0	0	0	0	0	1	0	1	1	0	0	-1	0	1	0	FAM228B	0	-1	0	1	0.784639	0.00803696	0.100269	0.024178
ATP11C	0	1	1	1.54431	-1.65212	-1.04285	-1.00405	-1.65212	1.54431	1.04285	1.00405	1.65212	1.54431	ATP11C	0	0	0	1	0	0	-1	0	0	0	0	1	0	0	1	0	0	0	-1	1	0	ATP11C	0	0	-1	1	0.270429	0.951502	0.00214254	2.69444e-05
MAFK	0	1	0	1.54391		1.09783	1.97628	1.18333	1.20614	1.09783	1.97628	1.18333	1.20614	MAFK	0	1	0	0	0	0	0	0	0	1	0	0	0	0	0	0	0	1	0	1	0	MAFK	0	1	0	0	0.182662	0.000155187	0.131552	0.00583742
FKBP5	0	1	0	1.54355		1.10639	1.54355	1.22748	-1.00105	1.10639	1.54355	1.22748	1.00105	FKBP5	0	1	0	0	0	0	0	0	0	1	0	0	0	0	0	0	0	1	0	0	0	FKBP5	0	1	0	0	0.514823	0.0215368	0.120137	0.991238
ZNF185	0	1	1	1.54344	-1.54898	-1.05177	-1.54898	1.54344	1.04751	1.05177	1.54898	1.54344	1.04751	ZNF185	0	0	1	0	0	-1	0	0	0	0	1	0	0	1	0	0	0	-1	1	0	0	ZNF185	0	-1	1	0	0.219563	0.0140571	0.016812	0.199256
PRR19	0	1	0	1.54254		-1.13279	-1.0228	1.41877	1.54254	1.13279	1.0228	1.41877	1.54254	PRR19	0	0	0	1	0	0	0	0	0	0	1	1	0	0	0	0	0	0	0	1	0	PRR19	0	0	0	1	0.588969	0.956176	0.174303	0.0213813
FZD3	0	1	1	1.54237	-1.34953	-1.00224	1.24622	-1.34953	1.90889	1.00224	1.24622	1.34953	1.90889	FZD3	0	0	0	1	0	0	-1	0	0	0	0	1	0	0	1	0	0	1	-1	1	0	FZD3	0	0	-1	1	0.995071	0.0940591	0.00526466	4.97065e-05
REEP2	0	1	2	1.5416	-2.03431	1.23287	-1.52772	-2.70888	1.5416	1.23287	1.52772	2.70888	1.5416	REEP2	0	0	0	1	0	-1	-1	0	0	0	0	1	0	1	1	0	0	-1	-1	1	0	REEP2	0	-1	-1	1	0.264127	0.069799	0.00338965	0.0281871
PNO1	0	1	0	1.54151	-1.18996	-1.18996	2.06532	1.16012	1.15055	1.18996	2.06532	1.16012	1.15055	PNO1	0	1	0	0	0	0	0	0	0	1	0	0	0	0	0	0	-1	1	0	1	0	PNO1	0	1	0	0	0.0311645	7.33044e-05	0.156852	0.00458412
TDRD7	0	1	1	1.53999	-1.48972	1.00637	-1.48972	-1.08067	1.53999	1.00637	1.48972	1.08067	1.53999	TDRD7	0	0	0	1	0	-1	0	0	0	0	0	1	0	1	0	0	0	-1	0	1	0	TDRD7	0	-1	0	1	0.93503	0.000307568	0.344558	3.73919e-06
NAPSA	0	1	0	1.53932		1.08005			1.53932	1.08005	0	0	1.53932	NAPSA	0	0	0	1	0	0	0	0	0	0	0	1	0	0	0	0	0	0	0	1	0	NAPSA	0	0	0	1	0.547596	N.D.	N.D.	0.0144153
CASP6	0	1	0	1.53889		1.02976	-1.12611	-1.0079	1.53889	1.02976	1.12611	1.0079	1.53889	CASP6	0	0	0	1	0	0	0	0	0	0	0	1	0	0	0	0	0	0	0	1	0	CASP6	0	0	0	1	0.633259	0.167174	0.956201	0.000140577
FBRSL1	0	1	0	1.53874		1.06112	1.53874	1.06911	-1.14974	1.06112	1.53874	1.06911	1.14974	FBRSL1	0	1	0	0	0	0	0	0	0	1	0	0	0	0	0	0	0	1	0	0	0	FBRSL1	0	1	0	0	0.451983	0.00591131	0.299082	0.112456
RREB1	0	1	1	1.53851	-1.34094	1.0914	-1.02783	1.53851	-1.34094	1.0914	1.02783	1.53851	1.34094	RREB1	0	0	1	0	0	0	0	-1	0	0	1	0	0	0	0	1	0	0	1	-1	0	RREB1	0	0	1	-1	0.104489	0.621968	0.00559502	0.000404092
SOX4	0	1	3	1.53806	-1.6515	-1.57751	-1.52058	-1.87781	1.53806	1.57751	1.52058	1.87781	1.53806	SOX4	0	0	0	1	-1	-1	-1	0	0	0	0	1	1	1	1	0	-1	-1	-1	1	0	SOX4	-1	-1	-1	1	0.010118	0.000177456	0.00101772	2.65725e-06
SLAIN1	0	1	0	1.53788		-1.2057	1.53788	-1.24624		1.2057	1.53788	1.24624	0	SLAIN1	0	1	0	0	0	0	0	0	0	1	0	0	0	0	0	0	0	1	0	0	0	SLAIN1	0	1	0	0	0.621935	0.00132336	0.346435	N.D.
GDAP2	0	1	0	1.53783		1.02112	1.0261	1.53783	1.01367	1.02112	1.0261	1.53783	1.01367	GDAP2	0	0	1	0	0	0	0	0	0	0	1	0	0	0	0	0	0	0	1	0	0	GDAP2	0	0	1	0	0.668179	0.316577	0.000463581	0.808261
B4GALT4	0	1	0	1.53778	-1.09082	-1.08879	-1.09285	1.02421	1.53778	1.08879	1.09285	1.02421	1.53778	B4GALT4	0	0	0	1	0	0	0	0	0	0	0	1	0	0	0	0	-1	-1	0	1	0	B4GALT4	0	0	0	1	0.0610702	0.0812043	0.482364	6.23e-08
SLC25A45	0	1	0	1.53773		1.30307		1.36814	1.53773	1.30307	0	1.36814	1.53773	SLC25A45	0	0	0	1	0	0	0	0	1	0	1	1	0	0	0	0	0	0	0	1	0	SLC25A45	0	0	0	1	0.331217	N.D.	0.226677	0.0210073
DNAJC25	0	1	0	1.53727		1.06137	1.53727	1.15669	1.00529	1.06137	1.53727	1.15669	1.00529	DNAJC25	0	1	0	0	0	0	0	0	0	1	0	0	0	0	0	0	0	1	0	0	0	DNAJC25	0	1	0	0	0.292429	0.00401545	0.137839	0.942623
CTSD	0	1	0	1.53717	-1.13151	1.08855	-1.13151	1.53717	-1.05291	1.08855	1.13151	1.53717	1.05291	CTSD	0	0	1	0	0	0	0	0	0	0	1	0	0	0	0	0	0	-1	1	0	0	CTSD	0	0	1	0	0.1908	0.0689337	0.000704132	0.196757
LUC7L	0	1	0	1.53677		1.09558	1.53677	-1.39764	-1.09412	1.09558	1.53677	1.39764	1.09412	LUC7L	0	1	0	0	0	0	0	0	0	1	0	0	0	0	1	0	0	1	0	0	0	LUC7L	0	1	0	0	0.296372	0.000540271	0.115013	0.12777
PES1	0	1	0	1.5366	-1.11462	-1.11462	1.5366	-1.02765	1.00737	1.11462	1.5366	1.02765	1.00737	PES1	0	1	0	0	0	0	0	0	0	1	0	0	0	0	0	0	-1	1	0	0	0	PES1	0	1	0	0	0.0212857	4.7249e-05	0.591746	0.842486
TNIP2	0	1	0	1.53648		-1.07017	1.53648	1.09339	1.08598	1.07017	1.53648	1.09339	1.08598	TNIP2	0	1	0	0	0	0	0	0	0	1	0	0	0	0	0	0	0	1	0	0	0	TNIP2	0	1	0	0	0.115427	0.00127995	0.400326	0.194421
ARPIN	0	1	1	1.53541	-1.76914	-1.13416	-2.75964	1.53541	1.0953	1.13416	2.75964	1.53541	1.0953	ARPIN	0	0	1	0	0	-1	0	0	0	0	1	0	0	1	0	0	-1	-1	1	0	0	ARPIN	0	-1	1	0	0.0176281	0.000180202	0.00713239	0.27257
CCDC86	0	1	0	1.53312		-1.03629	1.89053	1.24328	1.00925	1.03629	1.89053	1.24328	1.00925	CCDC86	0	1	0	0	0	0	0	0	0	1	0	0	0	0	0	0	0	1	1	0	0	CCDC86	0	1	0	0	0.708365	0.00229519	0.0749387	0.90376
RAD52	0	1	0	1.53303		1.02783	-1.19288	1.53303	-1.09503	1.02783	1.19288	1.53303	1.09503	RAD52	0	0	1	0	0	0	0	0	0	0	1	0	0	0	0	0	0	0	1	0	0	RAD52	0	0	1	0	0.802741	0.268167	0.0168211	0.134745
MDH1	0	1	1	1.53276	-1.20499	-1.04213	-1.26953	-1.14374	1.53276	1.04213	1.26953	1.14374	1.53276	MDH1	0	0	0	1	0	-1	0	0	0	0	0	1	0	1	0	0	0	-1	-1	1	0	MDH1	0	0	0	1	0.20529	0.0174896	0.0991903	2.51456e-05
TGM1	0	1	2	1.53256	-1.52383	-1.50049	-1.54754	1.53256	1.00199	1.50049	1.54754	1.53256	1.00199	TGM1	0	0	1	0	-1	-1	0	0	0	0	1	0	1	1	0	0	-1	-1	1	0	0	TGM1	-1	-1	1	0	0.0150297	0.000800236	0.0454472	0.989061
SLC4A11	0	1	1	1.53246	-1.58312	1.07203	-1.17579	1.53246	-2.13154	1.07203	1.17579	1.53246	2.13154	SLC4A11	0	0	1	0	0	0	0	-1	0	0	1	0	0	0	0	1	0	-1	1	-1	0	SLC4A11	0	0	1	-1	0.512673	0.041594	0.0195803	3.07431e-06
SLC25A28	0	1	0	1.53215		1.1471	2.02625	1.15854	-1.04443	1.1471	2.02625	1.15854	1.04443	SLC25A28	0	1	0	0	0	0	0	0	0	1	0	0	0	0	0	0	0	1	1	0	0	SLC25A28	0	1	0	0	0.126376	0.00140212	0.0858658	0.496333
[truncated: 10,685 more rows]

## Sheet: Supp Table IV
Supplemental Table IV
Symbol	Gene name	Function	Geomean Fc	UMSCC47 FC	UDSCC2 FC	SCC152 FC	154 FC	FDR UMSCC47	FDR UDSCC2	FDR SCC152	FDR 154
[truncated: 24 more rows]

## Sheet: Supp Table V
Supplemental Table V
[truncated: 77 more rows]

[truncated: 19 more sheets: Supp Table VI, Supp Table VII, Supp table VIII, Supp Table IX, Supp table X, Supp Table XI, Supp Table XII, Supp Table XIII, Supp Table XIV, Supp table XV, Supp Table XVI, Supp Table XVII, Supp Table XVIII, Supp Table XIX, Supp Table XX, Supp Table XXI, Supp Table XXII, Supp Table XXIII, Supp table XXIV]
